# Supplementary material for: Proteome of granulosa cells lipid droplets reveals mechanisms regulating lipid metabolism at hierarchical and pre-hierarchical follicle in goose
Source: Front Vet Sci. 2025 Mar 31;12:1544718. doi: 10.3389/fvets.2025.1544718 (PMC11995638; doi:10.3389/fvets.2025.1544718)
Supplement: SUPPLEMENTARY FIGURE S1 — The top 20 most significantly enriched GO terms and KEGG pathways. [file Data_Sheet_1.zip]

Archive with 5 entries (4 files):
- Additional file/
- Additional file/Figure.S1.pdf
- Additional file/Table.S1.xlsx
- Additional file/Table.S2.xlsx
- Additional file/Table.S3.xlsx
