# Supplementary material for: Proteome of granulosa cells lipid droplets reveals mechanisms regulating lipid metabolism at hierarchical and pre-hierarchical follicle in goose
Source: Front Vet Sci. 2025 Mar 31;12:1544718. doi: 10.3389/fvets.2025.1544718 (PMC11995638; doi:10.3389/fvets.2025.1544718)
Supplement: SUPPLEMENTARY FIGURE S1 — The top 20 most significantly enriched GO terms and KEGG pathways. [file Data_Sheet_1.zip › Additional file/Table.S1.xlsx]

## Sheet: H group
KOGs Class	Protein	Peptide	Description	Gene	KOGs_Function_Class	KOGs_Class_Description	KOGs_Function_Description
1,Lipid transport and metabolism	A0A2P1M8C8	18	Long-chain-fatty-acid--CoA ligase	ACSL1	I	Lipid transport and metabolism ;	Long-chain acyl-CoA synthetases (AMP-forming)
	A0A8B9B7J6	13	Acyl-CoA synthetase family member 3	ACSF3	I	Lipid transport and metabolism ;	Acyl-CoA synthetase
	A0A8B9B8I7	15	3-hydroxy-3-methylglutaryl coenzyme A reductase	HMGCR	I	Lipid transport and metabolism ;	3-hydroxy-3-methylglutaryl-CoA (HMG-CoA) reductase
	A0A8B9B9K0	29	Solute carrier family 27 member 4	SLC27A4	I	Lipid transport and metabolism ;	Very long-chain acyl-CoA synthetase/fatty acid transporter
	A0A8B9BAE5	36	Epoxide hydrolase 2	EPHX2	I	Lipid transport and metabolism ;	Soluble epoxide hydrolase
	A0A8B9BBH8	30	phospholipase A2	PLA2G6	I	Lipid transport and metabolism ;	Ca2+-independent phospholipase A2
	A0A8B9BC51	20	Medium-chain specific acyl-CoA dehydrogenase, mitochondrial	ACADM	I	Lipid transport and metabolism ;	Medium-chain acyl-CoA dehydrogenase
	A0A8B9BD76	11	Acyl-CoA dehydrogenase family member 8	ACAD8	I	Lipid transport and metabolism ;	Medium-chain acyl-CoA dehydrogenase
	A0A8B9BDA8	9	Acyl-CoA-binding domain-containing protein 5	ACBD5	I	Lipid transport and metabolism ;	Acyl-CoA-binding protein
	A0A8B9BE04	18	Acyl-CoA thioesterase 7	ACOT7	I	Lipid transport and metabolism ;	Acyl-CoA thioesterase
	A0A8B9BE81	11	Jumonji domain containing 7	JMJD7	I	Lipid transport and metabolism ;	Predicted phospholipase
	A0A8B9BE87	10	Diacylglycerol kinase	DGKD	I	Lipid transport and metabolism ;	Diacylglycerol kinase
	A0A8B9BF77	30	Solute carrier family 27 member 1	SLC27A1	I	Lipid transport and metabolism ;	Very long-chain acyl-CoA synthetase/fatty acid transporter
	A0A8B9BFC2	57	1-phosphatidylinositol 4,5-bisphosphate phosphodiesterase gamma	PLCG1	I	Lipid transport and metabolism ;	Phospholipase C
	A0A8B9BFC6	45	Oxysterol-binding protein	OSBPL6	I	Lipid transport and metabolism ;	Oxysterol-binding protein
	A0A8B9BHI7	11	Acid phosphatase 2, lysosomal	ACP2	I	Lipid transport and metabolism ;	Lysosomal & prostatic acid phosphatases
	A0A8B9BIY8	8	Alpha-methylacyl-CoA racemase	AMACR	I	Lipid transport and metabolism ;	Predicted L-carnitine dehydratase/alpha-methylacyl-CoA racemase
	A0A8B9BJ48	21	Phosphomannomutase	PMM2	I	Lipid transport and metabolism ;	Phosphomannomutase
	A0A8B9BJA7	13	Phosphomannomutase	PMM1	I	Lipid transport and metabolism ;	Phosphomannomutase
	A0A8B9BKP5	30	inositol-3-phosphate synthase	ISYNA1	I	Lipid transport and metabolism ;	Myo-inositol-1-phosphate synthase
	A0A8B9BKT5	9	Enoyl-CoA delta isomerase 2	ECI2	I	Lipid transport and metabolism ;	Enoyl-CoA hydratase/isomerase
	A0A8B9BKX9	11	palmitoyl-protein hydrolase	LYPLA1	I	Lipid transport and metabolism ;	Lysophospholipase
	A0A8B9BL77	16	Patatin like phospholipase domain containing 8	PNPLA8	I	Lipid transport and metabolism ;	Intracellular membrane-bound Ca2+-independent phospholipase A2
	A0A8B9BPA3	15	Acyl-CoA dehydrogenase short/branched chain	ACADSB	I	Lipid transport and metabolism ;	Short-chain acyl-CoA dehydrogenase
	A0A8B9BRM7	15	Hydroxyacyl-CoA dehydrogenase	HADH	I	Lipid transport and metabolism ;	3-hydroxyacyl-CoA dehydrogenase
	A0A8B9BS79	17	Acid sphingomyelinase-like phosphodiesterase	SMPDL3A	I	Lipid transport and metabolism ;	Acid sphingomyelinase and PHM5 phosphate metabolism protein
	A0A8B9BT85	12	Lysophosphatidylcholine acyltransferase 1	LPCAT1	I	Lipid transport and metabolism ;	Predicted phosphate acyltransferase, contains PlsC domain
	A0A8B9BTF0	14	Fatty acid binding protein 7	FABP7	I	Lipid transport and metabolism ;	Fatty acid-binding protein FABP
	A0A8B9BU55	29	Acyl-CoA thioesterase 9	ACOT9	I	Lipid transport and metabolism ;	Acyl-CoA thioesterase
	A0A8B9BV15	8	Fatty acid binding protein 4	FABP4	I	Lipid transport and metabolism ;	Fatty acid-binding protein FABP
	A0A8B9BVT4	28	Acyl-CoA dehydrogenase family member 9	ACAD9	I	Lipid transport and metabolism ;	Very-long-chain acyl-CoA dehydrogenase
	A0A8B9BWN3	22	Squalene monooxygenase	SQLE	I	Lipid transport and metabolism ;	Squalene monooxygenase
	A0A8B9BXJ9	33	SAC1 like phosphatidylinositide phosphatase	SACM1L	I	Lipid transport and metabolism ;	Putative phosphoinositide phosphatase
	A0A8B9BXU2	27	Monoglyceride lipase	MGLL	I	Lipid transport and metabolism ;	Lysophospholipase
	A0A8B9BYN1	15	Oxysterol-binding protein	OSBPL3	I	Lipid transport and metabolism ;	Oxysterol-binding protein
	A0A8B9BYU2	37	Conserved oligomeric Golgi complex subunit 1	COG1	I	Lipid transport and metabolism ;	Low density lipoprotein B-like protein
	A0A8B9BZ07	12	Isoamyl acetate-hydrolyzing esterase 1 homolog	IAH1	I	Lipid transport and metabolism ;	Isoamyl acetate-hydrolyzing esterase
	A0A8B9BZ50	127	Fatty acid synthase	FASN	I	Lipid transport and metabolism ;	Animal-type fatty acid synthase and related proteins
	A0A8B9BZN2	13	Motile sperm domain containing 2	MOSPD2	I	Lipid transport and metabolism ;	Phosphatidylinositol transfer protein SEC14 and related proteins
	A0A8B9C081	34	Phospholipase A2	PLA2G4A	I	Lipid transport and metabolism ;	Lysophospholipase
	A0A8B9C143	7	StAR related lipid transfer domain containing 7	STARD7	I	Lipid transport and metabolism ;	START domain-containing proteins involved in steroidogenesis/phosphatidylcholine transfer
	A0A8B9C190	14	CDP-diacylglycerol--glycerol-3-phosphate 3-phosphatidyltransferase	PGS1	I	Lipid transport and metabolism ;	Phosphatidylglycerolphosphate synthase
	A0A8B9C1F9	9	Phosphatidate cytidylyltransferase	CDS2	I	Lipid transport and metabolism ;	CDP-diacylglycerol synthase
	A0A8B9C1K9	22	ethanolamine-phosphate cytidylyltransferase	PCYT2	I	Lipid transport and metabolism ;	Choline phosphate cytidylyltransferase/Predicted CDP-ethanolamine synthase
	A0A8B9C252	19	Hydroxyacyl-CoA dehydrogenase trifunctional multienzyme complex subunit beta	HADHB	I	Lipid transport and metabolism ;	Acetyl-CoA acetyltransferase
	A0A8B9C2H8	45	enoyl-CoA hydratase	HADHA	I	Lipid transport and metabolism ;	Hydroxyacyl-CoA dehydrogenase/enoyl-CoA hydratase
	A0A8B9C3W4	12	Ethanolamine kinase 1	ETNK1	I	Lipid transport and metabolism ;	Ethanolamine kinase
	A0A8B9C546	19	Glycylpeptide N-tetradecanoyltransferase	NMT1	I	Lipid transport and metabolism ;	N-myristoyl transferase
	A0A8B9C6E2	11	palmitoyl-protein hydrolase	LYPLA2	I	Lipid transport and metabolism ;	Lysophospholipase
	A0A8B9C6T3	22	SEC14 like lipid binding 2	SEC14L2	I	Lipid transport and metabolism ;	Phosphatidylinositol transfer protein SEC14 and related proteins
	A0A8B9C7T3	31	Serine/threonine kinase receptor associated protein	STRAP	I	Lipid transport and metabolism ;	Serine/threonine kinase receptor-associated protein
	A0A8B9C7T7	4	Enoyl-CoA hydratase domain containing 3	ECHDC3	I	Lipid transport and metabolism ;	Enoyl-CoA isomerase
	A0A8B9C993	6	Fatty acid-binding protein, liver	FABP1	I	Lipid transport and metabolism ;	Fatty acid-binding protein FABP
	A0A8B9CAT4	13	Phosphatidylserine decarboxylase proenzyme, mitochondrial	PISD	I	Lipid transport and metabolism ;	Phosphatidylserine decarboxylase
	A0A8B9CBL4	11	Sphingomyelin phosphodiesterase 1	SMPD1	I	Lipid transport and metabolism ;	Acid sphingomyelinase and PHM5 phosphate metabolism protein
	A0A8B9CC19	15	Epoxide hydrolase 4	EPHX4	I	Lipid transport and metabolism ;	Soluble epoxide hydrolase
	A0A8B9CD02	18	palmitoyl-protein hydrolase	LYPLAL1	I	Lipid transport and metabolism ;	Lysophospholipase
	A0A8B9CDB4	26	Acyl-CoA synthetase family member 2	ACSF2	I	Lipid transport and metabolism ;	Long chain fatty acid acyl-CoA ligase
	A0A8B9CDG9	16	Kinase	ITPKA	I	Lipid transport and metabolism ;	1D-myo-inositol-triphosphate 3-kinase A
	A0A8B9CDM1	42	Terpene cyclase/mutase family member	LSS	I	Lipid transport and metabolism ;	Oxidosqualene-lanosterol cyclase and related proteins
	A0A8B9CEE5	14	O-acyltransferase	SOAT1	I	Lipid transport and metabolism ;	Sterol O-acyltransferase/Diacylglycerol O-acyltransferase
	A0A8B9CEQ2	44	Acyl-CoA synthetase long chain family member 4	ACSL4	I	Lipid transport and metabolism ;	Acyl-CoA synthetase
	A0A8B9CFT6	7	Terpene cyclase/mutase family member	LSS	I	Lipid transport and metabolism ;	Oxidosqualene-lanosterol cyclase and related proteins
	A0A8B9CG80	6	Transthyretin	TTR	I	Lipid transport and metabolism ;	Transthyretin and related proteins
	A0A8B9CGS6	21	NPC intracellular cholesterol transporter 1	NPC1	I	Lipid transport and metabolism ;	Cholesterol transport protein (Niemann-Pick C disease protein)
	A0A8B9CHF4	6	Lysocardiolipin acyltransferase 1	LCLAT1	I	Lipid transport and metabolism ;	Lysophosphatidic acid acyltransferase LPAAT and related acyltransferases
	A0A8B9CHM6	28	Carnitine O-octanoyltransferase	CROT	I	Lipid transport and metabolism ;	Carnitine O-acyltransferase CROT
	A0A8B9CHQ9	11	Glycylpeptide N-tetradecanoyltransferase	NMT2	I	Lipid transport and metabolism ;	N-myristoyl transferase
	A0A8B9CI94	16	Acetyl-CoA acetyltransferase 2	ACAT2	I	Lipid transport and metabolism ;	Acetyl-CoA acetyltransferase
	A0A8B9CIC9	4	Methylsterol monooxygenase 1	MSMO1	I	Lipid transport and metabolism ;	C-4 sterol methyl oxidase
	A0A8B9CIK8	7	Crystallin lambda 1	CRYL1	I	Lipid transport and metabolism ;	3-hydroxyacyl-CoA dehydrogenase
	A0A8B9CJL5	10	Hydroxysteroid 17-beta dehydrogenase 12	HSD17B12	I	Lipid transport and metabolism ;	17 beta-hydroxysteroid dehydrogenase type 3, HSD17B3
	A0A8B9CL28	7	Acid phosphatase 6, lysophosphatidic	ACP6	I	Lipid transport and metabolism ;	Lysosomal & prostatic acid phosphatases
	A0A8B9CLJ8	28	Acyl-coenzyme A oxidase	ACOX1	I	Lipid transport and metabolism ;	Acyl-CoA oxidase
	A0A8B9CM35	12	Alpha tocopherol transfer protein like	TTPAL	I	Lipid transport and metabolism ;	Phosphatidylinositol transfer protein SEC14 and related proteins
	A0A8B9CMJ6	7	ditrans,polycis-polyprenyl diphosphate synthase [(2E,6E)-farnesyldiphosphate specific]	NUS1	I	Lipid transport and metabolism ;	Predicted undecaprenyl diphosphate synthase
	A0A8B9CNS0	14	SEC14 like lipid binding 1	SEC14L1	I	Lipid transport and metabolism ;	Phosphatidylinositol transfer protein SEC14 and related proteins
	A0A8B9CP06	90	acetyl-CoA carboxylase	ACACA	I	Lipid transport and metabolism ;	Acetyl-CoA carboxylase
	A0A8B9CPT7	40	Acyl-CoA synthetase long chain family member 3	ACSL3	I	Lipid transport and metabolism ;	Acyl-CoA synthetase
	A0A8B9CPW4	84	High density lipoprotein binding protein	HDLBP	I	Lipid transport and metabolism ;	Vigilin
	A0A8B9CQ40	28	Acetyl-CoA acyltransferase 2	ACAA2	I	Lipid transport and metabolism ;	Acetyl-CoA acetyltransferase
	A0A8B9CQF0	15	Enoyl-CoA hydratase, short chain 1	ECHS1	I	Lipid transport and metabolism ;	Enoyl-CoA hydratase
	A0A8B9CQU2	15	Trimethyllysine dioxygenase, mitochondrial	TMLHE	I	Lipid transport and metabolism ;	Predicted gamma-butyrobetaine,2-oxoglutarate dioxygenase
	A0A8B9CRL5	20	enoyl-CoA hydratase	EHHADH	I	Lipid transport and metabolism ;	Hydroxyacyl-CoA dehydrogenase/enoyl-CoA hydratase
	A0A8B9CSG3	5	Carnitine O-acetyltransferase	CRAT	I	Lipid transport and metabolism ;	Carnitine O-acyltransferase CRAT
	A0A8B9CT41	15	carnitine O-palmitoyltransferase	CPT1A	I	Lipid transport and metabolism ;	Carnitine O-acyltransferase CPTI
	A0A8B9CU70	15	AUP1 lipid droplet regulating VLDL assembly factor	AUP1	I	Lipid transport and metabolism ;	Predicted phosphate acyltransferase, contains PlsC domain
	A0A8B9CWC9	10	Acetyl-CoA acyltransferase 1	ACAA1	I	Lipid transport and metabolism ;	3-oxoacyl CoA thiolase
	A0A8B9CY51	5	1-acyl-sn-glycerol-3-phosphate acyltransferase	AGPAT2	I	Lipid transport and metabolism ;	1-acyl-sn-glycerol-3-phosphate acyltransferase
	A0A8B9CZC7	17	Diphosphomevalonate decarboxylase	MVD	I	Lipid transport and metabolism ;	Mevalonate pyrophosphate decarboxylase
	A0A8B9CZW8	29	Hydroxysteroid 17-beta dehydrogenase 7	HSD17B7	I	Lipid transport and metabolism ;	3-keto sterol reductase
	A0A8B9D028	16	Phospholipase A2 group XV	PLA2G15	I	Lipid transport and metabolism ;	Lecithin:cholesterol acyltransferase (LCAT)/Acyl-ceramide synthase
	A0A8B9D1I8	6	Mevalonate kinase	MVK	I	Lipid transport and metabolism ;	Mevalonate kinase MVK/ERG12
	A0A8B9D1L2	15	Enoyl-CoA delta isomerase 1	ECI1	I	Lipid transport and metabolism ;	Hydroxyacyl-CoA dehydrogenase/enoyl-CoA hydratase
	A0A8B9D2M8	52	1-phosphatidylinositol 4,5-bisphosphate phosphodiesterase	PLCB1	I	Lipid transport and metabolism ;	Phospholipase C
	A0A8B9HZC8	32	Inositol polyphosphate-5-phosphatase F	INPP5F	I	Lipid transport and metabolism ;	Phosphoinositide phosphatase SAC1
	A0A8B9I0K2	61	Apolipoprotein B	APOB	I	Lipid transport and metabolism ;	Predicted lipoprotein
	A0A8B9I156	29	Acetoacetyl-CoA synthetase	AACS	I	Lipid transport and metabolism ;	Acyl-CoA synthetase
	A0A8B9I2M0	28	Sterol carrier protein 2	PODN	I	Lipid transport and metabolism ;	Peroxisomal 3-ketoacyl-CoA-thiolase P-44/SCP2
	A0A8B9I6X8	7	Lipase	LIPA	I	Lipid transport and metabolism ;	Triglyceride lipase-cholesterol esterase
	A0A8B9I7T0	14	phytanoyl-CoA dioxygenase	PHYH	I	Lipid transport and metabolism ;	Peroxisomal phytanoyl-CoA hydroxylase
	A0A8B9I8R1	47	Phospholipase A2 activating protein	PLAA	I	Lipid transport and metabolism ;	Phospholipase A2-activating protein (contains WD40 repeats)
	A0A8B9I8T4	24	Acetyl-CoA acetyltransferase 1	ACAT1	I	Lipid transport and metabolism ;	Acetyl-CoA acetyltransferase
	A0A8B9I925	20	Acyl-CoA dehydrogenase short chain	ACADS	I	Lipid transport and metabolism ;	Short-chain acyl-CoA dehydrogenase
	A0A8B9I9T3	19	Acyl-CoA-binding domain-containing protein 6	ACBD6	I	Lipid transport and metabolism ;	Acyl-CoA-binding protein
	A0A8B9IB46	17	Oxysterol-binding protein	OSBP2	I	Lipid transport and metabolism ;	Oxysterol-binding protein
	A0A8B9IB64	21	3-hydroxyisobutyryl-CoA hydrolase	HIBCH	I	Lipid transport and metabolism ;	Enoyl-CoA hydratase
	A0A8B9IBW3	9	1-acylglycerol-3-phosphate O-acyltransferase 5	AGPAT5	I	Lipid transport and metabolism ;	Lysophosphatidic acid acyltransferase LPAAT and related acyltransferases
	A0A8B9ICQ4	33	Lysophosphatidylcholine acyltransferase 2	LPCAT2	I	Lipid transport and metabolism ;	Predicted phosphate acyltransferase, contains PlsC domain
	A0A8B9ICY6	37	Oxysterol-binding protein	OSBP	I	Lipid transport and metabolism ;	Oxysterol-binding protein
	E2D781	3	Long-chain fatty acyl-CoA synthetase 4	ACSL4	I	Lipid transport and metabolism ;	Acyl-CoA synthetase
	P36189	33	Fatty acid synthase (Fragment)	FASN	I	Lipid transport and metabolism ;	Animal-type fatty acid synthase and related proteins
	U5YUT0	34	Hydroxymethylglutaryl-CoA synthase	HMGCS1	I	Lipid transport and metabolism ;	Hydroxymethylglutaryl-CoA synthase
	A0A8B9B948	42	SEC23 interacting protein	SEC23IP	IU	Lipid transport and metabolism ; Intracellular trafficking, secretion, and vesicular transport ;	Phosphatidic acid-preferring phospholipase A1, contains DDHD domain
	A0A8B9BD03	22	Phosphatidylinositol-3,5-bisphosphate 3-phosphatase	MTM1	IU	Lipid transport and metabolism ; Intracellular trafficking, secretion, and vesicular transport ;	Phosphatidylinositol 3-phosphate 3-phosphatase myotubularin MTM1
	A0A8B9BDH4	23	Methionine adenosyltransferase 2 subunit beta	MAT2B	IE	Lipid transport and metabolism ; Amino acid transport and metabolism ;	C-3 sterol dehydrogenase/3-beta-hydroxysteroid dehydrogenase and related dehydrogenases
	A0A8B9BEZ3	8	Acyl-coenzyme A oxidase	ACOX3	IQ	Lipid transport and metabolism ; Secondary metabolites biosynthesis, transport and catabolism ;	Pristanoyl-CoA/acyl-CoA oxidase
	A0A8B9BGE3	6	Acylglycerol kinase, mitochondrial	AGK	IT	Lipid transport and metabolism ; Signal transduction mechanisms ;	Predicted lipid kinase
	A0A8B9BL96	13	ATP binding cassette subfamily D member 3	ABCD3	IR	Lipid transport and metabolism ; General function prediction only ;	Long-chain acyl-CoA transporter, ABC superfamily (involved in peroxisome organization and biogenesis)
	A0A8B9BPP2	28	Diacylglycerol kinase	DGKQ	IT	Lipid transport and metabolism ; Signal transduction mechanisms ;	Diacylglycerol kinase
	A0A8B9BV27	19	Methylcrotonoyl-CoA carboxylase 1	MCCC1	IE	Lipid transport and metabolism ; Amino acid transport and metabolism ;	3-Methylcrotonyl-CoA carboxylase, biotin-containing subunit/Propionyl-CoA carboxylase, alpha chain/Acetyl-CoA carboxylase, biotin carboxylase subunit
	A0A8B9C0B0	16	methylcrotonoyl-CoA carboxylase	MCCC2	EI	Amino acid transport and metabolism ; Lipid transport and metabolism ;	3-Methylcrotonyl-CoA carboxylase, non-biotin containing subunit/Acetyl-CoA carboxylase carboxyl transferase, subunit beta
	A0A8B9C1R7	4	SH3 domain containing GRB2 like 2, endophilin A1	SH3GL2	IT	Lipid transport and metabolism ; Signal transduction mechanisms ;	Lysophosphatidic acid acyltransferase endophilin/SH3GL, involved in synaptic vesicle formation
	A0A8B9C2B1	14	Isovaleryl-CoA dehydrogenase, mitochondrial	IVD	EI	Amino acid transport and metabolism ; Lipid transport and metabolism ;	Isovaleryl-CoA dehydrogenase
	A0A8B9C4K1	17	DDHD domain containing 1	DDHD1	IU	Lipid transport and metabolism ; Intracellular trafficking, secretion, and vesicular transport ;	Phosphatidic acid-preferring phospholipase A1, contains DDHD domain
	A0A8B9C9I1	27	Phosphatidylinositol-3-phosphate phosphatase	MTMR3	IU	Lipid transport and metabolism ; Intracellular trafficking, secretion, and vesicular transport ;	Phosphatidylinositol 3-phosphate 3-phosphatase myotubularin MTM1
	A0A8B9CB05	9	Delta(14)-sterol reductase LBR	LBR	IT	Lipid transport and metabolism ; Signal transduction mechanisms ;	Sterol reductase/lamin B receptor
	A0A8B9CP17	24	Propionyl-CoA carboxylase alpha chain, mitochondrial	PCCA	IE	Lipid transport and metabolism ; Amino acid transport and metabolism ;	3-Methylcrotonyl-CoA carboxylase, biotin-containing subunit/Propionyl-CoA carboxylase, alpha chain/Acetyl-CoA carboxylase, biotin carboxylase subunit
	A0A8B9CPP8	35	phosphatidate phosphatase	LPIN2	NI	Cell motility ; Lipid transport and metabolism ;	Protein involved in plasmid maintenance/nuclear protein involved in lipid metabolism
	A0A8B9CQL1	8	7-dehydrocholesterol reductase	DHCR7	IT	Lipid transport and metabolism ; Signal transduction mechanisms ;	Sterol reductase/lamin B receptor
	A0A8B9CQR4	31	NAD(P) dependent steroid dehydrogenase-like	NSDHL	IE	Lipid transport and metabolism ; Amino acid transport and metabolism ;	C-3 sterol dehydrogenase/3-beta-hydroxysteroid dehydrogenase and related dehydrogenases
	A0A8B9CV42	20	SH3 domain containing GRB2 like 1, endophilin A2	SH3GL1	IT	Lipid transport and metabolism ; Signal transduction mechanisms ;	Lysophosphatidic acid acyltransferase endophilin/SH3GL, involved in synaptic vesicle formation
	A0A8B9CVU0	17	Propionyl-CoA carboxylase subunit beta	PCCB	EI	Amino acid transport and metabolism ; Lipid transport and metabolism ;	3-Methylcrotonyl-CoA carboxylase, non-biotin containing subunit/Acetyl-CoA carboxylase carboxyl transferase, subunit beta
	A0A8B9CWB9	24	Long-chain specific acyl-CoA dehydrogenase, mitochondrial	ACADL	EI	Amino acid transport and metabolism ; Lipid transport and metabolism ;	Isovaleryl-CoA dehydrogenase
	A0A8B9CWX9	29	Prosaposin	PSAP	IG	Lipid transport and metabolism ; Carbohydrate transport and metabolism ;	Prosaposin
	A0A8B9D1L4	20	Phosphatidylinositol transfer protein beta	PITPNB	IT	Lipid transport and metabolism ; Signal transduction mechanisms ;	Phosphatidylinositol transfer protein
	A0A8B9HZ31	13	SH3 domain containing GRB2 like 3, endophilin A3	SH3GL3	IT	Lipid transport and metabolism ; Signal transduction mechanisms ;	Lysophosphatidic acid acyltransferase endophilin/SH3GL, involved in synaptic vesicle formation
	A0A8B9I720	17	Palmitoyl-protein thioesterase 1	PPT1	IO	Lipid transport and metabolism ; Posttranslational modification, protein turnover, chaperones ;	Palmitoyl protein thioesterase
	A0A8B9BDK9	34	Fatty acid amide hydrolase 2	FAAH2	JIT	Translation, ribosomal structure and biogenesis ; Lipid transport and metabolism ; Signal transduction mechanisms ;	Amidases
	A0A8B9BNN1	7	Arginyl aminopeptidase like 1	RNPEPL1	IOVE	Lipid transport and metabolism ; Posttranslational modification, protein turnover, chaperones ; Defense mechanisms ; Amino acid transport and metabolism ;	Bifunctional leukotriene A4 hydrolase/aminopeptidase LTA4H
	A0A8B9C3Q1	35	Leukotriene A(4) hydrolase	LTA4H	IOVE	Lipid transport and metabolism ; Posttranslational modification, protein turnover, chaperones ; Defense mechanisms ; Amino acid transport and metabolism ;	Bifunctional leukotriene A4 hydrolase/aminopeptidase LTA4H
	A0A8B9CJ57	27	Arginyl aminopeptidase	RNPEP	IOVE	Lipid transport and metabolism ; Posttranslational modification, protein turnover, chaperones ; Defense mechanisms ; Amino acid transport and metabolism ;	Bifunctional leukotriene A4 hydrolase/aminopeptidase LTA4H
	A0A8B9CXD3	3	Acyl carrier protein	NDUFAB1	CIQ	Energy production and conversion ; Lipid transport and metabolism ; Secondary metabolites biosynthesis, transport and catabolism ;	Acyl carrier protein/NADH-ubiquinone oxidoreductase, NDUFAB1/SDAP subunit
	A0A8B9I289	21	LDL receptor related protein associated protein 1	LRPAP1	OUTIV	Posttranslational modification, protein turnover, chaperones ; Intracellular trafficking, secretion, and vesicular transport ; Signal transduction mechanisms ; Lipid transport and metabolism ; Defense mechanisms ;	Alpha 2-macroglobulin receptor-associated protein
2,Energy production and conversion	A0A076GV20	6	Cytochrome c oxidase subunit 2	COX2	C	Energy production and conversion ;	Cytochrome c oxidase, subunit II, and related proteins
	A0A076GVK8	3	NADH-ubiquinone oxidoreductase chain 1	ND1	C	Energy production and conversion ;	NADH dehydrogenase subunit 1
	A0A8B9BA12	5	Cytochrome c oxidase subunit 5B	COX5B	C	Energy production and conversion ;	Cytochrome c oxidase, subunit Vb/COX4
	A0A8B9BAI7	9	Cytochrome b-c1 complex subunit Rieske, mitochondrial	UQCRFS1	C	Energy production and conversion ;	Ubiquinol cytochrome c reductase, subunit RIP1
	A0A8B9BBL8	28	Malate dehydrogenase	MDH2	C	Energy production and conversion ;	NAD-dependent malate dehydrogenase
	A0A8B9BC21	46	NADPH--cytochrome P450 reductase	POR	C	Energy production and conversion ;	NADP/FAD dependent oxidoreductase
	A0A8B9BE66	13	Acetyltransferase component of pyruvate dehydrogenase complex	DLAT	C	Energy production and conversion ;	Dihydrolipoamide acetyltransferase
	A0A8B9BED7	3	ADP/ATP translocase	SLC25A5	C	Energy production and conversion ;	Mitochondrial ADP/ATP carrier proteins
	A0A8B9BG04	13	V-type proton ATPase subunit	ATP6V0D1	C	Energy production and conversion ;	Vacuolar H+-ATPase V0 sector, subunit d
	A0A8B9BGK9	30	aldehyde dehydrogenase (NAD(+))	ALDH7A1	C	Energy production and conversion ;	Aldehyde dehydrogenase
	A0A8B9BGU8	30	Solute carrier family 25 member 13	SLC25A13	C	Energy production and conversion ;	Mitochondrial aspartate/glutamate carrier protein Aralar/Citrin (contains EF-hand Ca2+-binding domains)
	A0A8B9BGZ9	21	Electron transfer flavoprotein subunit alpha	ETFA	C	Energy production and conversion ;	Electron transfer flavoprotein, alpha subunit
	A0A8B9BH97	30	Glycerol-3-phosphate dehydrogenase [NAD(+)]	GPD1L	C	Energy production and conversion ;	Glycerol-3-phosphate dehydrogenase/dihydroxyacetone 3-phosphate reductase
	A0A8B9BHF7	40	H(+)-transporting two-sector ATPase	ATP6V1A	C	Energy production and conversion ;	Vacuolar H+-ATPase V1 sector, subunit A
	A0A8B9BHL7	19	Protein kinase AMP-activated non-catalytic subunit gamma 1	PRKAG1	C	Energy production and conversion ;	5'-AMP-activated protein kinase, gamma subunit
	A0A8B9BIG4	23	Glyoxylate and hydroxypyruvate reductase	GRHPR	C	Energy production and conversion ;	Glyoxylate/hydroxypyruvate reductase (D-isomer-specific 2-hydroxy acid dehydrogenase superfamily)
	A0A8B9BJG4	5	NADH dehydrogenase [ubiquinone] 1 subunit C2	NDUFC2	C	Energy production and conversion ;	NADH:ubiquinone oxidoreductase, NDUFC2/B14.5B subunit
	A0A8B9BK35	10	Solute carrier family 25 member 1	SLC25A1	C	Energy production and conversion ;	Mitochondrial tricarboxylate/dicarboxylate carrier proteins
	A0A8B9BMD4	23	Succinate--CoA ligase [ADP-forming] subunit beta, mitochondrial	SUCLA2	C	Energy production and conversion ;	Succinyl-CoA synthetase, beta subunit
	A0A8B9BN08	31	Isocitrate dehydrogenase [NADP]	IDH2	C	Energy production and conversion ;	NADP-dependent isocitrate dehydrogenase
	A0A8B9BPG9	33	Isocitrate dehydrogenase [NADP]	IDH1	C	Energy production and conversion ;	NADP-dependent isocitrate dehydrogenase
	A0A8B9BR03	24	Ubiquinol-cytochrome c reductase core protein 2	UQCRC2	C	Energy production and conversion ;	Ubiquinol cytochrome c reductase, subunit QCR2
	A0A8B9BRP3	14	NADH dehydrogenase [ubiquinone] iron-sulfur protein 2, mitochondrial	NDUFS2	C	Energy production and conversion ;	NADH:ubiquinone oxidoreductase, NDUFS2/49 kDa subunit
	A0A8B9BRZ7	20	Malate dehydrogenase	MDH1	C	Energy production and conversion ;	Malate dehydrogenase
	A0A8B9BSC6	17	inorganic diphosphatase	PPA2	C	Energy production and conversion ;	Inorganic pyrophosphatase/Nucleosome remodeling factor, subunit NURF38
	A0A8B9BSY1	6	NADH:ubiquinone oxidoreductase subunit S6	NDUFS6	C	Energy production and conversion ;	NADH:ubiquinone oxidoreductase, NDUFS6/13 kDa subunit
	A0A8B9BTU5	10	Prune exopolyphosphatase 1	PRUNE1	C	Energy production and conversion ;	Exopolyphosphatases and related proteins
	A0A8B9BU39	13	ATP synthase subunit b	ATP5PB	C	Energy production and conversion ;	Mitochondrial F1F0-ATP synthase, subunit b/ATP4
	A0A8B9BUL0	25	V-type proton ATPase subunit C	ATP6V1C1	C	Energy production and conversion ;	Vacuolar H+-ATPase V1 sector, subunit C
	A0A8B9BWR4	7	NADH dehydrogenase [ubiquinone] 1 beta subcomplex subunit 9	NDUFB9	C	Energy production and conversion ;	NADH:ubiquinone oxidoreductase, NDUFB9/B22 subunit
	A0A8B9BXV2	13	NADH:ubiquinone oxidoreductase subunit A9	NDUFA9	C	Energy production and conversion ;	NADH:ubiquinone oxidoreductase, NDUFA9/39kDa subunit
	A0A8B9BYN5	11	Cytochrome c	CYCS	C	Energy production and conversion ;	Cytochrome c
	A0A8B9C0Z4	11	V-type proton ATPase subunit D	ATP6V1D	C	Energy production and conversion ;	Vacuolar H+-ATPase V1 sector, subunit D
	A0A8B9C120	7	Stomatin like 2	STOML2	C	Energy production and conversion ;	Prohibitins and stomatins of the PID superfamily
	A0A8B9C1D1	9	V-type proton ATPase subunit C	ATP6V1C2	C	Energy production and conversion ;	Vacuolar H+-ATPase V1 sector, subunit C
	A0A8B9C247	28	creatine kinase	CKB	C	Energy production and conversion ;	Creatine kinases
	A0A8B9C3K5	36	Malic enzyme	ME1	C	Energy production and conversion ;	NADP+-dependent malic enzyme
	A0A8B9C5S7	3	ATP synthase subunit e, mitochondrial	ATP5ME	C	Energy production and conversion ;	Mitochondrial F1F0-ATP synthase, subunit e
	A0A8B9C6L4	15	Phosphate carrier protein, mitochondrial	SLC25A3	C	Energy production and conversion ;	Mitochondrial phosphate carrier protein
	A0A8B9C7H7	5	acylphosphatase	ACYP2	C	Energy production and conversion ;	Acylphosphatase
	A0A8B9C7J7	5	Solute carrier family 25 member 21	SLC25A21	C	Energy production and conversion ;	Mitochondrial oxodicarboxylate carrier protein
	A0A8B9C801	3	NADH dehydrogenase [ubiquinone] 1 beta subcomplex subunit 8, mitochondrial	NDUFB8	C	Energy production and conversion ;	NADH:ubiquinone oxidoreductase, NDUFB8/ASHI subunit
	A0A8B9C895	11	Solute carrier family 25 member 22	SLC25A22	C	Energy production and conversion ;	Mitochondrial solute carrier protein
	A0A8B9C8C3	8	NADH dehydrogenase [ubiquinone] 1 alpha subcomplex subunit 5	NDUFA5	C	Energy production and conversion ;	NADH:ubiquinone oxidoreductase, NDUFA5/B13 subunit
	A0A8B9C8J1	5	NADH dehydrogenase [ubiquinone] 1 beta subcomplex subunit 10	NDUFB10	C	Energy production and conversion ;	NADH-ubiquinone oxidoreductase, subunit NDUFB10/PDSW
	A0A8B9C9F0	11	Succinate--CoA ligase [ADP/GDP-forming] subunit alpha, mitochondrial	SUCLG1	C	Energy production and conversion ;	Succinyl-CoA synthetase, alpha subunit
	A0A8B9C9L3	18	Succinate-semialdehyde dehydrogenase, mitochondrial	ALDH5A1	C	Energy production and conversion ;	Aldehyde dehydrogenase
	A0A8B9CAA1	5	Branched chain keto acid dehydrogenase E1 subunit beta	BCKDHB	C	Energy production and conversion ;	Branched chain alpha-keto acid dehydrogenase E1, beta subunit
	A0A8B9CBK6	7	NADH dehydrogenase [ubiquinone] 1 alpha subcomplex subunit 2	NDUFA2	C	Energy production and conversion ;	NADH:ubiquinone oxidoreductase NDUFA2/B8 subunit
	A0A8B9CBV5	13	V-type proton ATPase subunit a	TCIRG1	C	Energy production and conversion ;	Vacuolar H+-ATPase V0 sector, subunit a
	A0A8B9CDR2	32	Vacuolar proton pump subunit B	ATP6V1B2	C	Energy production and conversion ;	Vacuolar H+-ATPase V1 sector, subunit B
	A0A8B9CFQ2	11	ATP synthase subunit d, mitochondrial	ATP5PD	C	Energy production and conversion ;	Mitochondrial F1F0-ATP synthase, subunit d/ATP7
	A0A8B9CG48	9	ATP synthase mitochondrial F1 complex assembly factor 2	ATPAF2	C	Energy production and conversion ;	F1-ATP synthase assembly protein
	A0A8B9CG82	5	Ferredoxin 1	FDX1	C	Energy production and conversion ;	Ferredoxin
	A0A8B9CGB1	11	NADH dehydrogenase [ubiquinone] 1 alpha subcomplex subunit 10, mitochondrial	NDUFA10	C	Energy production and conversion ;	NADH:ubiquinone oxidoreductase, NDUFA10/42kDa subunit
	A0A8B9CHP5	39	NADH-ubiquinone oxidoreductase 75 kDa subunit, mitochondrial	NDUFS1	C	Energy production and conversion ;	NADH-ubiquinone oxidoreductase, NDUFS1/75 kDa subunit
	A0A8B9CIS6	6	Cytochrome c oxidase subunit	COX6A1	C	Energy production and conversion ;	Cytochrome c oxidase, subunit VIa/COX13
	A0A8B9CJK4	14	Dihydrolipoamide acetyltransferase component of pyruvate dehydrogenase complex	PDHX	C	Energy production and conversion ;	Dihydrolipoamide acetyltransferase
	A0A8B9CLW9	14	NADH dehydrogenase [ubiquinone] iron-sulfur protein 3, mitochondrial	NDUFS3	C	Energy production and conversion ;	NADH-ubiquinone oxidoreductase, NDUFS3/30 kDa subunit
	A0A8B9CMG8	27	Glycerol-3-phosphate dehydrogenase	GPD2	C	Energy production and conversion ;	Glycerol-3-phosphate dehydrogenase
	A0A8B9CMW5	5	ATP synthase F1 subunit delta	ATP5F1D	C	Energy production and conversion ;	Mitochondrial F1F0-ATP synthase, subunit delta/ATP16
	A0A8B9CN24	19	ADP/ATP translocase	SLC25A6	C	Energy production and conversion ;	Mitochondrial ADP/ATP carrier proteins
	A0A8B9CN55	28	ATP synthase subunit beta	ATP5F1B	C	Energy production and conversion ;	F0F1-type ATP synthase, beta subunit
	A0A8B9CN59	25	L-lactate dehydrogenase	LDHA	C	Energy production and conversion ;	Lactate dehydrogenase
	A0A8B9CN78	16	Cytoglobin	CYGB	C	Energy production and conversion ;	Globins and related hemoproteins
	A0A8B9CNS5	14	NADH dehydrogenase [ubiquinone] flavoprotein 2, mitochondrial	NDUFV2	C	Energy production and conversion ;	NADH:ubiquinone oxidoreductase, NDUFV2/24 kD subunit
	A0A8B9CPJ0	25	L-lactate dehydrogenase	LDHB	C	Energy production and conversion ;	Lactate dehydrogenase
	A0A8B9CQI8	7	D-2-hydroxyglutarate dehydrogenase	D2HGDH	C	Energy production and conversion ;	Proteins containing the FAD binding domain
	A0A8B9CQX2	23	Fumarate hydratase, mitochondrial	FH	C	Energy production and conversion ;	Fumarase
	A0A8B9CQZ8	6	Cytochrome b5 type A	CYB5A	C	Energy production and conversion ;	Cytochrome b5
	A0A8B9CR13	19	Protein kinase AMP-activated non-catalytic subunit gamma 2	PRKAG2	C	Energy production and conversion ;	5'-AMP-activated protein kinase, gamma subunit
	A0A8B9CRE6	11	ATP synthase subunit O, mitochondrial	ATP5PO	C	Energy production and conversion ;	Mitochondrial F1F0-ATP synthase, subunit OSCP/ATP5
	A0A8B9CRJ6	17	UEV and lactate/malate dehyrogenase domains	UEVLD	C	Energy production and conversion ;	Lactate dehydrogenase
	A0A8B9CSM6	9	Cytochrome c oxidase subunit 5A, mitochondrial	COX5A	C	Energy production and conversion ;	Cytochrome c oxidase, subunit Va/COX6
	A0A8B9CSU7	35	Malic enzyme	ME2	C	Energy production and conversion ;	NADP+-dependent malic enzyme
	A0A8B9CTE9	22	sulfite oxidase	SUOX	C	Energy production and conversion ;	Sulfite oxidase, molybdopterin-binding component
	A0A8B9CTH4	17	Sulfide quinone oxidoreductase	SQOR	C	Energy production and conversion ;	Sulfide:quinone oxidoreductase/flavo-binding protein
	A0A8B9CTN1	8	NADH dehydrogenase [ubiquinone] iron-sulfur protein 4, mitochondrial	NDUFS4	C	Energy production and conversion ;	NADH:ubiquinone oxidoreductase, NDUFS4/18 kDa subunit
	A0A8B9CUE3	4	Molybdopterin synthase sulfur carrier subunit	MOCS2	C	Energy production and conversion ;	Molybdopterin converting factor, small subunit
	A0A8B9CV47	6	Iron-sulfur cluster assembly enzyme	ISCU	C	Energy production and conversion ;	Iron binding protein involved in Fe-S cluster formation
	A0A8B9CV90	6	SURF1-like protein	SURF1	C	Energy production and conversion ;	Mitochondrial protein Surfeit 1/SURF1/SHY1, required for expression of cytochrome oxidase
	A0A8B9CWJ4	16	Electron transfer flavoprotein-ubiquinone oxidoreductase	ETFDH	C	Energy production and conversion ;	Electron transfer flavoprotein ubiquinone oxidoreductase
	A0A8B9CWU2	9	5-methyltetrahydrofolate-homocysteine methyltransferase reductase	MTRR	C	Energy production and conversion ;	NADP/FAD dependent oxidoreductase
	A0A8B9CXG5	5	NADH dehydrogenase [ubiquinone] 1 alpha subcomplex subunit 8	NDUFA8	C	Energy production and conversion ;	NADH:ubiquinone oxidoreductase, NDUFA8/PGIV/19 kDa subunit
	A0A8B9CXI6	25	inorganic diphosphatase	PPA1	C	Energy production and conversion ;	Inorganic pyrophosphatase/Nucleosome remodeling factor, subunit NURF38
	A0A8B9CY78	39	Aldehyde dehydrogenase 9 family member A1	ALDH9A1	C	Energy production and conversion ;	Aldehyde dehydrogenase
	A0A8B9CZ08	10	Galactose-1-phosphate uridylyltransferase	GALT	C	Energy production and conversion ;	Galactose-1-phosphate uridylyltransferase
	A0A8B9CZN7	5	ATP synthase-coupling factor 6, mitochondrial	ATP5PF	C	Energy production and conversion ;	Mitochondrial F1F0-ATP synthase, subunit Cf6 (coupling factor 6)
	A0A8B9CZT8	12	Stomatin	STOM	C	Energy production and conversion ;	Prohibitins and stomatins of the PID superfamily
	A0A8B9D0B1	16	Dihydrolipoyl dehydrogenase	DLD	C	Energy production and conversion ;	Dihydrolipoamide dehydrogenase
	A0A8B9D0E7	6	V-type proton ATPase subunit G	ATP6V1G1	C	Energy production and conversion ;	Vacuolar H+-ATPase V1 sector, subunit G
	A0A8B9D2M5	5	NADH dehydrogenase [ubiquinone] 1 beta subcomplex subunit 5, mitochondrial	NDUFB5	C	Energy production and conversion ;	NADH:ubiquinone oxidoreductase, NDUFB5/SGDH subunit
	A0A8B9DTK8	13	NADPH-dependent diflavin oxidoreductase 1	NDOR1	C	Energy production and conversion ;	NADP-dependent flavoprotein reductase
	A0A8B9EN96	18	Succinate--CoA ligase [GDP-forming] subunit beta, mitochondrial	SUCLG2	C	Energy production and conversion ;	GTP-specific succinyl-CoA synthetase, beta subunit
	A0A8B9HZ22	13	Succinate dehydrogenase [ubiquinone] iron-sulfur subunit, mitochondrial	SDHB	C	Energy production and conversion ;	Succinate dehydrogenase, Fe-S protein subunit
	A0A8B9I028	4	NADH dehydrogenase [ubiquinone] iron-sulfur protein 7, mitochondrial	NDUFS7	C	Energy production and conversion ;	NADH-ubiquinone oxidoreductase, NUFS7/PSST/20 kDa subunit
	A0A8B9I115	6	NADH dehydrogenase [ubiquinone] 1 beta subcomplex subunit 6	NDUFB6	C	Energy production and conversion ;	NADH:ubiquinone oxidoreductase, NDUFB6/B17 subunit
	A0A8B9I341	23	V-type proton ATPase subunit H	ATP6V1H	C	Energy production and conversion ;	Vacuolar H+-ATPase V1 sector, subunit H
	A0A8B9I3Q3	10	Dihydrolipoyllysine-residue succinyltransferase component of 2-oxoglutarate dehydrogenase complex, mitochondrial	DLST	C	Energy production and conversion ;	Dihydrolipoamide succinyltransferase (2-oxoglutarate dehydrogenase, E2 subunit)
	A0A8B9I4G5	10	Glycerophosphodiester phosphodiesterase domain containing 1	GDPD1	C	Energy production and conversion ;	Glycerophosphoryl diester phosphodiesterase
	A0A8B9I4L0	20	Cytochrome b5 reductase 4	CYB5R4	C	Energy production and conversion ;	Flavohemoprotein b5+b5R
	A0A8B9I4S4	9	Cytochrome c	CYC1	C	Energy production and conversion ;	Cytochrome c1
	A0A8B9I5H6	78	ATP-citrate synthase	ACLY	C	Energy production and conversion ;	ATP-citrate lyase
	A0A8B9I621	4	NADH dehydrogenase [ubiquinone] 1 alpha subcomplex subunit 12	NDUFA12	C	Energy production and conversion ;	NADH:ubiquinone oxidoreductase, B17.2 subunit
	A0A8B9I6B2	9	Solute carrier family 25 member 10	SLC25A10	C	Energy production and conversion ;	Mitochondrial oxoglutarate/malate carrier proteins
	A0A8B9I742	19	V-type proton ATPase subunit a	ATP6V0A1	C	Energy production and conversion ;	Vacuolar H+-ATPase V0 sector, subunit a
	A0A8B9I7H2	21	Citrate synthase	CS	C	Energy production and conversion ;	Citrate synthase
	A0A8B9I7M6	13	ATP synthase subunit gamma	ATP5F1C	C	Energy production and conversion ;	F0F1-type ATP synthase, gamma subunit
	A0A8B9I9I4	6	Cytochrome b-c1 complex subunit 8	UQCRQ	C	Energy production and conversion ;	Ubiquinol cytochrome c reductase, subunit QCR8
	A0A8B9IAW1	6	Aldehyde dehydrogenase 1 family member A1	ALDH1A1	C	Energy production and conversion ;	Aldehyde dehydrogenase
	A0A8B9IAZ7	30	Succinate dehydrogenase [ubiquinone] flavoprotein subunit, mitochondrial	SDHA	C	Energy production and conversion ;	Succinate dehydrogenase, flavoprotein subunit
	A0A8B9IB14	9	Solute carrier family 25 member 20	SLC25A20	C	Energy production and conversion ;	Mitochondrial carnitine-acylcarnitine carrier protein
	A0A8B9IBW0	4	NADH dehydrogenase [ubiquinone] iron-sulfur protein 5	NDUFS5	C	Energy production and conversion ;	NADH:ubiquinone oxidoreductase, NDUFS5/15kDa
	E5D5U1	8	Cytochrome c oxidase subunit 4	COX4	C	Energy production and conversion ;	Cytochrome c oxidase, subunit IV/COX5b
	P01989	3	Hemoglobin subunit alpha-A	HBAA	C	Energy production and conversion ;	Globins and related hemoproteins
	P02117	3	Hemoglobin subunit beta	HBB	C	Energy production and conversion ;	Globins and related hemoproteins
	Q31651	5	NADH-ubiquinone oxidoreductase chain 5 (Fragment)	MT-ND5	C	Energy production and conversion ;	NADH dehydrogenase subunits 2, 5, and related proteins
	T2HNS8	14	Mitochondrial ATP synthase alpha subunit isoform 1 (Fragment)	ATP5A1	C	Energy production and conversion ;	F0F1-type ATP synthase, alpha subunit
	T2HNU1	5	ATP synthase F1 subunit alpha (Fragment)	ATP5A1	C	Energy production and conversion ;	F0F1-type ATP synthase, alpha subunit
	T2HPX5	12	Mitochondrial ATP synthase alpha subunit isoform 1 (Fragment)	ATP5A1	C	Energy production and conversion ;	F0F1-type ATP synthase, alpha subunit
	A0A8B9BCS3	11	Tumor protein p53 inducible protein 3	TP53I3	CR	Energy production and conversion ; General function prediction only ;	Zinc-binding oxidoreductase
	A0A8B9BDZ4	10	Reticulon 4 interacting protein 1	RTN4IP1	CR	Energy production and conversion ; General function prediction only ;	Zinc-binding oxidoreductase
	A0A8B9BIW0	53	Aconitate hydratase, mitochondrial	ACO2	CE	Energy production and conversion ; Amino acid transport and metabolism ;	Aconitase/homoaconitase (aconitase superfamily)
	A0A8B9BPF6	4	Oxidoreductase NAD binding domain containing 1	OXNAD1	HC	Coenzyme transport and metabolism ; Energy production and conversion ;	NADH-cytochrome b-5 reductase
	A0A8B9BRF3	8	Iron-sulfur cluster assembly 2	ISCA2	CU	Energy production and conversion ; Intracellular trafficking, secretion, and vesicular transport ;	Mitochondrial Fe-S cluster biosynthesis protein ISA2 (contains a HesB-like domain)
	A0A8B9BYC5	12	Thioredoxin related transmembrane protein 1	TMX1	OC	Posttranslational modification, protein turnover, chaperones ; Energy production and conversion ;	Thiol-disulfide isomerase and thioredoxin
	A0A8B9BZK4	29	Vesicle amine transport 1 like	VAT1L	CR	Energy production and conversion ; General function prediction only ;	Zinc-binding oxidoreductase
	A0A8B9C7Q6	28	Vesicle amine transport 1	VAT1	CR	Energy production and conversion ; General function prediction only ;	Predicted quinone oxidoreductase
	A0A8B9CIK7	20	Crystallin zeta	CRYZ	CR	Energy production and conversion ; General function prediction only ;	Zinc-binding oxidoreductase
	A0A8B9CM21	13	NADH-cytochrome b5 reductase	CYB5R2	HC	Coenzyme transport and metabolism ; Energy production and conversion ;	NADH-cytochrome b-5 reductase
	A0A8B9CNX7	20	Endoplasmic reticulum protein 44	ERP44	OC	Posttranslational modification, protein turnover, chaperones ; Energy production and conversion ;	Thiol-disulfide isomerase and thioredoxin
	A0A8B9I4Y3	5	Ubiquinone biosynthesis monooxygenase COQ6, mitochondrial	COQ6	HC	Coenzyme transport and metabolism ; Energy production and conversion ;	Monooxygenase involved in coenzyme Q (ubiquinone) biosynthesis
	A0A8B9I4Z7	21	NADH-cytochrome b5 reductase	CYB5R3	HC	Coenzyme transport and metabolism ; Energy production and conversion ;	NADH-cytochrome b-5 reductase
	A0A8B9I5E9	7	Mitochondrial trans-2-enoyl-CoA reductase	MECR	KC	Transcription ; Energy production and conversion ;	Zn2+-binding dehydrogenase (nuclear receptor binding factor-1)
	A0A8B9I5U4	9	Thioredoxin domain containing 9	TXNDC9	OC	Posttranslational modification, protein turnover, chaperones ; Energy production and conversion ;	ATP binding protein
	A0A8B9I700	11	Hydroxymethylglutaryl-CoA lyase, mitochondrial	HMGCL	CE	Energy production and conversion ; Amino acid transport and metabolism ;	Hydroxymethylglutaryl-CoA lyase
	A0A8B9I9F0	14	Crystallin zeta like 1	CRYZL1	CR	Energy production and conversion ; General function prediction only ;	Zinc-binding oxidoreductase
3,Extracellular structures and Cytoskeleton	A0A8B9B8R3	9	Bystin like	BYSL	W	Extracellular structures ;	Cell adhesion complex protein bystin
	A0A8B9BAH6	17	Integrin subunit alpha 1	ITGA1	W	Extracellular structures ;	Vitronectin receptor, alpha subunit
	A0A8B9BE92	7	Syntrophin beta 2	SNTB2	W	Extracellular structures ;	Syntrophins (type beta)
	A0A8B9BJY8	25	Twinfilin actin binding protein 1	TWF1	W	Extracellular structures ;	Protein tyrosine kinase 9/actin monomer-binding protein
	A0A8B9BQX5	10	Collagen type IV alpha 2 chain	COL4A2	W	Extracellular structures ;	Collagens (type IV and type XIII), and related proteins
	A0A8B9BRM4	10	Collagen type IV alpha 1 chain	COL4A1	W	Extracellular structures ;	Collagens (type IV and type XIII), and related proteins
	A0A8B9BZY2	91	Vinculin	VCL	W	Extracellular structures ;	Alpha-catenin
	A0A8B9C0T5	7	ADAM metallopeptidase domain 17	ADAM17	W	Extracellular structures ;	Tumor necrosis factor-alpha-converting enzyme (TACE/ADAM17) and related metalloproteases
	A0A8B9C6U0	44	Laminin subunit gamma 1	LAMC1	W	Extracellular structures ;	Extracellular matrix glycoprotein Laminin subunits alpha and gamma
	A0A8B9C6Z5	13	Galectin	LGALS3	W	Extracellular structures ;	Galectin, galactose-binding lectin
	A0A8B9C718	7	Phosphatidylinositol-glycan-specific phospholipase D	GPLD1	W	Extracellular structures ;	Vitronectin receptor, alpha subunit
	A0A8B9C8R2	19	Collagen type I alpha 1 chain	COL1A1	W	Extracellular structures ;	Collagens (type IV and type XIII), and related proteins
	A0A8B9CBE6	13	Collagen type IV alpha 6 chain	COL4A6	W	Extracellular structures ;	Collagens (type IV and type XIII), and related proteins
	A0A8B9CDV5	15	Twinfilin actin binding protein 2	TWF2	W	Extracellular structures ;	Protein tyrosine kinase 9/actin monomer-binding protein
	A0A8B9CHR3	76	Collagen type XII alpha 1 chain	COL12A1	W	Extracellular structures ;	Collagens (type IV and type XIII), and related proteins
	A0A8B9CIV3	10	Laminin subunit beta 2	LAMB2	W	Extracellular structures ;	Extracellular matrix glycoprotein Laminin subunit beta
	A0A8B9CK13	19	SPARC	SPARC	W	Extracellular structures ;	Matricellular protein Osteonectin/SPARC/BM-40
	A0A8B9CKX9	10	Protein lin-7 homolog	LIN7C	W	Extracellular structures ;	Receptor targeting protein Lin-7
	A0A8B9CLV4	17	Syntrophin alpha 1	SNTA1	W	Extracellular structures ;	Syntrophins (type beta)
	A0A8B9CSQ0	11	Collagen type V alpha 2 chain	COL5A2	W	Extracellular structures ;	Collagens (type IV and type XIII), and related proteins
	A0A8B9CUH5	45	Catenin alpha 1	CTNNA1	W	Extracellular structures ;	Alpha-catenin
	A0A8B9CUY4	29	Integrin subunit alpha V	ITGAV	W	Extracellular structures ;	Vitronectin receptor, alpha subunit
	A0A8B9CVF9	19	Integrin subunit alpha 2	ITGA2	W	Extracellular structures ;	Vitronectin receptor, alpha subunit
	A0A8B9CVV6	12	Ras association domain family member 8	RASSF8	W	Extracellular structures ;	Predicted cell growth/differentiation regulator, contains RA domain
	A0A8B9I1V9	8	Galectin	LGALSL	W	Extracellular structures ;	Galectin, galactose-binding lectin
	A0A8B9I7J4	12	Galectin	LGALS8	W	Extracellular structures ;	Galectin, galactose-binding lectin
	A0A8B9BLG4	31	Catenin delta 1	CTNND1	TW	Signal transduction mechanisms ; Extracellular structures ;	Neural adherens junction protein Plakophilin and related Armadillo repeat proteins
	A0A8B9BM73	20	Integrin beta	ITGB5	TW	Signal transduction mechanisms ; Extracellular structures ;	Integrin beta subunit (N-terminal portion of extracellular region)
	A0A8B9CFU5	14	ARVCF delta catenin family member	ARVCF	TW	Signal transduction mechanisms ; Extracellular structures ;	Neural adherens junction protein Plakophilin and related Armadillo repeat proteins
	A0A8B9CHI0	3	Cysteine rich transmembrane BMP regulator 1	CRIM1	WV	Extracellular structures ; Defense mechanisms ;	von Willebrand factor and related coagulation proteins
	A0A8B9CLL9	23	Plakophilin 2	PKP2	TW	Signal transduction mechanisms ; Extracellular structures ;	Neural adherens junction protein Plakophilin and related Armadillo repeat proteins
	A0A8B9HZ92	32	Integrin beta	ITGB1	TW	Signal transduction mechanisms ; Extracellular structures ;	Integrin beta subunit (N-terminal portion of extracellular region)
	A0A059VQ07	8	Myosin light chain 1	MYL1	Z	Cytoskeleton ;	Myosin essential light chain, EF-Hand protein superfamily
	A0A8B9B9M8	92	Myosin phosphatase Rho interacting protein	MPRIP	Z	Cytoskeleton ;	F-actin binding protein, regulates actin cytoskeletal organization
	A0A8B9B9T1	70	Kinesin-like protein	KIF5B	Z	Cytoskeleton ;	Kinesin (SMY1 subfamily)
	A0A8B9B9T9	12	Gamma-tubulin complex component	TUBGCP3	Z	Cytoskeleton ;	Gamma-tubulin complex, DGRIP91/SPC98 component
	A0A8B9B9W0	4	WD repeat domain 1	WDR1	Z	Cytoskeleton ;	WD40 repeat stress protein/actin interacting protein
	A0A8B9BA02	39	WD repeat domain 1	WDR1	Z	Cytoskeleton ;	WD40 repeat stress protein/actin interacting protein
	A0A8B9BAS2	42	Supervillin	SVIL	Z	Cytoskeleton ;	Actin regulatory protein supervillin (gelsolin/villin family)
	A0A8B9BBN1	29	Actin-related protein 2/3 complex subunit	ARPC1A	Z	Cytoskeleton ;	Actin-related protein Arp2/3 complex, subunit ARPC1/p41-ARC
	A0A8B9BC64	8	WAS/WASL interacting protein family member 1	WIPF1	Z	Cytoskeleton ;	WASP-interacting protein VRP1/WIP, contains WH2 domain
	A0A8B9BDL6	10	Wiskott-Aldrich syndrome protein family member	WASF2	Z	Cytoskeleton ;	Wiskott Aldrich syndrome proteins
	A0A8B9BF55	77	Kinesin family member 13B	KIF13B	Z	Cytoskeleton ;	Kinesin-like protein
	A0A8B9BF68	4	Kinesin family member 16B	KIF16B	Z	Cytoskeleton ;	Kinesin-like protein
	A0A8B9BFD4	8	IST1 homolog	IST1	Z	Cytoskeleton ;	Spindle pole body protein
	A0A8B9BFI6	179	Myosin heavy chain 9	MYH9	Z	Cytoskeleton ;	Myosin class II heavy chain
	A0A8B9BGC1	338	Plectin	PLEC	Z	Cytoskeleton ;	Dystonin, GAS (Growth-arrest-specific protein), and related proteins
	A0A8B9BHB8	6	Nebulette	NEBL	Z	Cytoskeleton ;	Nebulin repeat protein
	A0A8B9BHW8	108	Microtubule associated protein 1A	MAP1A	Z	Cytoskeleton ;	Microtubule-associated proteins
	A0A8B9BI01	7	Inositol hexakisphosphate and diphosphoinositol-pentakisphosphate kinase	PPIP5K1	Z	Cytoskeleton ;	Arp2/3 complex-interacting protein VIP1/Asp1, involved in regulation of actin cytoskeleton
	A0A8B9BKC6	33	Desmoplakin	DSP	Z	Cytoskeleton ;	Dystonin, GAS (Growth-arrest-specific protein), and related proteins
	A0A8B9BKK1	11	Calponin	CNN2	Z	Cytoskeleton ;	Calponin
	A0A8B9BKW6	16	LIM and SH3 domain protein 1	LASP1	Z	Cytoskeleton ;	Nebulin repeat protein
	A0A8B9BM56	8	GID complex subunit 8 homolog	GID8	Z	Cytoskeleton ;	LisH motif-containing protein
	A0A8B9BMM4	33	Lymphocyte cytosolic protein 1	LCP1	Z	Cytoskeleton ;	Ca2+-binding actin-bundling protein (fimbrin/plastin), EF-Hand protein superfamily
	A0A8B9BMX4	23	Tubulin beta chain	TUBB6	Z	Cytoskeleton ;	Beta tubulin
	A0A8B9BN28	14	F-actin-capping protein subunit alpha	CAPZA2	Z	Cytoskeleton ;	F-actin capping protein, alpha subunit
	A0A8B9BP82	5	GABA type A receptor associated protein like 2	GABARAPL2	Z	Cytoskeleton ;	Microtubule-associated anchor protein involved in autophagy and membrane trafficking
	A0A8B9BPX4	28	Huntingtin interacting protein 1	HIP1	Z	Cytoskeleton ;	Actin-binding protein SLA2/Huntingtin-interacting protein Hip1
	A0A8B9BPZ2	25	Tubulin alpha chain	TUBA4A	Z	Cytoskeleton ;	Alpha tubulin
	A0A8B9BR93	22	Actin related protein 1A	ACTR1A	Z	Cytoskeleton ;	Actin and related proteins
	A0A8B9BRB3	13	SLIT-ROBO Rho GTPase activating protein 1	SRGAP1	Z	Cytoskeleton ;	Cdc42-interacting protein CIP4
	A0A8B9BSB9	38	EH domain binding protein 1	EHBP1	Z	Cytoskeleton ;	Ca2+-binding actin-bundling protein (actinin), alpha chain (EF-Hand protein superfamily)
	A0A8B9BSR8	16	Leucine rich repeats and calponin homology domain containing 3	LRCH3	Z	Cytoskeleton ;	Leucine-rich repeat (LRR) protein, contains calponin homology domain
	A0A8B9BU83	5	Actinin alpha 4	ACTN4	Z	Cytoskeleton ;	Ca2+-binding actin-bundling protein (actinin), alpha chain (EF-Hand protein superfamily)
	A0A8B9BUF6	15	F-actin-capping protein subunit alpha	CAPZA1	Z	Cytoskeleton ;	F-actin capping protein, alpha subunit
	A0A8B9BUY5	234	Spectrin repeat containing nuclear envelope protein 2	SYNE2	Z	Cytoskeleton ;	Dystonin, GAS (Growth-arrest-specific protein), and related proteins
	A0A8B9BUZ4	49	Plastin 1	PLS1	Z	Cytoskeleton ;	Ca2+-binding actin-bundling protein (fimbrin/plastin), EF-Hand protein superfamily
	A0A8B9BVH1	256	Filamin B	FLNB	Z	Cytoskeleton ;	Actin-binding cytoskeleton protein, filamin
	A0A8B9BW63	16	Pinin	PNN	Z	Cytoskeleton ;	Pinin (desmosome-associated protein)
	A0A8B9BW72	45	SLIT-ROBO Rho GTPase activating protein 3	SRGAP3	Z	Cytoskeleton ;	Cdc42-interacting protein CIP4
	A0A8B9BXX1	6	Microtubule-associated protein	MAPT	Z	Cytoskeleton ;	Microtubule-associated protein TAU
	A0A8B9BYK3	6	Tropomyosin 1	TPM1	Z	Cytoskeleton ;	Actin filament-coating protein tropomyosin
	A0A8B9BYK7	12	Transgelin 2	TAGLN2	Z	Cytoskeleton ;	Calponin
	A0A8B9BYV9	6	Tropomyosin 1	TPM1	Z	Cytoskeleton ;	Actin filament-coating protein tropomyosin
	A0A8B9BZQ7	83	Filamin C	FLNC	Z	Cytoskeleton ;	Actin-binding cytoskeleton protein, filamin
	A0A8B9BZT2	321	Dynein cytoplasmic 1 heavy chain 1	DYNC1H1	Z	Cytoskeleton ;	Dyneins, heavy chain
	A0A8B9BZU6	46	Tropomyosin 1	TPM1	Z	Cytoskeleton ;	Actin filament-coating protein tropomyosin
	A0A8B9C0A5	13	Actin-related protein 2/3 complex subunit 5	ARPC5	Z	Cytoskeleton ;	Actin-related protein Arp2/3 complex, subunit ARPC5
	A0A8B9C2A4	43	Kinesin light chain	KLC1	Z	Cytoskeleton ;	Kinesin light chain
	A0A8B9C2B3	68	Myosin XVIIIA	MYO18A	Z	Cytoskeleton ;	Myosin class II heavy chain
	A0A8B9C2K7	38	Talin 2	TLN2	Z	Cytoskeleton ;	Talin
	A0A8B9C2Q7	3	Actin alpha 2, smooth muscle	ACTA2	Z	Cytoskeleton ;	Actin and related proteins
	A0A8B9C318	42	Microtubule associated protein 1S	MAP1S	Z	Cytoskeleton ;	Microtubule-associated proteins
	A0A8B9C3G2	13	Ubiquitin specific peptidase 39	USP39	Z	Cytoskeleton ;	Spindle pole body protein - Sad1p
	A0A8B9C4F0	22	Actin related protein 2/3 complex subunit 2	ARPC2	Z	Cytoskeleton ;	Actin-related protein Arp2/3 complex, subunit ARPC2
	A0A8B9C5B9	11	Actin-related protein 2/3 complex subunit 3	ARPC3	Z	Cytoskeleton ;	Actin-related protein Arp2/3 complex, subunit ARPC3
	A0A8B9C5Q9	23	F-actin-capping protein subunit beta	CAPZB	Z	Cytoskeleton ;	F-actin capping protein, beta subunit
	A0A8B9C5V3	12	Kinesin-like protein	KIF2A	Z	Cytoskeleton ;	Kinesin-like protein
	A0A8B9C7N8	15	Actin related protein 10	ACTR10	Z	Cytoskeleton ;	Actin and related proteins
	A0A8B9C7T6	15	Coactosin like F-actin binding protein 1	COTL1	Z	Cytoskeleton ;	Drebrins and related actin binding proteins
	A0A8B9C7X8	19	Cofilin 2	CFL2	Z	Cytoskeleton ;	Actin depolymerizing factor
	A0A8B9C8X6	22	Transgelin	TAGLN	Z	Cytoskeleton ;	Calponin
	A0A8B9CAP8	33	Formin-binding protein 1-like	FNBP1L	Z	Cytoskeleton ;	Cdc42-interacting protein CIP4
	A0A8B9CC09	27	Drebrin 1	DBN1	Z	Cytoskeleton ;	Drebrins and related actin binding proteins
	A0A8B9CCA0	46	FLII actin remodeling protein	FLII	Z	Cytoskeleton ;	Cytoskeletal regulator Flightless-I (contains leucine-rich and gelsolin repeats)
	A0A8B9CCR8	79	Cytoskeleton associated protein 5	CKAP5	Z	Cytoskeleton ;	Microtubule-associated protein
	A0A8B9CD40	14	Dystrobrevin	DTNA	Z	Cytoskeleton ;	Beta-dystrobrevin
	A0A8B9CDT1	19	Calponin	CNN3	Z	Cytoskeleton ;	Calponin
	A0A8B9CEU3	111	Actinin alpha 1	ACTN1	Z	Cytoskeleton ;	Ca2+-binding actin-bundling protein (actinin), alpha chain (EF-Hand protein superfamily)
	A0A8B9CEZ1	5	Tropomyosin 4	TPM4	Z	Cytoskeleton ;	Actin filament-coating protein tropomyosin
	A0A8B9CF48	15	Myosin IE	MYO1E	Z	Cytoskeleton ;	Myosin class I heavy chain
	A0A8B9CGX7	20	Tropomyosin 4	TPM4	Z	Cytoskeleton ;	Actin filament-coating protein tropomyosin
	A0A8B9CH54	115	Myosin heavy chain 10	MYH10	Z	Cytoskeleton ;	Myosin class II heavy chain
	A0A8B9CH78	12	Tropomyosin 2	TPM2	Z	Cytoskeleton ;	Actin filament-coating protein tropomyosin
	A0A8B9CHE9	8	Kinesin family member 1B	KIF1B	Z	Cytoskeleton ;	Kinesin-like protein
	A0A8B9CHN7	17	Kinesin-like protein	KIF3A	Z	Cytoskeleton ;	Kinesin-like protein
	A0A8B9CHW8	31	Kinesin family member 1B	KIF1B	Z	Cytoskeleton ;	Kinesin-like protein
	A0A8B9CIR4	19	Ribosome biogenesis protein WDR12	WDR12	Z	Cytoskeleton ;	Microtubule binding protein YTM1 (contains WD40 repeats)
	A0A8B9CIT8	127	Talin 1	TLN1	Z	Cytoskeleton ;	Talin
	A0A8B9CJF1	8	Actinin alpha 2	ACTN2	Z	Cytoskeleton ;	Ca2+-binding actin-bundling protein (actinin), alpha chain (EF-Hand protein superfamily)
	A0A8B9CJF8	10	Dynein light chain	DYNLL2	Z	Cytoskeleton ;	Dynein light chain type 1
	A0A8B9CKU9	31	Myosin light chain kinase, smooth muscle	MYLK	Z	Cytoskeleton ;	Projectin/twitchin and related proteins
	A0A8B9CLG9	12	Actin alpha 1, skeletal muscle	ACTA1	Z	Cytoskeleton ;	Actin and related proteins
	A0A8B9CM68	16	NudE neurodevelopment protein 1 like 1	NDEL1	Z	Cytoskeleton ;	LIS1-interacting protein NUDE
	A0A8B9CMH7	13	Tropomyosin 3	TPM3	Z	Cytoskeleton ;	Actin filament-coating protein tropomyosin
	A0A8B9CNX2	4	Tropomyosin 3	TPM3	Z	Cytoskeleton ;	Actin filament-coating protein tropomyosin
	A0A8B9CP66	168	Spectrin beta chain	SPTBN1	Z	Cytoskeleton ;	Beta-spectrin
	A0A8B9CPL7	86	Afadin, adherens junction formation factor	AFDN	Z	Cytoskeleton ;	Actin filament-binding protein Afadin
	A0A8B9CPZ7	193	Spectrin alpha, non-erythrocytic 1	SPTAN1	Z	Cytoskeleton ;	Ca2+-binding actin-bundling protein (spectrin), alpha chain (EF-Hand protein superfamily)
	A0A8B9CQ72	63	Plastin 3	PLS3	Z	Cytoskeleton ;	Ca2+-binding actin-bundling protein (fimbrin/plastin), EF-Hand protein superfamily
	A0A8B9CQ89	10	Tubulin beta chain	TUBB	Z	Cytoskeleton ;	Beta tubulin
	A0A8B9CQA9	6	Leucine rich repeats and calponin homology domain containing 2	LRCH2	Z	Cytoskeleton ;	Leucine-rich repeat (LRR) protein, contains calponin homology domain
	A0A8B9CQT7	13	Protein misato homolog 1	MSTO1	Z	Cytoskeleton ;	Members of tubulin/FtsZ family
	A0A8B9CRE1	4	Microtubule actin crosslinking factor 1	MACF1	Z	Cytoskeleton ;	Dystonin, GAS (Growth-arrest-specific protein), and related proteins
	A0A8B9CRU0	22	Destrin, actin depolymerizing factor	DSTN	Z	Cytoskeleton ;	Actin depolymerizing factor
	A0A8B9CS17	40	Myosin VB	MYO5B	Z	Cytoskeleton ;	Myosin class V heavy chain
	A0A8B9CSU3	15	Taxilin alpha	TXLNA	Z	Cytoskeleton ;	Myosin-like coiled-coil protein
	A0A8B9CT06	12	Profilin	PFN2	Z	Cytoskeleton ;	Profilin
	A0A8B9CT42	75	Kinesin family member 1A	KIF1A	Z	Cytoskeleton ;	Kinesin-like protein
	A0A8B9CT82	14	Formin binding protein 1	FNBP1	Z	Cytoskeleton ;	Cdc42-interacting protein CIP4
	A0A8B9CTH5	17	Gamma-tubulin complex component	TUBGCP2	Z	Cytoskeleton ;	Gamma-tubulin complex, DGRIP84/SPC97 component
	A0A8B9CTR8	283	Microtubule actin crosslinking factor 1	MACF1	Z	Cytoskeleton ;	Dystonin, GAS (Growth-arrest-specific protein), and related proteins
	A0A8B9CTZ1	5	Wiskott-Aldrich syndrome protein family member	WASF3	Z	Cytoskeleton ;	Wiskott Aldrich syndrome proteins
	A0A8B9CUG5	9	Parvin beta	PARVB	Z	Cytoskeleton ;	Alpha-parvin and related focal adhesion proteins
	A0A8B9CUK2	20	Kinesin-like protein	KIF3B	Z	Cytoskeleton ;	Kinesin-like protein
	A0A8B9CVG1	49	Tubulin beta chain	TUBB4B	Z	Cytoskeleton ;	Beta tubulin
	A0A8B9CVV1	7	Microtubule-associated protein	MAP2	Z	Cytoskeleton ;	Microtubule-associated protein TAU
	A0A8B9CW09	46	Calmodulin regulated spectrin associated protein 1	CAMSAP1	Z	Cytoskeleton ;	Uncharacterized CH domain protein
	A0A8B9CWM9	24	Coronin	CORO1C	Z	Cytoskeleton ;	Actin-binding protein Coronin, contains WD40 repeats
	A0A8B9CWR3	50	Gelsolin	GSN	Z	Cytoskeleton ;	Actin regulatory proteins (gelsolin/villin family)
	A0A8B9CWT7	9	FCH and double SH3 domains 1	FCHSD1	Z	Cytoskeleton ;	Cdc42-interacting protein CIP4
	A0A8B9CXU7	8	Coronin	CORO1B	Z	Cytoskeleton ;	Actin-binding protein Coronin, contains WD40 repeats
	A0A8B9CY42	19	Actin like 6A	ACTL6A	Z	Cytoskeleton ;	Actin-related protein - Arp4p/Act3p
	A0A8B9CYH7	13	Myosin VA	MYO5A	Z	Cytoskeleton ;	Myosin class V heavy chain
	A0A8B9CZI3	153	Dystonin	DST	Z	Cytoskeleton ;	Dystonin, GAS (Growth-arrest-specific protein), and related proteins
	A0A8B9D0B6	29	Coronin	CORO7	Z	Cytoskeleton ;	Tumor-specific antigen (contains WD repeats)
	A0A8B9D196	27	Dynein cytoplasmic 1 intermediate chain 2	DYNC1I2	Z	Cytoskeleton ;	Cytoplasmic dynein intermediate chain
	A0A8B9D279	11	NudE neurodevelopment protein 1	NDE1	Z	Cytoskeleton ;	LIS1-interacting protein NUDE
	A0A8B9D2B6	16	Parvin alpha	PARVA	Z	Cytoskeleton ;	Alpha-parvin and related focal adhesion proteins
	A0A8B9D2W0	18	Tropomodulin 3	TMOD3	Z	Cytoskeleton ;	Tropomodulin and leiomodulin
	A0A8B9I0F5	22	Actin-related protein 2/3 complex subunit	ARPC1B	Z	Cytoskeleton ;	Actin-related protein Arp2/3 complex, subunit ARPC1/p41-ARC
	A0A8B9I0H5	24	Actin related protein 3	ACTR3	Z	Cytoskeleton ;	Actin-related protein Arp2/3 complex, subunit Arp3
	A0A8B9I1L5	20	Actin related protein 2	ACTR2	Z	Cytoskeleton ;	Actin-related protein Arp2/3 complex, subunit Arp2
	A0A8B9I2X6	12	Microfibril associated protein 1	MFAP1	Z	Cytoskeleton ;	Microfibrillar-associated protein MFAP1
	A0A8B9I4R9	76	Actinin alpha 4	ACTN4	Z	Cytoskeleton ;	Ca2+-binding actin-bundling protein (actinin), alpha chain (EF-Hand protein superfamily)
	A0A8B9I5K4	26	Kinesin-like protein	KIF5C	Z	Cytoskeleton ;	Kinesin (SMY1 subfamily)
	A0A8B9I5T5	15	WAS/WASL interacting protein family member 3	WIPF3	Z	Cytoskeleton ;	WASP-interacting protein VRP1/WIP, contains WH2 domain
	A0A8B9I5U6	55	Myosin IC	MYO1C	Z	Cytoskeleton ;	Myosin class I heavy chain
	A0A8B9I6V4	32	Calmodulin regulated spectrin associated protein family member 2	CAMSAP2	Z	Cytoskeleton ;	Uncharacterized CH domain protein
	A0A8B9I793	8	Tubulin gamma chain	TUBG1	Z	Cytoskeleton ;	Gamma tubulin
	A0A8B9I953	10	Myosin light chain 9	MYL9	Z	Cytoskeleton ;	Myosin regulatory light chain, EF-Hand protein superfamily
	A0A8B9IBG7	35	N(alpha)-acetyltransferase 25, NatB auxiliary subunit	NAA25	Z	Cytoskeleton ;	Mitochondrial inheritance and actin cytoskeleton organization protein
	A0A8B9ICN2	76	Unconventional myosin-VI	MYO6	Z	Cytoskeleton ;	Myosin class VI heavy chain
	A0A8B9ICX5	23	Inositol hexakisphosphate and diphosphoinositol-pentakisphosphate kinase	PPIP5K2	Z	Cytoskeleton ;	Arp2/3 complex-interacting protein VIP1/Asp1, involved in regulation of actin cytoskeleton
	P63256	38	Actin, cytoplasmic 2	ACTG1	Z	Cytoskeleton ;	Actin and related proteins
	A0A8B9B7V5	8	Vacuolar protein sorting-associated protein 52 homolog	VPS52	UZ	Intracellular trafficking, secretion, and vesicular transport ; Cytoskeleton ;	Vacuolar sorting protein VPS52/suppressor of actin Sac2
	A0A8B9BDI5	11	Abl interactor 1	ABI1	TZ	Signal transduction mechanisms ; Cytoskeleton ;	Abl interactor ABI-1, contains SH3 domain
	A0A8B9BDZ9	26	ArfGAP with RhoGAP domain, ankyrin repeat and PH domain 1	ARAP1	TZ	Signal transduction mechanisms ; Cytoskeleton ;	Rho- and Arf-GTPase activating protein ARAP3
	A0A8B9BE70	5	Actin binding LIM protein family member 2	ABLIM2	TZ	Signal transduction mechanisms ; Cytoskeleton ;	Actin-binding LIM Zn-finger protein Limatin involved in axon guidance
	A0A8B9BEM1	40	Actin binding LIM protein 1	ABLIM1	TZ	Signal transduction mechanisms ; Cytoskeleton ;	Actin-binding LIM Zn-finger protein Limatin involved in axon guidance
	A0A8B9BG88	13	Formin homology 2 domain containing 1	FHOD1	TZ	Signal transduction mechanisms ; Cytoskeleton ;	Rac1 GTPase effector FHOS
	A0A8B9BL72	8	Cysteine and glycine rich protein 3	CSRP3	TZ	Signal transduction mechanisms ; Cytoskeleton ;	Regulatory protein MLP and related LIM proteins
	A0A8B9BN71	10	Tumor protein, translationally-controlled 1	TPT1	DZ	Cell cycle control, cell division, chromosome partitioning ; Cytoskeleton ;	Microtubule-binding protein (translationally controlled tumor protein)
	A0A8B9BPK3	16	Adducin 3	ADD3	TZ	Signal transduction mechanisms ; Cytoskeleton ;	Cytoskeletal protein Adducin
	A0A8B9BPK4	13	LIM domain-containing protein	LIMS2	TZ	Signal transduction mechanisms ; Cytoskeleton ;	Focal adhesion protein PINCH-1, contains LIM domains
	A0A8B9BRM2	30	Adducin 1	ADD1	TZ	Signal transduction mechanisms ; Cytoskeleton ;	Cytoskeletal protein Adducin
	A0A8B9BRS8	18	PDZ and LIM domain 1	PDLIM1	TZ	Signal transduction mechanisms ; Cytoskeleton ;	Adaptor protein Enigma and related PDZ-LIM proteins
	A0A8B9BUN8	23	NCK interacting protein with SH3 domain	NCKIPSD	TZ	Signal transduction mechanisms ; Cytoskeleton ;	Coeffector of mDia Rho GTPase, regulates actin polymerization and cell adhesion turnover
	A0A8B9BW46	35	Junction plakoglobin	JUP	TZ	Signal transduction mechanisms ; Cytoskeleton ;	Armadillo/beta-Catenin/plakoglobin
	A0A8B9BWR6	41	CAP-Gly domain containing linker protein 2	CLIP2	ZR	Cytoskeleton ; General function prediction only ;	Cytoskeleton-associated protein and related proteins
	A0A8B9BYJ8	25	Catenin beta 1	CTNNB1	TZ	Signal transduction mechanisms ; Cytoskeleton ;	Armadillo/beta-Catenin/plakoglobin
	A0A8B9C1A6	33	Diaphanous related formin 2	DIAPH2	TZ	Signal transduction mechanisms ; Cytoskeleton ;	RhoA GTPase effector DIA/Diaphanous
	A0A8B9C263	22	Adenylyl cyclase-associated protein	CAP2	ZT	Cytoskeleton ; Signal transduction mechanisms ;	Adenylate cyclase-associated protein (CAP/Srv2p)
	A0A8B9C587	35	Adenylyl cyclase-associated protein	CAP1	ZT	Cytoskeleton ; Signal transduction mechanisms ;	Adenylate cyclase-associated protein (CAP/Srv2p)
	A0A8B9C5Q3	18	WASP like actin nucleation promoting factor	WASL	TZ	Signal transduction mechanisms ; Cytoskeleton ;	Actin regulatory protein (Wiskott-Aldrich syndrome protein)
	A0A8B9C822	74	Dynactin subunit 1	DCTN1	DZ	Cell cycle control, cell division, chromosome partitioning ; Cytoskeleton ;	Microtubule-associated protein dynactin DCTN1/Glued
	A0A8B9C8I7	31	F-actin monooxygenase	MICAL3	TZ	Signal transduction mechanisms ; Cytoskeleton ;	Regulatory protein MLP and related LIM proteins
	A0A8B9CCV5	12	Microtubule associated protein RP/EB family member 2	MAPRE2	DZ	Cell cycle control, cell division, chromosome partitioning ; Cytoskeleton ;	Microtubule-binding protein involved in cell cycle control
	A0A8B9CEF1	12	PDZ and LIM domain 7	PDLIM7	TZ	Signal transduction mechanisms ; Cytoskeleton ;	Adaptor protein Enigma and related PDZ-LIM proteins
	A0A8B9CEM7	25	PDZ and LIM domain 4	PDLIM4	TZ	Signal transduction mechanisms ; Cytoskeleton ;	Adaptor protein Enigma and related PDZ-LIM proteins
	A0A8B9CF69	26	Paxillin	PXN	TZ	Signal transduction mechanisms ; Cytoskeleton ;	Adaptor protein Enigma and related PDZ-LIM proteins
	A0A8B9CGK4	50	PDZ and LIM domain 5	PDLIM5	TZ	Signal transduction mechanisms ; Cytoskeleton ;	Adaptor protein Enigma and related PDZ-LIM proteins
	A0A8B9CGP4	58	CAP-Gly domain containing linker protein 1	CLIP1	ZR	Cytoskeleton ; General function prediction only ;	Cytoskeleton-associated protein and related proteins
	A0A8B9CK26	10	Cysteine and glycine rich protein 1	CSRP1	TZ	Signal transduction mechanisms ; Cytoskeleton ;	Regulatory protein MLP and related LIM proteins
	A0A8B9CQF4	6	Dynactin subunit 6	DCTN6	UZ	Intracellular trafficking, secretion, and vesicular transport ; Cytoskeleton ;	Dynactin subunit p27/WS-3, involved in transport of organelles along microtubules
	A0A8B9CR58	28	APC regulator of WNT signaling pathway	APC	TZ	Signal transduction mechanisms ; Cytoskeleton ;	Beta-catenin-binding protein APC, contains ARM repeats
	A0A8B9CRL0	3	Nischarin	NISCH	TZ	Signal transduction mechanisms ; Cytoskeleton ;	Nischarin, modulator of integrin alpha5 subunit action
	A0A8B9CRX9	18	Cysteine protease	ATG4B	ZU	Cytoskeleton ; Intracellular trafficking, secretion, and vesicular transport ;	Cysteine protease required for autophagy - Apg4p/Aut2p
	A0A8B9CU47	19	PDZ and LIM domain 3	PDLIM3	TZ	Signal transduction mechanisms ; Cytoskeleton ;	Adaptor protein Enigma and related PDZ-LIM proteins
	A0A8B9CWT1	5	Uridine-cytidine kinase	UCK1	TZ	Signal transduction mechanisms ; Cytoskeleton ;	Armadillo/beta-Catenin/plakoglobin
	A0A8B9CXB8	19	F-actin monooxygenase	MICAL2	TZ	Signal transduction mechanisms ; Cytoskeleton ;	Regulatory protein MLP and related LIM proteins
	A0A8B9CXX6	18	Microtubule associated protein RP/EB family member 1	MAPRE1	DZ	Cell cycle control, cell division, chromosome partitioning ; Cytoskeleton ;	Microtubule-binding protein involved in cell cycle control
	A0A8B9CYT3	4	Cysteine rich protein 1	CRIP1	TZ	Signal transduction mechanisms ; Cytoskeleton ;	Regulatory protein MLP and related LIM proteins
	A0A8B9CYU6	7	Microtubule associated protein RP/EB family member 3	MAPRE3	DZ	Cell cycle control, cell division, chromosome partitioning ; Cytoskeleton ;	Microtubule-binding protein involved in cell cycle control
	A0A8B9D0K7	12	Cysteine rich protein 2	CRIP2	TZ	Signal transduction mechanisms ; Cytoskeleton ;	Regulatory protein MLP and related LIM proteins
	A0A8B9D396	10	Uridine-cytidine kinase	UCK2	TZ	Signal transduction mechanisms ; Cytoskeleton ;	Armadillo/beta-Catenin/plakoglobin
	A0A8B9I1A7	11	Cysteine and glycine rich protein 2	CSRP2	TZ	Signal transduction mechanisms ; Cytoskeleton ;	Regulatory protein MLP and related LIM proteins
	A0A8B9I739	19	RAB11 family interacting protein 4	RAB11FIP4	DZ	Cell cycle control, cell division, chromosome partitioning ; Cytoskeleton ;	Centrosomal protein Nuf
	A0A8B9I8L0	25	Rho GTPase activating protein 1	ARHGAP1	TZ	Signal transduction mechanisms ; Cytoskeleton ;	CDC42 Rho GTPase-activating protein
	A0A8B9ICF1	6	LIM domain and actin binding 1	LIMA1	TZ	Signal transduction mechanisms ; Cytoskeleton ;	Regulatory protein MLP and related LIM proteins
	A0A8B9BM46	32	Testin	TES	TZR	Signal transduction mechanisms ; Cytoskeleton ; General function prediction only ;	FOG: LIM domain
	A0A8B9BN87	16	ADP ribosylation factor GTPase activating protein 1	ARFGAP1	TUZ	Signal transduction mechanisms ; Intracellular trafficking, secretion, and vesicular transport ; Cytoskeleton ;	ADP-ribosylation factor GTPase activator
	A0A8B9BVI1	18	Protein kinase C and casein kinase substrate in neurons 2	PACSIN2	TUZ	Signal transduction mechanisms ; Intracellular trafficking, secretion, and vesicular transport ; Cytoskeleton ;	Adaptor protein PACSIN
	A0A8B9BWE3	28	LIM and cysteine rich domains 1	LMCD1	TZR	Signal transduction mechanisms ; Cytoskeleton ; General function prediction only ;	FOG: LIM domain
	A0A8B9C3N4	16	Four and a half LIM domains 1	FHL1	TZR	Signal transduction mechanisms ; Cytoskeleton ; General function prediction only ;	FOG: LIM domain
	A0A8B9C534	25	Septin	SEPTIN7	DZU	Cell cycle control, cell division, chromosome partitioning ; Cytoskeleton ; Intracellular trafficking, secretion, and vesicular transport ;	Septin family protein (P-loop GTPase)
	A0A8B9CFX7	91	Utrophin	UTRN	NTZ	Cell motility ; Signal transduction mechanisms ; Cytoskeleton ;	Dystrophin-like protein
	A0A8B9CL97	22	Septin 2	SEPTIN2	DZU	Cell cycle control, cell division, chromosome partitioning ; Cytoskeleton ; Intracellular trafficking, secretion, and vesicular transport ;	Septin family protein (P-loop GTPase)
	A0A8B9CN27	41	Septin 9	SEPTIN9	DTZ	Cell cycle control, cell division, chromosome partitioning ; Signal transduction mechanisms ; Cytoskeleton ;	Septin CDC10 and related P-loop GTPases
	A0A8B9CUJ0	5	Testis development related protein	TDRP	TUZ	Signal transduction mechanisms ; Intracellular trafficking, secretion, and vesicular transport ; Cytoskeleton ;	ADP-ribosylation factor GTPase activator
	A0A8B9CWU4	6	Sorting nexin 24	SNX24	ZUD	Cytoskeleton ; Intracellular trafficking, secretion, and vesicular transport ; Cell cycle control, cell division, chromosome partitioning ;	Intermediate filament-like protein, sorting nexins, and related proteins containing PX (PhoX) domain(s)
	A0A8B9CYC0	9	Four and a half LIM domains 3	FHL3	TZR	Signal transduction mechanisms ; Cytoskeleton ; General function prediction only ;	FOG: LIM domain
	A0A8B9I6I3	17	Protein kinase C and casein kinase substrate in neurons 3	PACSIN3	TUZ	Signal transduction mechanisms ; Intracellular trafficking, secretion, and vesicular transport ; Cytoskeleton ;	Adaptor protein PACSIN
	A0A8B9I8M8	23	Septin	SEPTIN5	DZU	Cell cycle control, cell division, chromosome partitioning ; Cytoskeleton ; Intracellular trafficking, secretion, and vesicular transport ;	Septin family protein (P-loop GTPase)
4,Signal transduction mechanisms	A0A182BTD1	6	TNF receptor-associated factor	TRAF6	T	Signal transduction mechanisms ;	TNF receptor-associated factor
	A0A288HLC4	12	Calmodulin 1	CALM1	T	Signal transduction mechanisms ;	Calmodulin and related proteins (EF-Hand superfamily)
	A0A8B9B7L5	8	GNAS complex locus	GNAS	T	Signal transduction mechanisms ;	G protein subunit Galphas, small G protein superfamily
	A0A8B9B8B8	20	SOS Ras/Rac guanine nucleotide exchange factor 1	SOS1	T	Signal transduction mechanisms ;	Ras1 guanine nucleotide exchange factor
	A0A8B9B8T4	17	CDK5 regulatory subunit associated protein 3	CDK5RAP3	T	Signal transduction mechanisms ;	CDK5 activator-binding protein
	A0A8B9B908	8	Rho GTPase activating protein 42	ARHGAP42	T	Signal transduction mechanisms ;	Oligophrenin-1 and related Rho GTPase-activating proteins
	A0A8B9B926	16	Mitogen-activated protein kinase kinase 6	MAP2K6	T	Signal transduction mechanisms ;	Mitogen-activated protein kinase (MAPK) kinase MKK3/MKK6
	A0A8B9B927	26	Enah/Vasp-like	EVL	T	Signal transduction mechanisms ;	Signal transduction protein Enabled, contains WH1 domain
	A0A8B9B935	9	Rho GDP dissociation inhibitor beta	ARHGDIB	T	Signal transduction mechanisms ;	Rho GDP-dissociation inhibitor
	A0A8B9B9I8	32	BCL2 associated athanogene 3	BAG3	T	Signal transduction mechanisms ;	BCL2-associated athanogene-like proteins and related BAG family chaperone regulators
	A0A8B9B9L9	6	Regulator of G protein signaling 10	RGS10	T	Signal transduction mechanisms ;	G protein signaling regulators
	A0A8B9BAH4	32	IkappaB kinase	IKBKB	T	Signal transduction mechanisms ;	TANK binding protein kinase TBK1
	A0A8B9BAN6	4	Histidine triad nucleotide binding protein 1	HINT1	T	Signal transduction mechanisms ;	Zinc-binding protein of the histidine triad (HIT) family
	A0A8B9BAP3	12	Mitogen-activated protein kinase kinase 3	MAP2K3	T	Signal transduction mechanisms ;	Mitogen-activated protein kinase (MAPK) kinase MKK3/MKK6
	A0A8B9BAR8	8	Cytokine-inducible SH2-containing protein	CISH	T	Signal transduction mechanisms ;	Cytokine-inducible SH2 protein
	A0A8B9BAT3	21	Ribosomal protein S6 kinase	RPS6KA1	T	Signal transduction mechanisms ;	Ribosomal protein S6 kinase
	A0A8B9BBB0	29	TBC1 domain family member 15	TBC1D15	T	Signal transduction mechanisms ;	Ypt/Rab-specific GTPase-activating protein GYP7 and related proteins
	A0A8B9BBF3	22	Phosphoinositide-3-kinase regulatory subunit 2	PIK3R2	T	Signal transduction mechanisms ;	Adaptor for phosphoinositide 3-kinase
	A0A8B9BBK2	40	protein-tyrosine-phosphatase	PTPN12	T	Signal transduction mechanisms ;	Protein tyrosine phosphatase
	A0A8B9BBP0	32	Nuclear migration protein nudC	NUDC	T	Signal transduction mechanisms ;	Nuclear distribution protein NUDC
	A0A8B9BBP1	11	Egl-9 family hypoxia inducible factor 1	EGLN1	T	Signal transduction mechanisms ;	EGL-Nine (EGLN) protein
	A0A8B9BBW9	16	non-specific serine/threonine protein kinase	STK3	T	Signal transduction mechanisms ;	STE20-like serine/threonine kinase MST
	A0A8B9BBY5	12	PRKCA-binding protein	PICK1	T	Signal transduction mechanisms ;	Protein kinase C, alpha binding protein
	A0A8B9BBZ1	21	StAR related lipid transfer domain containing 13	STARD13	T	Signal transduction mechanisms ;	Tumour suppressor protein p122-RhoGAP/DLC1
	A0A8B9BC53	18	Protein kinase cAMP-dependent type I regulatory subunit alpha	PRKAR1A	T	Signal transduction mechanisms ;	cAMP-dependent protein kinase types I and II, regulatory subunit
	A0A8B9BCQ4	24	Oxysterol-binding protein	OSBPL8	T	Signal transduction mechanisms ;	Oxysterol-binding protein
	A0A8B9BCV9	21	Solute carrier family 3 member 1	SLC3A1	T	Signal transduction mechanisms ;	Protein phosphatase 1B (formerly 2C)
	A0A8B9BD92	33	Mitogen-activated protein kinase kinase kinase	MAP3K21	T	Signal transduction mechanisms ;	Tyrosine kinase specific for activated (GTP-bound) p21cdc42Hs
	A0A8B9BDJ8	46	CD2 associated protein	CD2AP	T	Signal transduction mechanisms ;	Adaptor protein CMS/SETA
	A0A8B9BDV2	21	Serine/threonine protein phosphatase 2A regulatory subunit	PPP2R5D	T	Signal transduction mechanisms ;	Serine/threonine protein phosphatase 2A, regulatory subunit
	A0A8B9BDY0	8	Protein phosphatase 3 regulatory subunit B, alpha	PPP3R1	T	Signal transduction mechanisms ;	Ca2+/calmodulin-dependent protein phosphatase (calcineurin subunit B), EF-Hand superfamily protein
	A0A8B9BDZ3	19	Protein kinase C	PRKCA	T	Signal transduction mechanisms ;	Serine/threonine protein kinase
	A0A8B9BE39	7	Small ArfGAP 1	SMAP1	T	Signal transduction mechanisms ;	Predicted GTPase-activating protein
	A0A8B9BF00	22	non-specific serine/threonine protein kinase	MAPKAPK2	T	Signal transduction mechanisms ;	MAP kinase-activated protein kinase 2
	A0A8B9BFE4	12	non-specific protein-tyrosine kinase	PTK2B	T	Signal transduction mechanisms ;	Focal adhesion tyrosine kinase FAK, contains FERM domain
	A0A8B9BFF3	14	Stress-activated protein kinase JNK	MAPK9	T	Signal transduction mechanisms ;	Jun-N-terminal kinase (JNK)
	A0A8B9BFK0	18	Mitogen-activated protein kinase kinase kinase 7	MAP3K7	T	Signal transduction mechanisms ;	Tyrosine kinase specific for activated (GTP-bound) p21cdc42Hs
	A0A8B9BGI6	14	Phosphatidylinositol-5-phosphate 4-kinase type 2 alpha	PIP4K2A	T	Signal transduction mechanisms ;	Phosphatidylinositol-4-phosphate 5-kinase
	A0A8B9BGI8	13	G protein subunit alpha 11	GNA11	T	Signal transduction mechanisms ;	G protein subunit Galphaq/Galphay, small G protein superfamily
	A0A8B9BGN3	30	Oxysterol-binding protein	OSBPL2	T	Signal transduction mechanisms ;	Oxysterol-binding protein
	A0A8B9BGW5	11	Rho/Rac guanine nucleotide exchange factor 18	ARHGEF18	T	Signal transduction mechanisms ;	Predicted guanine nucleotide exchange factor
	A0A8B9BGX7	10	Mitogen-activated protein kinase kinase kinase kinase 5	MAP4K5	T	Signal transduction mechanisms ;	Mitogen-activated protein kinase kinase kinase kinase (MAP4K), germinal center kinase family
	A0A8B9BH28	5	Neurocalcin delta	NCALD	T	Signal transduction mechanisms ;	Ca2+ sensor (EF-Hand superfamily)
	A0A8B9BH54	22	Oxysterol-binding protein	OSBPL10	T	Signal transduction mechanisms ;	Oxysterol-binding protein
	A0A8B9BHU7	16	ArfGAP with SH3 domain, ankyrin repeat and PH domain 1	ASAP1	T	Signal transduction mechanisms ;	Putative GTPase activating proteins (GAPs)
	A0A8B9BI61	39	Rap1 GTPase-GDP dissociation stimulator 1	RAP1GDS1	T	Signal transduction mechanisms ;	Rho/Rac GTPase guanine nucleotide exchange factor smgGDS/Vimar
	A0A8B9BIB8	98	IQ motif containing GTPase activating protein 1	IQGAP1	T	Signal transduction mechanisms ;	Ras GTPase-activating protein family - IQGAP
	A0A8B9BII2	9	Splicing factor Cactin	CACTIN	T	Signal transduction mechanisms ;	Cactin
	A0A8B9BIN2	12	SEC14 and spectrin domain containing 1	SESTD1	T	Signal transduction mechanisms ;	Multidomain protein, contains SPEC repeats, PH, SH3, and separate rac-specific and rho-specific guanine nucleotide exchange factor domains
	A0A8B9BIR5	3	Maternal embryonic leucine zipper kinase	MELK	T	Signal transduction mechanisms ;	Serine/threonine protein kinase
	A0A8B9BIX8	4	Dual serine/threonine and tyrosine protein kinase	DSTYK	T	Signal transduction mechanisms ;	Tyrosine kinase specific for activated (GTP-bound) p21cdc42Hs
	A0A8B9BJ13	9	SRSF protein kinase 2	SRPK2	T	Signal transduction mechanisms ;	Serine/threonine protein kinase
	A0A8B9BJ34	34	Rho guanine nucleotide exchange factor 12	ARHGEF12	T	Signal transduction mechanisms ;	Predicted guanine nucleotide exchange factor
	A0A8B9BJD5	45	Adaptor protein, phosphotyrosine interacting with PH domain and leucine zipper 2	APPL2	T	Signal transduction mechanisms ;	Putative GTPase activating proteins (GAPs)
	A0A8B9BJR6	16	SH3 domain containing kinase binding protein 1	SH3KBP1	T	Signal transduction mechanisms ;	Adaptor protein CMS/SETA
	A0A8B9BK02	15	Neural EGFL like 2	NELL2	T	Signal transduction mechanisms ;	Fibrillins and related proteins containing Ca2+-binding EGF-like domains
	A0A8B9BK19	22	Interleukin-1 receptor-associated kinase 4	IRAK4	T	Signal transduction mechanisms ;	Serine/threonine protein kinase
	A0A8B9BK76	21	Phospholipase B-like	PLBD1	T	Signal transduction mechanisms ;	Uncharacterized conserved protein Lama
	A0A8B9BKC9	17	AKT serine/threonine kinase 2	AKT2	T	Signal transduction mechanisms ;	Serine/threonine protein kinase
	A0A8B9BKD3	7	Signal induced proliferation associated 1 like 3	SIPA1L3	T	Signal transduction mechanisms ;	Rap1-GTPase-activating protein (Rap1GAP)
	A0A8B9BKI0	9	LETM1 domain containing 1	LETMD1	T	Signal transduction mechanisms ;	Putative receptor CCR1
	A0A8B9BL54	10	Phosphatidylinositol-4-phosphate 5-kinase type 1 gamma	PIP5K1C	T	Signal transduction mechanisms ;	Phosphatidylinositol-4-phosphate 5-kinase
	A0A8B9BLC6	11	Phosphatidylinositol-5-phosphate 4-kinase type 2 beta	PIP4K2B	T	Signal transduction mechanisms ;	Phosphatidylinositol-4-phosphate 5-kinase
	A0A8B9BLL9	8	Inositol monophosphatase domain containing 1	BPNT2	T	Signal transduction mechanisms ;	Inositol monophosphatase
	A0A8B9BLU6	33	Doublecortin like kinase 2	DCLK2	T	Signal transduction mechanisms ;	Ca2+/calmodulin-dependent protein kinase, EF-Hand protein superfamily
	A0A8B9BLU7	31	Dynamin-binding protein	DNMBP	T	Signal transduction mechanisms ;	Invasion-inducing protein TIAM1/CDC24 and related RhoGEF GTPases
	A0A8B9BLZ7	11	FYVE, RhoGEF and PH domain containing 3	FGD3	T	Signal transduction mechanisms ;	Predicted Rho/Rac guanine nucleotide exchange factor/faciogenital dysplasia protein 3
	A0A8B9BMS2	26	Acetyl-CoA carboxylase kinase	PRKAA1	T	Signal transduction mechanisms ;	Serine/threonine protein kinase
	A0A8B9BMT5	43	DAB adaptor protein 2	DAB2	T	Signal transduction mechanisms ;	Adaptor protein Disabled
	A0A8B9BNB0	19	Serine/threonine protein phosphatase 2A regulatory subunit	PPP2R5E	T	Signal transduction mechanisms ;	Serine/threonine protein phosphatase 2A, regulatory subunit
	A0A8B9BNF0	29	Zyxin	ZYX	T	Signal transduction mechanisms ;	Focal adhesion adaptor protein Paxillin and related LIM proteins
	A0A8B9BNH1	6	Late endosomal/lysosomal adaptor, MAPK and MTOR activator 2	LAMTOR2	T	Signal transduction mechanisms ;	MP1 adaptor interacting protein P14
	A0A8B9BNT4	11	Roundabout guidance receptor 2	ROBO2	T	Signal transduction mechanisms ;	Axon guidance receptor Dscam
	A0A8B9BNU5	19	Programmed cell death protein 4	PDCD4	T	Signal transduction mechanisms ;	Neoplastic transformation suppressor Pdcd4/MA-3, contains MA3 domain
	A0A8B9BNU7	8	ArfGAP with GTPase domain, ankyrin repeat and PH domain 3	AGAP3	T	Signal transduction mechanisms ;	GTPase-activating protein Centaurin gamma (contains Ras-like GTPase, PH and ankyrin repeat domains)
	A0A8B9BP77	37	1-phosphatidylinositol-3-phosphate 5-kinase	PIKFYVE	T	Signal transduction mechanisms ;	Phosphatidylinositol-4-phosphate 5-kinase and related FYVE finger-containing proteins
	A0A8B9BPA9	7	Mitogen-activated protein kinase kinase kinase kinase 3	MAP4K3	T	Signal transduction mechanisms ;	Mitogen-activated protein kinase kinase kinase kinase (MAP4K), germinal center kinase family
	A0A8B9BPF1	24	Phosphoinositide phospholipase C	PLCL2	T	Signal transduction mechanisms ;	Phosphoinositide-specific phospholipase C
	A0A8B9BPM7	13	Tyrosine-protein phosphatase non-receptor type	PTPN2	T	Signal transduction mechanisms ;	Protein tyrosine phosphatase
	A0A8B9BPQ6	11	Copine 2	CPNE2	T	Signal transduction mechanisms ;	Copine
	A0A8B9BQ94	43	Tyrosine-protein phosphatase non-receptor type 13	PTPN13	T	Signal transduction mechanisms ;	Protein tyrosine phosphatase PTPMEG, contains FERM domain
	A0A8B9BQS8	17	Nuclear receptor binding protein 1	NRBP1	T	Signal transduction mechanisms ;	Protein kinase
	A0A8B9BQX0	42	ubiquitinyl hydrolase 1	VCPIP1	T	Signal transduction mechanisms ;	NF-kappa B regulator AP20/Cezanne
	A0A8B9BQZ1	4	Retinal rod rhodopsin-sensitive cGMP 3,5-cyclic phosphodiesterase subunit delta	PDE6D	T	Signal transduction mechanisms ;	cGMP-phosphodiesterase, delta subunit
	A0A8B9BRC5	20	BMP2 inducible kinase	BMP2K	T	Signal transduction mechanisms ;	ARK protein kinase family
	A0A8B9BRE5	30	Mitogen-activated protein kinase 8 interacting protein 3	MAPK8IP3	T	Signal transduction mechanisms ;	JNK/SAPK-associated protein-1
	A0A8B9BRR9	24	Protein phosphatase, Mg2+/Mn2+ dependent 1G	PPM1G	T	Signal transduction mechanisms ;	Serine/threonine protein phosphatase
	A0A8B9BRY9	33	BCR activator of RhoGEF and GTPase	BCR	T	Signal transduction mechanisms ;	Rac GTPase-activating protein BCR/ABR
	A0A8B9BS71	23	Protein phosphatase, Mg2+/Mn2+ dependent 1H	PPM1H	T	Signal transduction mechanisms ;	Serine/threonine phosphatase
	A0A8B9BSK9	9	Protein phosphatase, Mg2+/Mn2+ dependent 1E	PPM1E	T	Signal transduction mechanisms ;	Serine/threonine protein phosphatase
	A0A8B9BSM9	16	Apoptosis inducing factor mitochondria associated 1	AIFM1	T	Signal transduction mechanisms ;	Programmed cell death 8 (apoptosis-inducing factor)
	A0A8B9BSP6	19	Rho GTPase activating protein 24	ARHGAP24	T	Signal transduction mechanisms ;	GTPase-activator protein
	A0A8B9BT84	19	protein-tyrosine-phosphatase	PTPRK	T	Signal transduction mechanisms ;	Protein tyrosine phosphatase
	A0A8B9BTA4	18	Phosphatidylinositol 4-kinase type 2	PI4K2A	T	Signal transduction mechanisms ;	Phosphatidylinositol 4-kinase
	A0A8B9BTN2	34	Sorbin and SH3 domain containing 1	SORBS1	T	Signal transduction mechanisms ;	Sorbin and SH3 domain-containing protein
	A0A8B9BTS3	16	Protein-serine/threonine kinase	PDK3	T	Signal transduction mechanisms ;	Dehydrogenase kinase
	A0A8B9BTZ0	32	LIM domain containing preferred translocation partner in lipoma	LPP	T	Signal transduction mechanisms ;	Focal adhesion adaptor protein Paxillin and related LIM proteins
	A0A8B9BTZ1	22	ubiquitinyl hydrolase 1	OTUD7B	T	Signal transduction mechanisms ;	NF-kappa B regulator AP20/Cezanne
	A0A8B9BU66	41	Phosphoinositide phospholipase C	PLCL1	T	Signal transduction mechanisms ;	Phosphoinositide-specific phospholipase C
	A0A8B9BUQ7	11	Mitogen-activated protein kinase kinase 1	MAP2K1	T	Signal transduction mechanisms ;	Mitogen-activated protein kinase kinase (MAP2K)
	A0A8B9BUR4	12	Phosphatidylinositol-4-phosphate 5-kinase type 1 alpha	PIP5K1A	T	Signal transduction mechanisms ;	Phosphatidylinositol-4-phosphate 5-kinase
	A0A8B9BUS2	25	Rho GTPase activating protein 18	ARHGAP18	T	Signal transduction mechanisms ;	Tumour suppressor protein p122-RhoGAP/DLC1
	A0A8B9BUS6	9	Serine/threonine protein phosphatase 2A regulatory subunit	PPP2R5C	T	Signal transduction mechanisms ;	Serine/threonine protein phosphatase 2A, regulatory subunit
	A0A8B9BUT4	15	DENN domain containing 4A	DENND4A	T	Signal transduction mechanisms ;	Calmodulin-binding protein CRAG, contains DENN domain
	A0A8B9BWK4	9	Engulfment and cell motility 2	ELMO2	T	Signal transduction mechanisms ;	Regulator of Rac1, required for phagocytosis and cell migration
	A0A8B9BWQ1	35	non-specific protein-tyrosine kinase	PTK2	T	Signal transduction mechanisms ;	Focal adhesion tyrosine kinase FAK, contains FERM domain
	A0A8B9BWS3	4	Histidine triad nucleotide binding protein 2	HINT2	T	Signal transduction mechanisms ;	Zinc-binding protein of the histidine triad (HIT) family
	A0A8B9BX09	31	LIM domains containing 1	LIMD1	T	Signal transduction mechanisms ;	Focal adhesion adaptor protein Paxillin and related LIM proteins
	A0A8B9BX60	20	Interleukin-1 receptor-associated kinase-like 2	IRAK2	T	Signal transduction mechanisms ;	Serine/threonine protein kinase
	A0A8B9BXD7	18	WT1 interacting protein	WTIP	T	Signal transduction mechanisms ;	Focal adhesion adaptor protein Paxillin and related LIM proteins
	A0A8B9BXG3	10	Receptor protein-tyrosine kinase	EGFR	T	Signal transduction mechanisms ;	Epidermal growth factor receptor EGFR and related tyrosine kinases
	A0A8B9BXH5	41	ArfGAP with SH3 domain, ankyrin repeat and PH domain 2	ASAP2	T	Signal transduction mechanisms ;	Putative GTPase activating proteins (GAPs)
	A0A8B9BXI1	22	non-specific serine/threonine protein kinase	RAF1	T	Signal transduction mechanisms ;	Serine/threonine protein kinase RAF
	A0A8B9BXI3	9	TRAF2 and NCK interacting kinase	TNIK	T	Signal transduction mechanisms ;	Traf2- and Nck-interacting kinase and related germinal center kinase (GCK) family protein kinases
	A0A8B9BXV1	54	Fibrillin 1	FBN1	T	Signal transduction mechanisms ;	Fibrillins and related proteins containing Ca2+-binding EGF-like domains
	A0A8B9BY76	16	Ras-related protein Rab	RAB32	T	Signal transduction mechanisms ;	GTP-binding protein-like, RAS superfamily
	A0A8B9BYR1	24	Protein PALS1	PALS1	T	Signal transduction mechanisms ;	Calcium/calmodulin-dependent serine protein kinase/membrane-associated guanylate kinase
	A0A8B9BYU4	23	Receptor for activated C kinase 1	RACK1	T	Signal transduction mechanisms ;	G protein beta subunit-like protein
	A0A8B9BYW3	7	Pyruvate dehyrogenase phosphatase catalytic subunit 2	PDP2	T	Signal transduction mechanisms ;	Protein phosphatase 2C/pyruvate dehydrogenase (lipoamide) phosphatase
	A0A8B9BYX7	10	Family with sequence similarity 126 member A	HYCC1	T	Signal transduction mechanisms ;	Putative beta-catenin-Tcf/Lef signaling pathway component DRCTNNB1A
	A0A8B9BYY4	41	Calcium/calmodulin dependent serine protein kinase	CASK	T	Signal transduction mechanisms ;	Calcium/calmodulin-dependent serine protein kinase/membrane-associated guanylate kinase
	A0A8B9BZB8	3	Family with sequence similarity 126 member A	HYCC1	T	Signal transduction mechanisms ;	Putative beta-catenin-Tcf/Lef signaling pathway component DRCTNNB1A
	A0A8B9BZF1	22	Protein kinase C	PRKCI	T	Signal transduction mechanisms ;	Serine/threonine protein kinase
	A0A8B9BZL1	27	CRK proto-oncogene, adaptor protein	CRK	T	Signal transduction mechanisms ;	Crk family adapters
	A0A8B9BZM2	26	Very low density lipoprotein receptor	VLDLR	T	Signal transduction mechanisms ;	Low-density lipoprotein receptors containing Ca2+-binding EGF-like domains
	A0A8B9C0H8	16	Rho GDP dissociation inhibitor alpha	ARHGDIA	T	Signal transduction mechanisms ;	Rho GDP-dissociation inhibitor
	A0A8B9C0J6	8	Filamin binding LIM protein 1	FBLIM1	T	Signal transduction mechanisms ;	Focal adhesion adaptor protein Paxillin and related LIM proteins
	A0A8B9C114	13	Hippocalcin like 1	HPCAL1	T	Signal transduction mechanisms ;	Ca2+ sensor (EF-Hand superfamily)
	A0A8B9C121	52	mitogen-activated protein kinase kinase kinase	MAP3K5	T	Signal transduction mechanisms ;	Serine/threonine protein kinase
	A0A8B9C1I8	26	AP2 associated kinase 1	AAK1	T	Signal transduction mechanisms ;	ARK protein kinase family
	A0A8B9C1J0	53	Sperm associated antigen 9	SPAG9	T	Signal transduction mechanisms ;	JNK/SAPK-associated protein-1
	A0A8B9C1N1	52	non-specific serine/threonine protein kinase	TRIO	T	Signal transduction mechanisms ;	Multidomain protein, contains SPEC repeats, PH, SH3, and separate rac-specific and rho-specific guanine nucleotide exchange factor domains
	A0A8B9C1P3	23	Signal transducing adaptor molecule 2	STAM2	T	Signal transduction mechanisms ;	Signal transducing adaptor protein STAM/STAM2
	A0A8B9C296	35	Synembryn	RIC8A	T	Signal transduction mechanisms ;	Signaling protein RIC-8/synembryn (regulates neurotransmitter secretion)
	A0A8B9C2E1	22	Receptor interacting serine/threonine kinase 1	RIPK1	T	Signal transduction mechanisms ;	Tyrosine kinase specific for activated (GTP-bound) p21cdc42Hs
	A0A8B9C2E3	13	Casein kinase 1 alpha 1	CSNK1A1	T	Signal transduction mechanisms ;	Casein kinase (serine/threonine/tyrosine protein kinase)
	A0A8B9C2L0	3	Serine/threonine-protein kinase	PRKD1	T	Signal transduction mechanisms ;	Serine/threonine protein kinase PKC mu/PKD and related proteins
	A0A8B9C2M2	4	diphosphoinositol-polyphosphate diphosphatase	NUDT3	T	Signal transduction mechanisms ;	Diadenosine and diphosphoinositol polyphosphate phosphohydrolase
	A0A8B9C2M6	20	Rap guanine nucleotide exchange factor 6	RAPGEF6	T	Signal transduction mechanisms ;	cAMP-regulated guanine nucleotide exchange factor
	A0A8B9C2V0	12	LDL receptor related protein 4	LRP4	T	Signal transduction mechanisms ;	Low-density lipoprotein receptors containing Ca2+-binding EGF-like domains
	A0A8B9C2Z1	25	TAO kinase 1	TAOK1	T	Signal transduction mechanisms ;	Serine/threonine protein kinase
	A0A8B9C321	8	GIT ArfGAP 1	GIT1	T	Signal transduction mechanisms ;	GTPase-activating proteins of the GIT family
	A0A8B9C373	8	STAM binding protein like 1	STAMBPL1	T	Signal transduction mechanisms ;	SMAD6 interacting protein AMSH, contains JAB/MPN/Mov34 domain
	A0A8B9C3E7	25	non-specific serine/threonine protein kinase	CDC42BPB	T	Signal transduction mechanisms ;	Rho-associated, coiled-coil containing protein kinase
	A0A8B9C3G7	28	Serine/threonine-protein phosphatase	PPP2CA	T	Signal transduction mechanisms ;	Serine/threonine protein phosphatase 2A, catalytic subunit
	A0A8B9C416	30	RAC-alpha serine/threonine-protein kinase	AKT1	T	Signal transduction mechanisms ;	Serine/threonine protein kinase
	A0A8B9C4C5	18	Muskelin 1	MKLN1	T	Signal transduction mechanisms ;	Muskelin
	A0A8B9C5C5	17	Protein numb homolog	NUMB	T	Signal transduction mechanisms ;	Adaptor protein NUMB
	A0A8B9C5P4	22	Mitogen-activated protein kinase kinase 2	MAP2K2	T	Signal transduction mechanisms ;	Mitogen-activated protein kinase kinase (MAP2K)
	A0A8B9C602	20	Serine/threonine kinase 26	STK26	T	Signal transduction mechanisms ;	Serine/threonine protein kinase
	A0A8B9C605	10	A-kinase anchoring protein 10	AKAP10	T	Signal transduction mechanisms ;	Protein kinase A anchoring protein
	A0A8B9C653	46	Ankyrin repeat and sterile alpha motif domain containing 1A	ANKS1A	T	Signal transduction mechanisms ;	CASK-interacting adaptor protein (caskin) and related proteins with ankyrin repeats and SAM domain
	A0A8B9C673	16	SRSF protein kinase 1	SRPK1	T	Signal transduction mechanisms ;	Serine/threonine protein kinase
	A0A8B9C6L7	15	Protein phosphatase 1 regulatory subunit 9B	PPP1R9B	T	Signal transduction mechanisms ;	Protein phosphatase 1 binding protein spinophilin/neurabin II
	A0A8B9C741	20	Roundabout guidance receptor 1	ROBO1	T	Signal transduction mechanisms ;	Axon guidance receptor Dscam
	A0A8B9C7D2	8	Stress-activated protein kinase JNK	MAPK8	T	Signal transduction mechanisms ;	Jun-N-terminal kinase (JNK)
	A0A8B9C7K1	25	SCY1 like pseudokinase 2	SCYL2	T	Signal transduction mechanisms ;	Protein kinase
	A0A8B9C7L2	21	calcium/calmodulin-dependent protein kinase	CAMK2G	T	Signal transduction mechanisms ;	Ca2+/calmodulin-dependent protein kinase, EF-Hand protein superfamily
	A0A8B9C7M1	34	Rho GTPase activating protein 5	ARHGAP5	T	Signal transduction mechanisms ;	Rho-GTPase activating protein
	A0A8B9C7W7	15	Death associated protein kinase 3	DAPK3	T	Signal transduction mechanisms ;	Ca2+/calmodulin-dependent protein kinase, EF-Hand protein superfamily
	A0A8B9C7Z5	100	IQ motif containing GTPase activating protein 2	IQGAP2	T	Signal transduction mechanisms ;	Ras GTPase-activating protein family - IQGAP
	A0A8B9C845	16	SH3 domain containing 19	SH3D19	T	Signal transduction mechanisms ;	Sorbin and SH3 domain-containing protein
	A0A8B9C8T3	3	Signal peptide, CUB domain and EGF like domain containing 3	SCUBE3	T	Signal transduction mechanisms ;	Fibrillins and related proteins containing Ca2+-binding EGF-like domains
	A0A8B9C8U6	13	TraB domain containing	TRABD	T	Signal transduction mechanisms ;	Uncharacterized conserved protein, contains TraB domain
	A0A8B9C8V8	5	Nuclear receptor subfamily 2 group F member 6	NR2F6	T	Signal transduction mechanisms ;	FOG: Hormone receptors
	A0A8B9C929	74	Signal induced proliferation associated 1 like 1	SIPA1L1	T	Signal transduction mechanisms ;	Rap1-GTPase-activating protein (Rap1GAP)
	A0A8B9C934	22	mitogen-activated protein kinase	MAPK14	T	Signal transduction mechanisms ;	Mitogen-activated protein kinase
	A0A8B9C9A0	184	Ubiquitin protein ligase E3 component n-recognin 4	UBR4	T	Signal transduction mechanisms ;	Zn-binding protein Push
	A0A8B9C9A7	26	ADP ribosylation factor interacting protein 1	ARFIP1	T	Signal transduction mechanisms ;	Arfaptin and related proteins
	A0A8B9C9C0	11	Protein phosphatase, Mg2+/Mn2+ dependent 1F	PPM1F	T	Signal transduction mechanisms ;	Serine/threonine protein phosphatase
	A0A8B9C9P4	12	Calcyclin-binding protein	CACYBP	T	Signal transduction mechanisms ;	Calcyclin-binding protein CacyBP
	A0A8B9C9R7	11	Calcium/calmodulin dependent protein kinase ID	CAMK1D	T	Signal transduction mechanisms ;	Ca2+/calmodulin-dependent protein kinase, EF-Hand protein superfamily
	A0A8B9C9T6	8	IQ motif containing GTPase activating protein 2	IQGAP2	T	Signal transduction mechanisms ;	Ras GTPase-activating protein family - IQGAP
	A0A8B9C9Z5	26	Oxysterol-binding protein	OSBPL9	T	Signal transduction mechanisms ;	Oxysterol-binding protein
	A0A8B9CA66	12	selenide, water dikinase	SEPHS1	T	Signal transduction mechanisms ;	Selenophosphate synthetase
	A0A8B9CAA7	19	ENAH actin regulator	ENAH	T	Signal transduction mechanisms ;	Signal transduction protein Enabled, contains WH1 domain
	A0A8B9CAP9	22	RUN and FYVE domain containing 3	RUFY3	T	Signal transduction mechanisms ;	RUN domain-containing protein
	A0A8B9CAW4	16	Visinin like 1	VSNL1	T	Signal transduction mechanisms ;	Ca2+ sensor (EF-Hand superfamily)
	A0A8B9CAZ7	56	Phosphatidylinositol-4-phosphate 3-kinase catalytic subunit type 2 alpha	PIK3C2A	T	Signal transduction mechanisms ;	Phosphoinositide 3-kinase
	A0A8B9CB10	12	mitogen-activated protein kinase	MAPK11	T	Signal transduction mechanisms ;	Mitogen-activated protein kinase
	A0A8B9CB89	13	Scavenger receptor class B member 2	SCARB2	T	Signal transduction mechanisms ;	Plasma membrane glycoprotein CD36 and related membrane receptors
	A0A8B9CBQ4	30	mitogen-activated protein kinase	MAPK1	T	Signal transduction mechanisms ;	Mitogen-activated protein kinase
	A0A8B9CBW9	18	Developmentally regulated GTP binding protein 1	DRG1	T	Signal transduction mechanisms ;	GTP-binding protein DRG1 (ODN superfamily)
	A0A8B9CC01	90	Tight junction protein 1	TJP1	T	Signal transduction mechanisms ;	Tight junction proteins
	A0A8B9CC32	21	STAM binding protein	STAMBP	T	Signal transduction mechanisms ;	SMAD6 interacting protein AMSH, contains JAB/MPN/Mov34 domain
	A0A8B9CCI0	6	non-specific serine/threonine protein kinase	PAK3	T	Signal transduction mechanisms ;	p21-activated serine/threonine protein kinase
	A0A8B9CCK5	55	Ankyrin repeat and KH domain containing 1	ANKHD1	T	Signal transduction mechanisms ;	RTK signaling protein MASK/UNC-44
	A0A8B9CCZ7	5	Receptor-type tyrosine-protein phosphatase alpha	PTPRA	T	Signal transduction mechanisms ;	Protein tyrosine phosphatase
	A0A8B9CCZ9	21	Serine/threonine protein phosphatase 2A regulatory subunit	PPP2R5A	T	Signal transduction mechanisms ;	Serine/threonine protein phosphatase 2A, regulatory subunit
	A0A8B9CD80	19	Ral GTPase activating protein catalytic alpha subunit 1	RALGAPA1	T	Signal transduction mechanisms ;	Rap1-GTPase-activating protein (Rap1GAP)
	A0A8B9CDE9	28	Fas associated factor 1	FAF1	T	Signal transduction mechanisms ;	Predicted regulator of the ubiquitin pathway (contains UAS and UBX domains)
	A0A8B9CDF3	13	non-specific serine/threonine protein kinase	STK10	T	Signal transduction mechanisms ;	Ste20-like serine/threonine protein kinase
	A0A8B9CDM4	17	non-specific serine/threonine protein kinase	RPS6KC1	T	Signal transduction mechanisms ;	Ribosomal protein S6 kinase
	A0A8B9CDS9	27	Tyrosine-protein kinase	SRC	T	Signal transduction mechanisms ;	Tyrosine kinases
	A0A8B9CDV0	24	Adaptor protein, phosphotyrosine interacting with PH domain and leucine zipper 1	APPL1	T	Signal transduction mechanisms ;	Putative GTPase activating proteins (GAPs)
	A0A8B9CE68	31	Oxysterol binding protein like 1A	OSBPL1A	T	Signal transduction mechanisms ;	Oxysterol-binding protein
	A0A8B9CEB7	28	protein-tyrosine-phosphatase	PTPN14	T	Signal transduction mechanisms ;	Protein tyrosine phosphatase PTPMEG, contains FERM domain
	A0A8B9CEM1	15	Sorcin	SRI	T	Signal transduction mechanisms ;	Ca2+-binding protein, EF-Hand protein superfamily
	A0A8B9CF16	41	Protein kinase C delta type	PRKCD	T	Signal transduction mechanisms ;	Serine/threonine protein kinase
	A0A8B9CF77	27	Developmentally regulated GTP binding protein 2	DRG2	T	Signal transduction mechanisms ;	GTP-binding protein DRG2 (ODN superfamily)
	A0A8B9CF83	23	CRK like proto-oncogene, adaptor protein	CRKL	T	Signal transduction mechanisms ;	Crk family adapters
	A0A8B9CG42	34	Active breakpoint cluster region-related protein	ABR	T	Signal transduction mechanisms ;	Rac GTPase-activating protein BCR/ABR
	A0A8B9CG88	15	non-specific serine/threonine protein kinase	CDC42BPA	T	Signal transduction mechanisms ;	Rho-associated, coiled-coil containing protein kinase
	A0A8B9CGB2	21	Phosphodiesterase	PDE5A	T	Signal transduction mechanisms ;	Cyclic nucleotide phosphodiesterase
	A0A8B9CGB9	7	Mitogen-activated protein kinase 7	MAPK7	T	Signal transduction mechanisms ;	Mitogen-activated protein kinase
	A0A8B9CGI2	30	Arf-GAP with coiled-coil, ANK repeat and PH domain-containing protein	ACAP2	T	Signal transduction mechanisms ;	Putative GTPase activating proteins (GAPs)
	A0A8B9CGS9	25	Copine 3	CPNE3	T	Signal transduction mechanisms ;	Copine
	A0A8B9CGV3	21	Serine/threonine-protein kinase RIO3	RIOK3	T	Signal transduction mechanisms ;	Serine/threonine protein kinase
	A0A8B9CGV9	5	Granulin precursor	GRN	T	Signal transduction mechanisms ;	Epithelin/granulin
	A0A8B9CH67	21	Receptor-interacting serine/threonine-protein kinase 2	RIPK2	T	Signal transduction mechanisms ;	Tyrosine kinase specific for activated (GTP-bound) p21cdc42Hs
	A0A8B9CH69	15	non-specific serine/threonine protein kinase	KSR1	T	Signal transduction mechanisms ;	Serine/threonine protein kinase RAF
	A0A8B9CHA7	14	calcium/calmodulin-dependent protein kinase	CAMK2D	T	Signal transduction mechanisms ;	Ca2+/calmodulin-dependent protein kinase, EF-Hand protein superfamily
	A0A8B9CHC3	14	ArfGAP with FG repeats 1	AGFG1	T	Signal transduction mechanisms ;	Predicted GTPase-activating protein
	A0A8B9CHC6	35	FERM, ARH/RhoGEF and pleckstrin domain protein 1	FARP1	T	Signal transduction mechanisms ;	Rho guanine nucleotide exchange factor CDEP
	A0A8B9CHI2	22	RCR-type E3 ubiquitin transferase	MYCBP2	T	Signal transduction mechanisms ;	Inhibitor of type V adenylyl cyclases/Neuronal presynaptic protein Highwire/PAM/RPM-1
	A0A8B9CHW4	29	FYVE, RhoGEF and PH domain containing 4	FGD4	T	Signal transduction mechanisms ;	Predicted Rho/Rac guanine nucleotide exchange factor/faciogenital dysplasia protein 3
	A0A8B9CHZ0	20	Pyruvate dehyrogenase phosphatase catalytic subunit 1	PDP1	T	Signal transduction mechanisms ;	Protein phosphatase 2C/pyruvate dehydrogenase (lipoamide) phosphatase
	A0A8B9CI03	18	receptor protein serine/threonine kinase	BMPR2	T	Signal transduction mechanisms ;	Transforming growth factor beta/activin receptor subfamily of serine/threonine kinases
	A0A8B9CI16	9	Glucocorticoid receptor	NR3C1	T	Signal transduction mechanisms ;	FOG: Hormone receptors
	A0A8B9CI47	21	TGF-beta activated kinase 1 (MAP3K7) binding protein 1	TAB1	T	Signal transduction mechanisms ;	Serine/threonine protein phosphatase
	A0A8B9CIA0	40	Mitogen-activated protein kinase kinase kinase kinase 4	MAP4K4	T	Signal transduction mechanisms ;	Traf2- and Nck-interacting kinase and related germinal center kinase (GCK) family protein kinases
	A0A8B9CID4	25	Fas associated factor family member 2	FAF2	T	Signal transduction mechanisms ;	Predicted regulator of the ubiquitin pathway (contains UAS and UBX domains)
	A0A8B9CIH5	36	G3BP stress granule assembly factor 1	G3BP1	T	Signal transduction mechanisms ;	RasGAP SH3 binding protein rasputin, contains NTF2 and RRM domains
	A0A8B9CJF6	27	DENN domain containing 4C	DENND4C	T	Signal transduction mechanisms ;	Calmodulin-binding protein CRAG, contains DENN domain
	A0A8B9CJM8	5	Serine/threonine kinase 24	STK24	T	Signal transduction mechanisms ;	Serine/threonine protein kinase
	A0A8B9CJR7	6	Serine/threonine kinase 25	STK25	T	Signal transduction mechanisms ;	Serine/threonine protein kinase
	A0A8B9CJV3	4	WW domain binding protein 2	WBP2	T	Signal transduction mechanisms ;	WW domain binding protein WBP-2, contains GRAM domain
	A0A8B9CJW4	24	Apoptosis inhibitor 5	API5	T	Signal transduction mechanisms ;	Apoptosis inhibitor 5/fibroblast growth factor 2-interacting factor 2, and related proteins
	A0A8B9CJY0	20	DENN domain containing 5B	DENND5B	T	Signal transduction mechanisms ;	Uncharacterized conserved protein, contains DENN and RUN domains
	A0A8B9CK11	18	T-complex 11 like 1	TCP11L1	T	Signal transduction mechanisms ;	SOK1 kinase belonging to the STE20/SPS1/GC kinase family
	A0A8B9CK14	37	Ras association (RalGDS/AF-6) and pleckstrin homology domains 1	RAPH1	T	Signal transduction mechanisms ;	Growth factor receptor-bound proteins (GRB7, GRB10, GRB14)
	A0A8B9CK20	14	Rho guanine nucleotide exchange factor 11	ARHGEF11	T	Signal transduction mechanisms ;	Predicted guanine nucleotide exchange factor
	A0A8B9CK46	12	Signal transducing adaptor molecule	STAM	T	Signal transduction mechanisms ;	Signal transducing adaptor protein STAM/STAM2
	A0A8B9CK99	66	LDL receptor related protein 1	LRP1	T	Signal transduction mechanisms ;	Low-density lipoprotein receptors containing Ca2+-binding EGF-like domains
	A0A8B9CKL5	18	A-kinase anchoring protein 1	AKAP1	T	Signal transduction mechanisms ;	Kinase anchor protein AKAP149, contains KH and Tudor RNA-binding domains
	A0A8B9CLI5	17	TAO kinase 3	TAOK3	T	Signal transduction mechanisms ;	Serine/threonine protein kinase
	A0A8B9CLL5	15	Phospholipase B-like	PLBD2	T	Signal transduction mechanisms ;	Uncharacterized conserved protein Lama
	A0A8B9CLT4	13	RalA binding protein 1	RALBP1	T	Signal transduction mechanisms ;	Ral-GTPase effector RLIP76
	A0A8B9CLW5	7	protein-tyrosine-phosphatase	PTPRS	T	Signal transduction mechanisms ;	Protein tyrosine phosphatase
	A0A8B9CM32	6	Protein phosphatase	PPTC7	T	Signal transduction mechanisms ;	Serine/threonine protein phosphatase
	A0A8B9CML5	21	Latent transforming growth factor beta binding protein 1	LTBP1	T	Signal transduction mechanisms ;	Fibrillins and related proteins containing Ca2+-binding EGF-like domains
	A0A8B9CMT7	4	Low-density lipoprotein receptor-related protein	LRP6	T	Signal transduction mechanisms ;	Low-density lipoprotein receptors containing Ca2+-binding EGF-like domains
	A0A8B9CN36	26	Protein kinase cAMP-dependent type II regulatory subunit alpha	PRKAR2A	T	Signal transduction mechanisms ;	cAMP-dependent protein kinase types I and II, regulatory subunit
	A0A8B9CNF8	37	Protein phosphatase 4 regulatory subunit 1	PPP4R1	T	Signal transduction mechanisms ;	Protein phosphatase 2A regulatory subunit A and related proteins
	A0A8B9CNH3	17	RAS guanyl releasing protein 3	RASGRP3	T	Signal transduction mechanisms ;	Ras1 guanine nucleotide exchange factor
	A0A8B9CNJ9	8	Programmed cell death 6	PDCD6	T	Signal transduction mechanisms ;	Ca2+-binding protein, EF-Hand protein superfamily
	A0A8B9CNV8	20	protein-tyrosine-phosphatase	PTPRF	T	Signal transduction mechanisms ;	Protein tyrosine phosphatase
	A0A8B9CP42	17	Mitogen-activated protein kinase kinase 4	MAP2K4	T	Signal transduction mechanisms ;	Mitogen-activated protein kinase (MAPK) kinase MKK4
	A0A8B9CPE2	8	Tyrosine-protein kinase	YES1	T	Signal transduction mechanisms ;	Tyrosine kinases
	A0A8B9CPE7	31	non-specific serine/threonine protein kinase	ROCK1	T	Signal transduction mechanisms ;	Rho-associated, coiled-coil containing protein kinase
	A0A8B9CPE8	19	SHC adaptor protein 1	SHC1	T	Signal transduction mechanisms ;	Adaptor protein SHC and related proteins
	A0A8B9CQ09	42	protein kinase C	PKN2	T	Signal transduction mechanisms ;	Serine/threonine protein kinase
	A0A8B9CQE0	10	Inhibin alpha chain	INHA	T	Signal transduction mechanisms ;	Transforming growth factor beta, bone morphogenetic protein and related proteins
	A0A8B9CQF8	4	Tyrosyl-DNA phosphodiesterase 2	TDP2	T	Signal transduction mechanisms ;	Predicted Mg2+-dependent phosphodiesterase TTRAP
	A0A8B9CQF9	16	ILK associated serine/threonine phosphatase	ILKAP	T	Signal transduction mechanisms ;	Serine/threonine protein phosphatase
	A0A8B9CQK6	32	non-specific serine/threonine protein kinase	STK4	T	Signal transduction mechanisms ;	STE20-like serine/threonine kinase MST
	A0A8B9CQS9	27	Serine/threonine-protein phosphatase 2A 55 kDa regulatory subunit B	PPP2R2A	T	Signal transduction mechanisms ;	Serine/threonine protein phosphatase 2A, regulatory subunit
	A0A8B9CQW4	4	Serine/threonine-protein phosphatase	PPP2CB	T	Signal transduction mechanisms ;	Serine/threonine protein phosphatase 2A, catalytic subunit
	A0A8B9CRN9	12	Endophilin-B1	SH3GLB1	T	Signal transduction mechanisms ;	SH3 domain protein SH3GLB
	A0A8B9CRY9	7	Small ArfGAP2	SMAP2	T	Signal transduction mechanisms ;	Predicted GTPase-activating protein
	A0A8B9CS56	10	Protein tyrosine phosphatase 4A2	PTP4A2	T	Signal transduction mechanisms ;	Protein tyrosine phosphatase IVA1
	A0A8B9CSB7	21	Sorbin and SH3 domain containing 2	SORBS2	T	Signal transduction mechanisms ;	Sorbin and SH3 domain-containing protein
	A0A8B9CSM1	14	Rho guanine nucleotide exchange factor 26	ARHGEF26	T	Signal transduction mechanisms ;	Putative guanine nucleotide exchange factor TIM
	A0A8B9CSQ3	10	Spermatogenesis associated 13	SPATA13	T	Signal transduction mechanisms ;	Invasion-inducing protein TIAM1/CDC24 and related RhoGEF GTPases
	A0A8B9CT21	8	Penta-EF-hand domain containing 1	PEF1	T	Signal transduction mechanisms ;	Ca2+-binding protein, EF-Hand protein superfamily
	A0A8B9CTF4	28	Inhibitor of nuclear factor kappa-B kinase subunit alpha	CHUK	T	Signal transduction mechanisms ;	TANK binding protein kinase TBK1
	A0A8B9CTK9	28	non-specific serine/threonine protein kinase	PAK2	T	Signal transduction mechanisms ;	p21-activated serine/threonine protein kinase
	A0A8B9CTX5	14	Tyrosine-protein kinase	ABL1	T	Signal transduction mechanisms ;	Protein tyrosine kinase
	A0A8B9CUB6	36	cGMP-dependent protein kinase	PRKG1	T	Signal transduction mechanisms ;	cGMP-dependent protein kinase
	A0A8B9CUC1	14	55 kDa erythrocyte membrane protein	MPP1	T	Signal transduction mechanisms ;	Calcium/calmodulin-dependent serine protein kinase/membrane-associated guanylate kinase
	A0A8B9CUU2	31	Copine 1	CPNE1	T	Signal transduction mechanisms ;	Copine
	A0A8B9CUX0	6	Bcl-2-like protein 1	BCL2L1	T	Signal transduction mechanisms ;	Anti-apoptotic Bcl-2 family proteins, prevent opening of mitochondrial porin channel
	A0A8B9CUZ3	4	Par-6 family cell polarity regulator beta	PARD6B	T	Signal transduction mechanisms ;	Cell polarity protein PAR6
	A0A8B9CV08	20	Phosphoinositide phospholipase C	PLCD1	T	Signal transduction mechanisms ;	Phosphoinositide-specific phospholipase C
	A0A8B9CV55	17	La ribonucleoprotein 4	LARP4	T	Signal transduction mechanisms ;	c-Mpl binding protein, contains La domain
	A0A8B9CV72	33	Tyrosine-protein phosphatase non-receptor type	PTPN11	T	Signal transduction mechanisms ;	Protein tyrosine phosphatase Corkscrew and related SH2 domain enzymes
	A0A8B9CVA5	5	Secreted frizzled-related protein 3	FRZB	T	Signal transduction mechanisms ;	Smoothened and related G-protein-coupled receptors
	A0A8B9CVI3	26	Vav guanine nucleotide exchange factor 2	VAV2	T	Signal transduction mechanisms ;	Rho guanine nucleotide exchange factor VAV3
	A0A8B9CVT2	4	Smad nuclear interacting protein 1	SNIP1	T	Signal transduction mechanisms ;	Transcriptional regulator SNIP1, contains FHA domain
	A0A8B9CVZ5	9	RAB23, member RAS oncogene family	RAB23	T	Signal transduction mechanisms ;	GTP-binding protein
	A0A8B9CW56	49	A-kinase anchoring protein 13	AKAP13	T	Signal transduction mechanisms ;	Predicted guanine nucleotide exchange factor
	A0A8B9CW90	57	Dedicator of cytokinesis 7	DOCK7	T	Signal transduction mechanisms ;	PH domain-containing protein
	A0A8B9CWC3	5	CDC like kinase 2	CLK2	T	Signal transduction mechanisms ;	LAMMER dual specificity kinases
	A0A8B9CWC4	18	3-phosphoinositide-dependent protein kinase 1	PDPK1	T	Signal transduction mechanisms ;	3-phosphoinositide-dependent protein kinase (PDK1)
	A0A8B9CWE3	19	G protein signaling modulator 1	GPSM1	T	Signal transduction mechanisms ;	Predicted G-alpha GTPase interaction protein, contains GoLoco domain
	A0A8B9CWJ1	20	Tyrosine-protein phosphatase non-receptor type	PTPN1	T	Signal transduction mechanisms ;	Protein tyrosine phosphatase
	A0A8B9CWL6	21	Tyrosine-protein kinase	CSK	T	Signal transduction mechanisms ;	Tyrosine kinases
	A0A8B9CX45	13	Rho guanine nucleotide exchange factor 10	ARHGEF10	T	Signal transduction mechanisms ;	Predicted guanine nucleotide exchange factor
	A0A8B9CX57	15	SH3 domain containing GRB2 like, endophilin B2	SH3GLB2	T	Signal transduction mechanisms ;	SH3 domain protein SH3GLB
	A0A8B9CXB4	11	non-specific serine/threonine protein kinase	AKT3	T	Signal transduction mechanisms ;	Serine/threonine protein kinase
	A0A8B9CXI9	20	poly(ADP-ribose) glycohydrolase	PARG	T	Signal transduction mechanisms ;	Poly(ADP-ribose) glycohydrolase
	A0A8B9CXJ9	15	Rap guanine nucleotide exchange factor 2	RAPGEF2	T	Signal transduction mechanisms ;	cAMP-regulated guanine nucleotide exchange factor
	A0A8B9CY15	18	Phosphoinositide phospholipase C	PLCD4	T	Signal transduction mechanisms ;	Phosphoinositide-specific phospholipase C
	A0A8B9CY69	15	Rap guanine nucleotide exchange factor 1	RAPGEF1	T	Signal transduction mechanisms ;	Ras1 guanine nucleotide exchange factor
	A0A8B9CZP6	25	Sorting nexin 29	SNX29	T	Signal transduction mechanisms ;	RUN domain-containing protein
	A0A8B9CZV1	12	non-specific serine/threonine protein kinase	STK39	T	Signal transduction mechanisms ;	Ste20-like serine/threonine protein kinase
	A0A8B9D024	15	DENN domain containing 1A	DENND1A	T	Signal transduction mechanisms ;	RAS signaling inhibitor ST5
	A0A8B9D0Q5	24	Phosphatidylinositol 3-kinase regulatory subunit alpha	PIK3R1	T	Signal transduction mechanisms ;	Adaptor for phosphoinositide 3-kinase
	A0A8B9D166	11	Protein kinase cAMP-dependent type II regulatory subunit beta	PRKAR2B	T	Signal transduction mechanisms ;	cAMP-dependent protein kinase types I and II, regulatory subunit
	A0A8B9D191	28	phosphatidylinositol-4,5-bisphosphate 3-kinase	PIK3CA	T	Signal transduction mechanisms ;	Phosphatidylinositol 3-kinase catalytic subunit (p110)
	A0A8B9D1F9	11	Mitogen-activated protein kinase kinase kinase 20	MAP3K20	T	Signal transduction mechanisms ;	Tyrosine kinase specific for activated (GTP-bound) p21cdc42Hs
	A0A8B9D1J8	12	GIT ArfGAP 2	GIT2	T	Signal transduction mechanisms ;	GTPase-activating proteins of the GIT family
	A0A8B9D2C6	13	Dickkopf WNT signaling pathway inhibitor 3	DKK3	T	Signal transduction mechanisms ;	Proteins containing Ca2+-binding EGF-like domains
	A0A8B9D2J7	22	non-specific serine/threonine protein kinase	PAK4	T	Signal transduction mechanisms ;	p21-activated serine/threonine protein kinase
	A0A8B9D2L8	10	NudC domain containing 3	NUDCD3	T	Signal transduction mechanisms ;	Nuclear distribution protein NUDC
	A0A8B9D3U2	11	Notch receptor 2	NOTCH2	T	Signal transduction mechanisms ;	Fibrillins and related proteins containing Ca2+-binding EGF-like domains
	A0A8B9HY48	72	Rho-associated protein kinase	ROCK2	T	Signal transduction mechanisms ;	Rho-associated, coiled-coil containing protein kinase
	A0A8B9HYT6	7	Fas apoptotic inhibitory molecule	FAIM	T	Signal transduction mechanisms ;	Fas-mediated apoptosis inhibitor FAIM
	A0A8B9HZN6	15	ADP ribosylation factor interacting protein 2	ARFIP2	T	Signal transduction mechanisms ;	Arfaptin and related proteins
	A0A8B9HZW4	25	Integrin-linked protein kinase	ILK	T	Signal transduction mechanisms ;	Integrin-linked kinase
	A0A8B9I055	6	Androgen receptor	AR	T	Signal transduction mechanisms ;	FOG: Hormone receptors
	A0A8B9I0H7	14	Casein kinase 1 epsilon	CSNK1E	T	Signal transduction mechanisms ;	Casein kinase (serine/threonine/tyrosine protein kinase)
	A0A8B9I1X0	7	BCL2 associated athanogene 4	BAG4	T	Signal transduction mechanisms ;	BCL2-associated athanogene-like proteins and related BAG family chaperone regulators
	A0A8B9I272	20	Phosphodiesterase	PDE1C	T	Signal transduction mechanisms ;	Cyclic GMP phosphodiesterase
	A0A8B9I2C4	24	SGT1 homolog, MIS12 kinetochore complex assembly cochaperone	SUGT1	T	Signal transduction mechanisms ;	Suppressor of G2 allele of skp1
	A0A8B9I2E4	7	Ras-related protein Rab	RAB29	T	Signal transduction mechanisms ;	GTP-binding protein-like, RAS superfamily
	A0A8B9I2L1	3	Guanine nucleotide-binding protein subunit gamma	GNG7	T	Signal transduction mechanisms ;	G protein gamma subunit
	A0A8B9I2X3	12	Synembryn	RIC8B	T	Signal transduction mechanisms ;	Signaling protein RIC-8/synembryn (regulates neurotransmitter secretion)
	A0A8B9I373	45	Rho GTPase activating protein 35	ARHGAP35	T	Signal transduction mechanisms ;	Rho-GTPase activating protein
	A0A8B9I3E2	5	Serine/threonine-protein phosphatase 2A 55 kDa regulatory subunit B	PPP2R2D	T	Signal transduction mechanisms ;	Serine/threonine protein phosphatase 2A, regulatory subunit
	A0A8B9I3K3	15	Dedicator of cytokinesis 1	DOCK1	T	Signal transduction mechanisms ;	Signaling protein DOCK180
	A0A8B9I440	23	G3BP stress granule assembly factor 2	G3BP2	T	Signal transduction mechanisms ;	RasGAP SH3 binding protein rasputin, contains NTF2 and RRM domains
	A0A8B9I4A5	49	non-specific serine/threonine protein kinase	SLK	T	Signal transduction mechanisms ;	Ste20-like serine/threonine protein kinase
	A0A8B9I4E0	14	phosphatidylinositol-4,5-bisphosphate 3-kinase	PIK3CB	T	Signal transduction mechanisms ;	Phosphatidylinositol 3-kinase catalytic subunit (p110)
	A0A8B9I4L1	26	TANK binding kinase 1	TBK1	T	Signal transduction mechanisms ;	TANK binding protein kinase TBK1
	A0A8B9I4R4	55	Ribosomal protein S6 kinase	RPS6KA3	T	Signal transduction mechanisms ;	Ribosomal protein S6 kinase
	A0A8B9I501	35	ADP ribosylation factor GTPase activating protein 3	ARFGAP3	T	Signal transduction mechanisms ;	Predicted GTPase-activating protein
	A0A8B9I551	19	Mab-21 domain containing 2	MB21D2	T	Signal transduction mechanisms ;	Mab-21-like cell fate specification proteins
	A0A8B9I5U8	22	Tyrosine-protein kinase receptor	IGF1R	T	Signal transduction mechanisms ;	Insulin/growth factor receptor (contains protein kinase domain)
	A0A8B9I6A6	21	ADP ribosylation factor GTPase activating protein 2	ARFGAP2	T	Signal transduction mechanisms ;	Predicted GTPase-activating protein
	A0A8B9I6I1	15	Phosducin like 3	PDCL3	T	Signal transduction mechanisms ;	Conserved phosducin-like protein
	A0A8B9I6K3	22	Ribosomal protein S6 kinase	RPS6KA5	T	Signal transduction mechanisms ;	Ribosomal protein S6 kinase
	A0A8B9I712	71	RAB11 binding and LisH domain, coiled-coil and HEAT repeat containing	RELCH	T	Signal transduction mechanisms ;	Protein phosphatase 2A regulatory subunit A and related proteins
	A0A8B9I799	14	NEDD1 gamma-tubulin ring complex targeting factor	NEDD1	T	Signal transduction mechanisms ;	Nuclear protein COP1
	A0A8B9I7P2	24	Protein phosphatase, Mg2+/Mn2+ dependent 1A	PPM1A	T	Signal transduction mechanisms ;	Protein phosphatase 1B (formerly 2C)
	A0A8B9I7Z2	12	IK cytokine	IK	T	Signal transduction mechanisms ;	IK cytokine down-regulator of HLA class II
	A0A8B9I813	37	Epidermal growth factor receptor pathway substrate 8	EPS8	T	Signal transduction mechanisms ;	Epidermal growth factor receptor kinase substrate
	A0A8B9I8E2	55	SOS Ras/Rho guanine nucleotide exchange factor 2	SOS2	T	Signal transduction mechanisms ;	Ras1 guanine nucleotide exchange factor
	A0A8B9I8P4	39	MAP kinase-activating death domain protein	MADD	T	Signal transduction mechanisms ;	MAPK-activating protein DENN
	A0A8B9I928	16	Malectin	MLEC	T	Signal transduction mechanisms ;	Predicted receptor-like serine/threonine kinase
	A0A8B9I9H8	16	Growth factor receptor bound protein 2	GRB2	T	Signal transduction mechanisms ;	Adaptor protein GRB2, contains SH2 and SH3 domains
	A0A8B9I9M4	13	Ras suppressor protein 1	RSU1	T	Signal transduction mechanisms ;	Ras suppressor protein (contains leucine-rich repeats)
	A0A8B9I9P6	22	La ribonucleoprotein 4B	LARP4B	T	Signal transduction mechanisms ;	c-Mpl binding protein, contains La domain
	A0A8B9I9Y3	24	Cytoplasmic protein	NCK2	T	Signal transduction mechanisms ;	Adaptor protein NCK/Dock, contains SH2 and SH3 domains
	A0A8B9IAU0	14	FERM, ARH/RhoGEF and pleckstrin domain protein 2	FARP2	T	Signal transduction mechanisms ;	Rho guanine nucleotide exchange factor CDEP
	A0A8B9IBK4	33	Rho GTPase activating protein 17	ARHGAP17	T	Signal transduction mechanisms ;	GTPase-activator protein
	A0A8B9ICA2	12	Docking protein 1	DOK1	T	Signal transduction mechanisms ;	Docking protein 1 (p62dok)
	A0A8B9ICA6	22	Growth factor receptor bound protein 10	GRB10	T	Signal transduction mechanisms ;	Growth factor receptor-bound proteins (GRB7, GRB10, GRB14)
	A0A8B9ICS1	12	ArfGAP with GTPase domain, ankyrin repeat and PH domain 1	AGAP1	T	Signal transduction mechanisms ;	GTPase-activating protein Centaurin gamma (contains Ras-like GTPase, PH and ankyrin repeat domains)
	A0A8B9ICT9	4	Phosducin like	PDCL	T	Signal transduction mechanisms ;	Conserved phosducin-like protein
	A0A8B9ICZ6	17	G protein-coupled receptor kinase	GRK2	T	Signal transduction mechanisms ;	G protein-coupled receptor kinase
	A0A0E3N1Z8	25	Toll-like receptor 3 type 1 (Fragment)	TLR3	T	Signal transduction mechanisms ;	FOG: Toll/interleukin receptor and related proteins containing LRR and TIR repeats
	A0A8B9B9R4	11	G protein-coupled receptor kinase	GRK5	T	Signal transduction mechanisms ;	G protein-coupled receptor kinase
	A0A8B9I446	5	Fibroblast growth factor	FGF2	T	Signal transduction mechanisms ;	Fibroblast growth factor
	A0A167XL23	11	Mothers against decapentaplegic homolog	SMAD4	TK	Signal transduction mechanisms ; Transcription ;	TGFbeta receptor signaling protein SMAD and related proteins
	A0A8B9B802	31	Calpain 1	CAPN1	OT	Posttranslational modification, protein turnover, chaperones ; Signal transduction mechanisms ;	Cytosolic Ca2+-dependent cysteine protease (calpain), large subunit (EF-Hand protein superfamily)
	A0A8B9B861	7	Hypoxia inducible factor 1 subunit alpha inhibitor	HIF1AN	BT	Chromatin structure and dynamics ; Signal transduction mechanisms ;	Uncharacterized conserved protein, contains JmjC domain
	A0A8B9BA11	7	Kelch like family member 18	KLHL18	TR	Signal transduction mechanisms ; General function prediction only ;	Proteins containing BTB/POZ and Kelch domains, involved in regulatory/signal transduction processes
	A0A8B9BA35	8	Serine/threonine-protein phosphatase	PPP1CB	TR	Signal transduction mechanisms ; General function prediction only ;	Serine/threonine specific protein phosphatase PP1, catalytic subunit
	A0A8B9BCG1	18	G protein subunit alpha i2	GNAI2	DT	Cell cycle control, cell division, chromosome partitioning ; Signal transduction mechanisms ;	G-protein alpha subunit (small G protein superfamily)
	A0A8B9BCY8	6	G protein subunit alpha 13	GNA13	DT	Cell cycle control, cell division, chromosome partitioning ; Signal transduction mechanisms ;	G-protein alpha subunit (small G protein superfamily)
	A0A8B9BD82	7	Reticulocalbin 2	RCN2	TU	Signal transduction mechanisms ; Intracellular trafficking, secretion, and vesicular transport ;	Reticulocalbin, calumenin, DNA supercoiling factor, and related Ca2+-binding proteins of the CREC family (EF-Hand protein superfamily)
	A0A8B9BDD5	50	Intersectin 2	ITSN2	TU	Signal transduction mechanisms ; Intracellular trafficking, secretion, and vesicular transport ;	Endocytic adaptor protein intersectin
	A0A8B9BE53	46	Protein phosphatase 1 regulatory subunit	PPP1R12A	OT	Posttranslational modification, protein turnover, chaperones ; Signal transduction mechanisms ;	Myosin phosphatase, regulatory subunit
	A0A8B9BEB5	16	RAB1A, member RAS oncogene family	RAB1A	TU	Signal transduction mechanisms ; Intracellular trafficking, secretion, and vesicular transport ;	GTPase Rab1/YPT1, small G protein superfamily, and related GTP-binding proteins
	A0A8B9BEI7	19	Islet cell autoantigen 1	ICA1	TU	Signal transduction mechanisms ; Intracellular trafficking, secretion, and vesicular transport ;	Secretory vesicle-associated protein ICA69, contains Arfaptin domain
	A0A8B9BFF5	20	EH domain containing 4	EHD4	TU	Signal transduction mechanisms ; Intracellular trafficking, secretion, and vesicular transport ;	Endocytosis/signaling protein EHD1
	A0A8B9BFQ5	7	ubiquitinyl hydrolase 1	OTUD1	TO	Signal transduction mechanisms ; Posttranslational modification, protein turnover, chaperones ;	OTU (ovarian tumor)-like cysteine protease
	A0A8B9BJG2	11	Phosphatidylinositol 3-kinase catalytic subunit type 3	PIK3C3	TU	Signal transduction mechanisms ; Intracellular trafficking, secretion, and vesicular transport ;	Phosphatidylinositol 3-kinase VPS34, involved in signal transduction
	A0A8B9BKB7	9	GIPC PDZ domain containing family member 1	GIPC1	TU	Signal transduction mechanisms ; Intracellular trafficking, secretion, and vesicular transport ;	RGS-GAIP interacting protein GIPC, contains PDZ domain
	A0A8B9BKC3	4	Serine/threonine-protein kinase RIO1	RIOK1	TD	Signal transduction mechanisms ; Cell cycle control, cell division, chromosome partitioning ;	Serine/threonine protein kinase involved in cell cycle control
	A0A8B9BKX6	8	Ribosomal protein S6 kinase	RPS6KB1	RT	General function prediction only ; Signal transduction mechanisms ;	Ribosomal protein S6 kinase and related proteins
	A0A8B9BL31	18	Phosphatidylinositol binding clathrin assembly protein	PICALM	TU	Signal transduction mechanisms ; Intracellular trafficking, secretion, and vesicular transport ;	Clathrin assembly protein AP180 and related proteins, contain ENTH domain
	A0A8B9BLR6	22	Neutral sphingomyelinase activation associated factor	NSMAF	TU	Signal transduction mechanisms ; Intracellular trafficking, secretion, and vesicular transport ;	Lysosomal trafficking regulator LYST and related BEACH and WD40 repeat proteins
	A0A8B9BMX6	8	Endosulfine alpha	ENSA	TU	Signal transduction mechanisms ; Intracellular trafficking, secretion, and vesicular transport ;	Regulator of ATP-sensitive K+ channels Alpha-endosulfine/ARPP-19 and related cAMP-regulated phosphoproteins
	A0A8B9BNY9	23	Calumenin	CALU	TU	Signal transduction mechanisms ; Intracellular trafficking, secretion, and vesicular transport ;	Reticulocalbin, calumenin, DNA supercoiling factor, and related Ca2+-binding proteins of the CREC family (EF-Hand protein superfamily)
	A0A8B9BP37	6	Calumenin	CALU	TU	Signal transduction mechanisms ; Intracellular trafficking, secretion, and vesicular transport ;	Reticulocalbin, calumenin, DNA supercoiling factor, and related Ca2+-binding proteins of the CREC family (EF-Hand protein superfamily)
	A0A8B9BQS9	18	COP9 signalosome subunit 5	COPS5	OT	Posttranslational modification, protein turnover, chaperones ; Signal transduction mechanisms ;	COP9 signalosome, subunit CSN5
	A0A8B9BQY2	8	COP9 signalosome subunit 7B	COPS7B	OT	Posttranslational modification, protein turnover, chaperones ; Signal transduction mechanisms ;	COP9 signalosome, subunit CSN7
	A0A8B9BS98	42	WD repeat and FYVE domain containing 3	WDFY3	TU	Signal transduction mechanisms ; Intracellular trafficking, secretion, and vesicular transport ;	Lysosomal trafficking regulator LYST and related BEACH and WD40 repeat proteins
	A0A8B9BSA6	19	Nicastrin	NCSTN	TO	Signal transduction mechanisms ; Posttranslational modification, protein turnover, chaperones ;	Transmembrane glycoprotein nicastrin
	A0A8B9BSX5	14	tRNA-yW synthesizing protein 5	TYW5	BT	Chromatin structure and dynamics ; Signal transduction mechanisms ;	Uncharacterized conserved protein, contains JmjC domain
	A0A8B9BTS5	34	COP9 signalosome complex subunit 4	COPS4	OT	Posttranslational modification, protein turnover, chaperones ; Signal transduction mechanisms ;	COP9 signalosome, subunit CSN4
	A0A8B9BTW6	19	Mothers against decapentaplegic homolog	SMAD3	TK	Signal transduction mechanisms ; Transcription ;	TGFbeta receptor signaling protein SMAD and related proteins
	A0A8B9BVU3	25	Phosphatidylinositol 4-kinase beta	PI4KB	TU	Signal transduction mechanisms ; Intracellular trafficking, secretion, and vesicular transport ;	Phosphatidylinositol 4-kinase, involved in intracellular trafficking and secretion
	A0A8B9BW78	12	RAB43, member RAS oncogene family	RAB43	TU	Signal transduction mechanisms ; Intracellular trafficking, secretion, and vesicular transport ;	GTPase Rab1/YPT1, small G protein superfamily, and related GTP-binding proteins
	A0A8B9BWA6	51	Mannose receptor C type 2	MRC2	TV	Signal transduction mechanisms ; Defense mechanisms ;	C-type lectin
	A0A8B9BXT3	10	Ubiquitin thioesterase OTU	YOD1	TO	Signal transduction mechanisms ; Posttranslational modification, protein turnover, chaperones ;	OTU-like cysteine protease
	A0A8B9BYQ1	5	non-specific serine/threonine protein kinase	RIOK2	TR	Signal transduction mechanisms ; General function prediction only ;	Serine/threonine protein kinase
	A0A8B9BYV7	6	RAB8B, member RAS oncogene family	RAB8B	TU	Signal transduction mechanisms ; Intracellular trafficking, secretion, and vesicular transport ;	GTP-binding protein SEC4, small G protein superfamily, and related Ras family GTP-binding proteins
	A0A8B9C027	24	G protein pathway suppressor 1	GPS1	OT	Posttranslational modification, protein turnover, chaperones ; Signal transduction mechanisms ;	COP9 signalosome, subunit CSN1
	A0A8B9C0A6	6	C-type lectin domain family 3 member B	CLEC3B	TV	Signal transduction mechanisms ; Defense mechanisms ;	C-type lectin
	A0A8B9C0Q8	25	UDP-glucose 6-dehydrogenase	UGDH	GT	Carbohydrate transport and metabolism ; Signal transduction mechanisms ;	UDP-glucose/GDP-mannose dehydrogenase
	A0A8B9C161	27	Hepatocyte growth factor-regulated tyrosine kinase substrate	HGS	TU	Signal transduction mechanisms ; Intracellular trafficking, secretion, and vesicular transport ;	Membrane trafficking and cell signaling protein HRS, contains VHS and FYVE domains
	A0A8B9C1K1	19	Gigaxonin	GAN	TR	Signal transduction mechanisms ; General function prediction only ;	Proteins containing BTB/POZ and Kelch domains, involved in regulatory/signal transduction processes
	A0A8B9C1V8	14	RAB10, member RAS oncogene family	RAB10	TU	Signal transduction mechanisms ; Intracellular trafficking, secretion, and vesicular transport ;	GTP-binding protein SEC4, small G protein superfamily, and related Ras family GTP-binding proteins
	A0A8B9C2L9	3	Synaptogyrin 2	SYNGR2	TU	Signal transduction mechanisms ; Intracellular trafficking, secretion, and vesicular transport ;	Synaptic vesicle protein Synaptogyrin involved in regulation of Ca2+-dependent exocytosis
	A0A8B9C4B3	14	Zinc finger FYVE-type containing 1	ZFYVE1	TU	Signal transduction mechanisms ; Intracellular trafficking, secretion, and vesicular transport ;	Membrane trafficking and cell signaling protein HRS, contains VHS and FYVE domains
	A0A8B9C4B6	35	Tensin 1	TNS1	TR	Signal transduction mechanisms ; General function prediction only ;	Clathrin coat dissociation kinase GAK/PTEN/Auxilin and related tyrosine phosphatases
	A0A8B9C5C8	14	Sterile alpha motif domain containing 4A	SAMD4A	JT	Translation, ribosomal structure and biogenesis ; Signal transduction mechanisms ;	Predicted RNA-binding protein involved in translational regulation
	A0A8B9C604	12	COP9 signalosome subunit 7A	COPS7A	OT	Posttranslational modification, protein turnover, chaperones ; Signal transduction mechanisms ;	COP9 signalosome, subunit CSN7
	A0A8B9C670	45	Signal transducer and activator of transcription	STAT3	KT	Transcription ; Signal transduction mechanisms ;	STAT protein
	A0A8B9C6K8	45	Tensin 3	TNS3	TR	Signal transduction mechanisms ; General function prediction only ;	Clathrin coat dissociation kinase GAK/PTEN/Auxilin and related tyrosine phosphatases
	A0A8B9C730	10	Platelet activating factor acetylhydrolase 1b catalytic subunit 2	PAFAH1B2	TV	Signal transduction mechanisms ; Defense mechanisms ;	Attractin and platelet-activating factor acetylhydrolase
	A0A8B9C7Q9	26	TSC complex subunit 2	TSC2	DT	Cell cycle control, cell division, chromosome partitioning ; Signal transduction mechanisms ;	Tuberin - Rap/ran-GTPase-activating protein
	A0A8B9C8L8	10	G protein subunit alpha i1	GNAI1	DT	Cell cycle control, cell division, chromosome partitioning ; Signal transduction mechanisms ;	G-protein alpha subunit (small G protein superfamily)
	A0A8B9CAK2	16	Serine/threonine-protein phosphatase	PPP4C	GT	Carbohydrate transport and metabolism ; Signal transduction mechanisms ;	Serine/threonine specific protein phosphatase involved in glycogen accumulation, PP2A-related
	A0A8B9CAX9	6	YTH domain-containing family protein	YTHDC1	TA	Signal transduction mechanisms ; RNA processing and modification ;	Putative signal transduction protein involved in RNA splicing
	A0A8B9CB93	50	Epidermal growth factor receptor pathway substrate 15	EPS15	TU	Signal transduction mechanisms ; Intracellular trafficking, secretion, and vesicular transport ;	Synaptic vesicle protein EHS-1 and related EH domain proteins
	A0A8B9CBN8	6	RAB28, member RAS oncogene family	RAB28	TU	Signal transduction mechanisms ; Intracellular trafficking, secretion, and vesicular transport ;	GTP-binding protein SEC4, small G protein superfamily, and related Ras family GTP-binding proteins
	A0A8B9CBQ9	15	Calpain 5	CAPN5	OT	Posttranslational modification, protein turnover, chaperones ; Signal transduction mechanisms ;	Cytosolic Ca2+-dependent cysteine protease (calpain), large subunit (EF-Hand protein superfamily)
	A0A8B9CBY8	60	Epidermal growth factor receptor pathway substrate 15 like 1	EPS15L1	TU	Signal transduction mechanisms ; Intracellular trafficking, secretion, and vesicular transport ;	Synaptic vesicle protein EHS-1 and related EH domain proteins
	A0A8B9CC80	33	Calpain-2 catalytic subunit	CAPN2	OT	Posttranslational modification, protein turnover, chaperones ; Signal transduction mechanisms ;	Cytosolic Ca2+-dependent cysteine protease (calpain), large subunit (EF-Hand protein superfamily)
	A0A8B9CCF5	12	RAB8A, member RAS oncogene family	RAB8A	TU	Signal transduction mechanisms ; Intracellular trafficking, secretion, and vesicular transport ;	GTP-binding protein SEC4, small G protein superfamily, and related Ras family GTP-binding proteins
	A0A8B9CCP4	11	Mothers against decapentaplegic homolog	SMAD1	TK	Signal transduction mechanisms ; Transcription ;	TGFbeta receptor signaling protein SMAD and related proteins
	A0A8B9CES3	5	RAB interacting factor	RABIF	TU	Signal transduction mechanisms ; Intracellular trafficking, secretion, and vesicular transport ;	Guanine nucleotide exchange factor
	A0A8B9CFB4	12	RUN and TBC1 domain-containing protein 3	SGSM3	TR	Signal transduction mechanisms ; General function prediction only ;	Uncharacterized conserved protein, contains TBC, SH3 and RUN domains
	A0A8B9CFI9	21	COP9 signalosome subunit 3	COPS3	OT	Posttranslational modification, protein turnover, chaperones ; Signal transduction mechanisms ;	COP9 signalosome, subunit CSN3
	A0A8B9CFX4	27	Attractin	ATRN	TV	Signal transduction mechanisms ; Defense mechanisms ;	Attractin and platelet-activating factor acetylhydrolase
	A0A8B9CGJ6	34	Vir like m6A methyltransferase associated	VIRMA	AT	RNA processing and modification ; Signal transduction mechanisms ;	Predicted nuclear membrane protein involved in mRNA transport and sex determination via splicing modulation
	A0A8B9CHC9	6	PRA1 family protein	ARL6IP5	ET	Amino acid transport and metabolism ; Signal transduction mechanisms ;	Glutamate transporter EAAC1-interacting protein GTRAP3-18
	A0A8B9CHJ9	17	ST13 Hsp70 interacting protein	ST13	OT	Posttranslational modification, protein turnover, chaperones ; Signal transduction mechanisms ;	Hsp70-interacting protein Hip/Transient component of progesterone receptor complexes and an Hsp70-binding protein
	A0A8B9CHL7	12	ubiquitinyl hydrolase 1	OTUD6B	TO	Signal transduction mechanisms ; Posttranslational modification, protein turnover, chaperones ;	OTU (ovarian tumor)-like cysteine protease
	A0A8B9CJX9	17	Signal transducer and activator of transcription	STAT6	KT	Transcription ; Signal transduction mechanisms ;	STAT protein
	A0A8B9CK51	16	Regucalcin	RGN	PT	Inorganic ion transport and metabolism ; Signal transduction mechanisms ;	Ca2+-binding protein Regucalcin/SMP30
	A0A8B9CKR3	3	Serine/threonine-protein phosphatase	PPP1CC	TR	Signal transduction mechanisms ; General function prediction only ;	Serine/threonine specific protein phosphatase PP1, catalytic subunit
	A0A8B9CKT3	12	RAB12, member RAS oncogene family	RAB12	TU	Signal transduction mechanisms ; Intracellular trafficking, secretion, and vesicular transport ;	GTP-binding protein SEC4, small G protein superfamily, and related Ras family GTP-binding proteins
	A0A8B9CLF7	30	Synergin gamma	SYNRG	TU	Signal transduction mechanisms ; Intracellular trafficking, secretion, and vesicular transport ;	Synaptic vesicle protein EHS-1 and related EH domain proteins
	A0A8B9CLS8	17	RAB, member RAS oncogene family like 6	RABL6	TU	Signal transduction mechanisms ; Intracellular trafficking, secretion, and vesicular transport ;	GTPase Rab1/YPT1, small G protein superfamily, and related GTP-binding proteins
	A0A8B9CM30	10	Reticulocalbin 1	RCN1	TU	Signal transduction mechanisms ; Intracellular trafficking, secretion, and vesicular transport ;	Reticulocalbin, calumenin, DNA supercoiling factor, and related Ca2+-binding proteins of the CREC family (EF-Hand protein superfamily)
	A0A8B9CM34	53	Insulin like growth factor 2 receptor	IGF2R	TU	Signal transduction mechanisms ; Intracellular trafficking, secretion, and vesicular transport ;	Cation-independent mannose-6-phosphate receptor CI-MPR
	A0A8B9CN45	26	Signal transducer and activator of transcription	STAT1	KT	Transcription ; Signal transduction mechanisms ;	STAT protein
	A0A8B9CP92	37	Calpain 11	CAPN11	OT	Posttranslational modification, protein turnover, chaperones ; Signal transduction mechanisms ;	Cytosolic Ca2+-dependent cysteine protease (calpain), large subunit (EF-Hand protein superfamily)
	A0A8B9CQA0	4	EI24 autophagy associated transmembrane protein	EI24	TV	Signal transduction mechanisms ; Defense mechanisms ;	p53-mediated apoptosis protein EI24/PIG8
	A0A8B9CRV8	16	Jumonji domain containing 6, arginine demethylase and lysine hydroxylase	JMJD6	BT	Chromatin structure and dynamics ; Signal transduction mechanisms ;	Phosphatidylserine-specific receptor PtdSerR, contains JmjC domain
	A0A8B9CTK3	27	COP9 signalosome subunit 2	COPS2	OT	Posttranslational modification, protein turnover, chaperones ; Signal transduction mechanisms ;	COP9 signalosome, subunit CSN2
	A0A8B9CUF9	22	Eukaryotic translation initiation factor 3 subunit I	EIF3I	JT	Translation, ribosomal structure and biogenesis ; Signal transduction mechanisms ;	Translation initiation factor 3, subunit i (eIF-3i)/TGF-beta receptor-interacting protein (TRIP-1)
	A0A8B9CUH8	11	Phosphatidylinositol 3,4,5-trisphosphate 3-phosphatase and dual-specificity protein phosphatase PTEN	PTEN	TR	Signal transduction mechanisms ; General function prediction only ;	Clathrin coat dissociation kinase GAK/PTEN/Auxilin and related tyrosine phosphatases
	A0A8B9CUY2	13	Serine/threonine-protein phosphatase 2A activator	PTPA	DT	Cell cycle control, cell division, chromosome partitioning ; Signal transduction mechanisms ;	Phosphotyrosyl phosphatase activator
	A0A8B9CW65	4	cAMP regulated phosphoprotein 19	ARPP19	TU	Signal transduction mechanisms ; Intracellular trafficking, secretion, and vesicular transport ;	Regulator of ATP-sensitive K+ channels Alpha-endosulfine/ARPP-19 and related cAMP-regulated phosphoproteins
	A0A8B9CW97	25	Serine/threonine-protein phosphatase	PPP1CA	TR	Signal transduction mechanisms ; General function prediction only ;	Serine/threonine specific protein phosphatase PP1, catalytic subunit
	A0A8B9CWM0	25	Lymphocyte antigen 75	LY75	TV	Signal transduction mechanisms ; Defense mechanisms ;	C-type lectin
	A0A8B9CXQ5	8	COP9 signalosome subunit 8	COPS8	OT	Posttranslational modification, protein turnover, chaperones ; Signal transduction mechanisms ;	COP9 signalosome, subunit CSN8
	A0A8B9CYV1	16	Serine/threonine-protein phosphatase	PPP6C	DT	Cell cycle control, cell division, chromosome partitioning ; Signal transduction mechanisms ;	Serine/threonine specific protein phosphatase involved in cell cycle control, PP2A-related
	A0A8B9I111	19	Ceramide transporter 1	CERT1	TV	Signal transduction mechanisms ; Defense mechanisms ;	Serine/threonine protein kinase GPBP
	A0A8B9I227	7	Calpain 7	CAPN7	OT	Posttranslational modification, protein turnover, chaperones ; Signal transduction mechanisms ;	Cytosolic Ca2+-dependent cysteine protease (calpain), large subunit (EF-Hand protein superfamily)
	A0A8B9I354	3	Mothers against decapentaplegic homolog	SMAD5	TK	Signal transduction mechanisms ; Transcription ;	TGFbeta receptor signaling protein SMAD and related proteins
	A0A8B9I3I8	7	G protein subunit alpha i3	GNAI3	DT	Cell cycle control, cell division, chromosome partitioning ; Signal transduction mechanisms ;	G-protein alpha subunit (small G protein superfamily)
	A0A8B9I6Q3	3	SMAD family member 2	SMAD2	TK	Signal transduction mechanisms ; Transcription ;	TGFbeta receptor signaling protein SMAD and related proteins
	A0A8B9I6R4	35	Strawberry notch homolog 1	SBNO1	KT	Transcription ; Signal transduction mechanisms ;	Nuclear helicase MOP-3/SNO (DEAD-box superfamily)
	A0A8B9I6S4	10	Synaptotagmin like 4	SYTL4	TU	Signal transduction mechanisms ; Intracellular trafficking, secretion, and vesicular transport ;	Ca2+-dependent phospholipid-binding protein Synaptotagmin, required for synaptic vesicle and secretory granule exocytosis
	A0A8B9I764	48	Cyclin G associated kinase	GAK	TR	Signal transduction mechanisms ; General function prediction only ;	Clathrin coat dissociation kinase GAK/PTEN/Auxilin and related tyrosine phosphatases
	A0A8B9I8X8	9	Zinc finger FYVE-type containing 19	ZFYVE19	TU	Signal transduction mechanisms ; Intracellular trafficking, secretion, and vesicular transport ;	Membrane trafficking and cell signaling protein HRS, contains VHS and FYVE domains
	A0A8B9I9B5	6	Unc-119 lipid binding chaperone B	UNC119B	UT	Intracellular trafficking, secretion, and vesicular transport ; Signal transduction mechanisms ;	Photoreceptor synaptic vesicle protein HRG4/UNC-119
	A0A8B9I9S8	40	EH domain containing 3	EHD3	TU	Signal transduction mechanisms ; Intracellular trafficking, secretion, and vesicular transport ;	Endocytosis/signaling protein EHD1
	A0A8B9IA78	26	Protein phosphatase 1 regulatory subunit	PPP1R12B	OT	Posttranslational modification, protein turnover, chaperones ; Signal transduction mechanisms ;	Myosin phosphatase, regulatory subunit
	A0A8B9IAC0	3	Jumping translocation breakpoint	JTB	TU	Signal transduction mechanisms ; Intracellular trafficking, secretion, and vesicular transport ;	GTP-binding protein SEC4, small G protein superfamily, and related Ras family GTP-binding proteins
	A0A8B9IAI9	8	Cache domain containing 1	CACHD1	PT	Inorganic ion transport and metabolism ; Signal transduction mechanisms ;	L-type voltage-dependent Ca2+ channel, alpha2/delta subunit
	A0A8B9IAK2	46	Intersectin 1	ITSN1	TU	Signal transduction mechanisms ; Intracellular trafficking, secretion, and vesicular transport ;	Endocytic adaptor protein intersectin
	A0A8B9IAQ2	45	DnaJ heat shock protein family (Hsp40) member C6	DNAJC6	TR	Signal transduction mechanisms ; General function prediction only ;	Clathrin coat dissociation kinase GAK/PTEN/Auxilin and related tyrosine phosphatases
	A0A8B9IBJ9	15	Negative regulator of ubiquitin like proteins 1	NUB1	OT	Posttranslational modification, protein turnover, chaperones ; Signal transduction mechanisms ;	Adaptor protein NUB1, contains UBA domain
	A0A8B9B8V9	20	SEL1L adaptor subunit of ERAD E3 ubiquitin ligase	SEL1L	MOT	Cell wall/membrane/envelope biogenesis ; Posttranslational modification, protein turnover, chaperones ; Signal transduction mechanisms ;	Extracellular protein SEL-1 and related proteins
	A0A8B9BLH8	17	Protein arginine methyltransferase 3	PRMT3	OKT	Posttranslational modification, protein turnover, chaperones ; Transcription ; Signal transduction mechanisms ;	Protein arginine N-methyltransferase PRMT1 and related enzymes
	A0A8B9BSG4	8	Sorting nexin-17	SNX17	RTU	General function prediction only ; Signal transduction mechanisms ; Intracellular trafficking, secretion, and vesicular transport ;	Sorting nexin protein SNX27
	A0A8B9BSR1	28	Casein kinase 2 alpha 2	CSNK2A2	TDK	Signal transduction mechanisms ; Cell cycle control, cell division, chromosome partitioning ; Transcription ;	Casein kinase II, alpha subunit
	A0A8B9BWC3	8	Serine/threonine-protein kinase ATR	ATR	TBLD	Signal transduction mechanisms ; Chromatin structure and dynamics ; Replication, recombination and repair ; Cell cycle control, cell division, chromosome partitioning ;	Protein kinase of the PI-3 kinase family involved in mitotic growth, DNA repair and meiotic recombination
	A0A8B9C4P3	12	Cornichon family AMPA receptor auxiliary protein 1	CNIH1	OUT	Posttranslational modification, protein turnover, chaperones ; Intracellular trafficking, secretion, and vesicular transport ; Signal transduction mechanisms ;	ER vesicle integral membrane protein involved in establishing cell polarity, signaling and protein degradation
	A0A8B9C6A6	52	RB1 inducible coiled-coil 1	RB1CC1	KRT	Transcription ; General function prediction only ; Signal transduction mechanisms ;	Predicted DNA-binding transcription factor, interacts with stathmin
	A0A8B9C6E6	4	Protein arginine methyltransferase 8	PRMT8	OKT	Posttranslational modification, protein turnover, chaperones ; Transcription ; Signal transduction mechanisms ;	Protein arginine N-methyltransferase PRMT1 and related enzymes
	A0A8B9CI06	4	Cell cycle control protein	TMEM30A	DKT	Cell cycle control, cell division, chromosome partitioning ; Transcription ; Signal transduction mechanisms ;	Cell cycle control protein
	A0A8B9CU85	52	UDP-N-acetylglucosamine--peptide N-acetylglucosaminyltransferase 110 kDa subunit	OGT	GOT	Carbohydrate transport and metabolism ; Posttranslational modification, protein turnover, chaperones ; Signal transduction mechanisms ;	O-linked N-acetylglucosamine transferase OGT
	A0A8B9CUG8	8	PAX interacting protein 1	PAXIP1	KTDL	Transcription ; Signal transduction mechanisms ; Cell cycle control, cell division, chromosome partitioning ; Replication, recombination and repair ;	Signaling protein SWIFT and related BRCT domain proteins
	A0A8B9I2R3	34	Ran GTPase activating protein 1	RANGAP1	AYT	RNA processing and modification ; Nuclear structure ; Signal transduction mechanisms ;	Ran GTPase-activating protein
	A0A8B9I557	22	Sorting nexin 27	SNX27	RTU	General function prediction only ; Signal transduction mechanisms ; Intracellular trafficking, secretion, and vesicular transport ;	Sorting nexin protein SNX27
5,Intracellular trafficking, secretion, and vesicular transport	A0A8B9B7K2	16	VAMP associated protein B and C	VAPB	U	Intracellular trafficking, secretion, and vesicular transport ;	VAMP-associated protein involved in inositol metabolism
	A0A8B9B829	4	Charged multivesicular body protein 1A	CHMP1A	U	Intracellular trafficking, secretion, and vesicular transport ;	Vacuolar assembly/sorting protein DID2
	A0A8B9B8Q5	17	LSM family member 14B	LSM14B	U	Intracellular trafficking, secretion, and vesicular transport ;	Uncharacterized mRNA-associated protein RAP55
	A0A8B9B8Y2	23	Exocyst complex component 3	EXOC3	U	Intracellular trafficking, secretion, and vesicular transport ;	Exocyst complex subunit SEC6
	A0A8B9B931	8	RAB3A interacting protein	RAB3IP	U	Intracellular trafficking, secretion, and vesicular transport ;	Guanine nucleotide exchange factor
	A0A8B9B9W9	11	Stonin-2	STON2	U	Intracellular trafficking, secretion, and vesicular transport ;	Stoned B synaptic vesicle biogenesis protein
	A0A8B9BA67	10	Clathrin light chain	CLTA	U	Intracellular trafficking, secretion, and vesicular transport ;	Vesicle coat protein clathrin, light chain
	A0A8B9BAQ4	11	Inhibitor of nuclear factor kappa B kinase subunit beta	IKBKB	U	Intracellular trafficking, secretion, and vesicular transport ;	Clathrin-associated protein medium chain
	A0A8B9BB38	45	AP-3 complex subunit beta	AP3B1	U	Intracellular trafficking, secretion, and vesicular transport ;	Vesicle coat complex AP-3, beta subunit
	A0A8B9BB39	28	Pleckstrin and Sec7 domain containing	PSD	U	Intracellular trafficking, secretion, and vesicular transport ;	Guanine nucleotide exchange factor EFA6
	A0A8B9BBA8	45	Vacuolar protein sorting-associated protein 35	VPS35	U	Intracellular trafficking, secretion, and vesicular transport ;	Membrane coat complex Retromer, subunit VPS35
	A0A8B9BBE5	6	Vesicle associated membrane protein 3	VAMP3	U	Intracellular trafficking, secretion, and vesicular transport ;	Synaptobrevin/VAMP-like protein
	A0A8B9BBJ7	54	Golgi brefeldin A resistant guanine nucleotide exchange factor 1	GBF1	U	Intracellular trafficking, secretion, and vesicular transport ;	Pattern-formation protein/guanine nucleotide exchange factor
	A0A8B9BCA3	13	Transmembrane 9 superfamily member	TM9SF3	U	Intracellular trafficking, secretion, and vesicular transport ;	Endosomal membrane proteins, EMP70
	A0A8B9BCF2	32	Annexin	ANXA11	U	Intracellular trafficking, secretion, and vesicular transport ;	Annexin
	A0A8B9BCW0	60	AP complex subunit beta	AP2B1	U	Intracellular trafficking, secretion, and vesicular transport ;	Vesicle coat complex AP-1/AP-2/AP-4, beta subunit
	A0A8B9BCW3	15	VPS26, retromer complex component B	VPS26B	U	Intracellular trafficking, secretion, and vesicular transport ;	Membrane coat complex Retromer, subunit VPS26
	A0A8B9BD00	52	Golgi apparatus protein 1	GLG1	U	Intracellular trafficking, secretion, and vesicular transport ;	Golgi apparatus protein (cysteine-rich fibroblast growth factor receptor)
	A0A8B9BDA7	32	Conserved oligomeric Golgi complex subunit 4	COG4	U	Intracellular trafficking, secretion, and vesicular transport ;	Golgi transport complex COD1 protein
	A0A8B9BDB8	10	Sorting nexin 3	SNX3	U	Intracellular trafficking, secretion, and vesicular transport ;	Sorting nexin SNX11
	A0A8B9BDG6	21	Golgi associated, gamma adaptin ear containing, ARF binding protein 1	GGA1	U	Intracellular trafficking, secretion, and vesicular transport ;	Cytosolic sorting protein/ADP-ribosylation factor effector GGA
	A0A8B9BDH5	23	phosphoinositide 5-phosphatase	OCRL	U	Intracellular trafficking, secretion, and vesicular transport ;	Inositol polyphosphate 5-phosphatase and related proteins
	A0A8B9BDV0	20	Conserved oligomeric Golgi complex subunit 8	COG8	U	Intracellular trafficking, secretion, and vesicular transport ;	Golgi transport complex subunit
	A0A8B9BEH8	10	ADP-ribosylation factor	ARF1	U	Intracellular trafficking, secretion, and vesicular transport ;	GTP-binding ADP-ribosylation factor Arf1
	A0A8B9BF76	30	AP-2 complex subunit mu	AP2M1	U	Intracellular trafficking, secretion, and vesicular transport ;	Adaptor complexes medium subunit family
	A0A8B9BFN5	27	Target of myb1 membrane trafficking protein	TOM1	U	Intracellular trafficking, secretion, and vesicular transport ;	Cytosolic sorting protein GGA2/TOM1
	A0A8B9BFV4	7	Receptor expression-enhancing protein	REEP5	U	Intracellular trafficking, secretion, and vesicular transport ;	Protein involved in membrane traffic (YOP1/TB2/DP1/HVA22 family)
	A0A8B9BGI4	24	Coatomer subunit epsilon	COPE	U	Intracellular trafficking, secretion, and vesicular transport ;	Vesicle coat complex COPI, epsilon subunit
	A0A8B9BGS6	8	ADP-ribosylation factor-like protein 6	ARL6	U	Intracellular trafficking, secretion, and vesicular transport ;	GTP-binding ADP-ribosylation factor Arf1
	A0A8B9BH10	52	Autophagy related 2B	ATG2B	U	Intracellular trafficking, secretion, and vesicular transport ;	Cytoplasm to vacuole targeting protein
	A0A8B9BII1	21	Sorting nexin	SNX9	U	Intracellular trafficking, secretion, and vesicular transport ;	Sorting nexin SNX9/SH3PX1 and related proteins
	A0A8B9BIY1	45	phosphoinositide 5-phosphatase	SYNJ2	U	Intracellular trafficking, secretion, and vesicular transport ;	Inositol-1,4,5-triphosphate 5-phosphatase (synaptojanin), INP51/INP52/INP53 family
	A0A8B9BJH8	38	Annexin	ANXA5	U	Intracellular trafficking, secretion, and vesicular transport ;	Annexin
	A0A8B9BJL9	17	Vacuolar protein-sorting-associated protein 36	VPS36	U	Intracellular trafficking, secretion, and vesicular transport ;	Vacuolar sorting protein VPS36
	A0A8B9BJN6	20	Importin subunit alpha	KPNA4	U	Intracellular trafficking, secretion, and vesicular transport ;	Karyopherin (importin) alpha
	A0A8B9BK78	11	Transmembrane p24 trafficking protein 10	TMED10	U	Intracellular trafficking, secretion, and vesicular transport ;	emp24/gp25L/p24 family of membrane trafficking proteins
	A0A8B9BKD5	9	Translocon-associated protein subunit alpha	SSR1	U	Intracellular trafficking, secretion, and vesicular transport ;	Translocon-associated complex TRAP, alpha subunit
	A0A8B9BKH4	33	Ras and Rab interactor 3	RIN3	U	Intracellular trafficking, secretion, and vesicular transport ;	RAS effector RIN1 (contains VPS domain)
	A0A8B9BL98	10	RAB3A interacting protein like 1	RAB3IL1	U	Intracellular trafficking, secretion, and vesicular transport ;	Guanine nucleotide exchange factor
	A0A8B9BLF2	13	VPS39 subunit of HOPS complex	VPS39	U	Intracellular trafficking, secretion, and vesicular transport ;	Vacuolar assembly/sorting proteins VPS39/VAM6/VPS3
	A0A8B9BLT8	15	Importin subunit alpha	KPNA3	U	Intracellular trafficking, secretion, and vesicular transport ;	Karyopherin (importin) alpha
	A0A8B9BLX6	13	BICD cargo adaptor 2	BICD2	U	Intracellular trafficking, secretion, and vesicular transport ;	Microtubule-associated protein Bicaudal-D
	A0A8B9BM20	21	RAN binding protein 3	RANBP3	U	Intracellular trafficking, secretion, and vesicular transport ;	Ran-binding protein RANBP3
	A0A8B9BMJ8	8	VPS33B late endosome and lysosome associated	VPS33B	U	Intracellular trafficking, secretion, and vesicular transport ;	Vacuolar sorting protein VPS33/slp1 (Sec1 family)
	A0A8B9BN18	28	RAB2A, member RAS oncogene family	RAB2A	U	Intracellular trafficking, secretion, and vesicular transport ;	GTPase Rab2, small G protein superfamily
	A0A8B9BN84	30	TBC1 domain family member 2B	TBC1D2B	U	Intracellular trafficking, secretion, and vesicular transport ;	Ypt/Rab GTPase activating protein
	A0A8B9BNA7	4	Vesicle transport through interaction with t-SNAREs 1A	VTI1A	U	Intracellular trafficking, secretion, and vesicular transport ;	V-SNARE
	A0A8B9BNL3	6	Mitochondrial import inner membrane translocase subunit	TIMM13	U	Intracellular trafficking, secretion, and vesicular transport ;	Mitochondrial import inner membrane translocase, subunit TIM13
	A0A8B9BNW0	45	Transportin 3	TNPO3	U	Intracellular trafficking, secretion, and vesicular transport ;	Nuclear transport regulator
	A0A8B9BNW5	32	AP-1 complex subunit gamma	AP1G1	U	Intracellular trafficking, secretion, and vesicular transport ;	Vesicle coat complex AP-1, gamma subunit
	A0A8B9BNX8	33	SEC24 homolog D, COPII coat complex component	SEC24D	U	Intracellular trafficking, secretion, and vesicular transport ;	Vesicle coat complex COPII, subunit SFB3
	A0A8B9BPL0	74	Clathrin heavy chain	CLTCL1	U	Intracellular trafficking, secretion, and vesicular transport ;	Vesicle coat protein clathrin, heavy chain
	A0A8B9BPS3	11	TBC1 domain family member 5	TBC1D5	U	Intracellular trafficking, secretion, and vesicular transport ;	Ypt/Rab-specific GTPase-activating protein GYP6
	A0A8B9BPT2	8	Synaptosome associated protein 29	SNAP29	U	Intracellular trafficking, secretion, and vesicular transport ;	SNAP-25 (synaptosome-associated protein) component of SNARE complex
	A0A8B9BPV3	3	Signal recognition particle 14 kDa protein	SRP14	U	Intracellular trafficking, secretion, and vesicular transport ;	Signal recognition particle, subunit Srp14
	A0A8B9BPV7	57	Coatomer subunit gamma	COPG2	U	Intracellular trafficking, secretion, and vesicular transport ;	Vesicle coat complex COPI, gamma subunit
	A0A8B9BQ21	36	Exocyst complex component Sec8	EXOC4	U	Intracellular trafficking, secretion, and vesicular transport ;	Exocyst complex subunit Sec8
	A0A8B9BQ81	138	Clathrin heavy chain	CLTC	U	Intracellular trafficking, secretion, and vesicular transport ;	Vesicle coat protein clathrin, heavy chain
	A0A8B9BQ96	67	ADP ribosylation factor guanine nucleotide exchange factor 1	ARFGEF1	U	Intracellular trafficking, secretion, and vesicular transport ;	Guanine nucleotide exchange factor
	A0A8B9BQB2	58	General vesicular transport factor p115	USO1	U	Intracellular trafficking, secretion, and vesicular transport ;	ER-Golgi vesicle-tethering protein p115
	A0A8B9BQJ9	4	Ras-related GTP-binding protein	RRAGD	U	Intracellular trafficking, secretion, and vesicular transport ;	Predicted small GTPase involved in nuclear protein import
	A0A8B9BQN7	4	Charged multivesicular body protein 1B	CHMP1B	U	Intracellular trafficking, secretion, and vesicular transport ;	Vacuolar assembly/sorting protein DID2
	A0A8B9BRK8	66	Coatomer subunit beta	COPB2	U	Intracellular trafficking, secretion, and vesicular transport ;	Vesicle coat complex COPI, beta' subunit
	A0A8B9BSR2	103	Coatomer subunit alpha	COPA	U	Intracellular trafficking, secretion, and vesicular transport ;	Vesicle coat complex COPI, alpha subunit
	A0A8B9BSU6	12	Peroxisomal biogenesis factor 11 beta	PEX11B	U	Intracellular trafficking, secretion, and vesicular transport ;	Peroxisomal biogenesis protein (peroxin)
	A0A8B9BSW6	3	Ras-related protein Rab-3	RAB3B	U	Intracellular trafficking, secretion, and vesicular transport ;	GTPase Rab3, small G protein superfamily
	A0A8B9BSZ0	53	Neurobeachin like 1	NBEAL1	U	Intracellular trafficking, secretion, and vesicular transport ;	Kinase A-anchor protein Neurobeachin and related BEACH and WD40 repeat proteins
	A0A8B9BTP5	13	ADP-ribosylation factor	ARF4	U	Intracellular trafficking, secretion, and vesicular transport ;	GTP-binding ADP-ribosylation factor Arf1
	A0A8B9BTY8	18	IQ motif and Sec7 domain ArfGEF 1	IQSEC1	U	Intracellular trafficking, secretion, and vesicular transport ;	Predicted guanine nucleotide exchange factor, contains Sec7 domain
	A0A8B9BTZ4	22	Vacuolar protein sorting 45 homolog	VPS45	U	Intracellular trafficking, secretion, and vesicular transport ;	Vacuolar sorting protein VPS45/Stt10 (Sec1 family)
	A0A8B9BUG1	34	Signal recognition particle subunit SRP72	SRP72	U	Intracellular trafficking, secretion, and vesicular transport ;	Signal recognition particle, subunit Srp72
	A0A8B9BUR0	15	RAB11A, member RAS oncogene family	RAB11A	U	Intracellular trafficking, secretion, and vesicular transport ;	GTPase Rab11/YPT3, small G protein superfamily
	A0A8B9BUY2	10	Syntaxin 12	STX12	U	Intracellular trafficking, secretion, and vesicular transport ;	SNARE protein PEP12/VAM3/Syntaxin 7/Syntaxin 17
	A0A8B9BV86	19	Translocase of outer mitochondrial membrane 70	TOMM70	U	Intracellular trafficking, secretion, and vesicular transport ;	Translocase of outer mitochondrial membrane complex, subunit TOM70/TOM72
	A0A8B9BVM8	10	Trafficking protein particle complex 6B	TRAPPC6B	U	Intracellular trafficking, secretion, and vesicular transport ;	Transport protein particle (TRAPP) complex subunit
	A0A8B9BW20	44	Syntaxin binding protein 5	STXBP5	U	Intracellular trafficking, secretion, and vesicular transport ;	Tomosyn and related SNARE-interacting proteins
	A0A8B9BWD8	59	Coatomer subunit gamma	COPG1	U	Intracellular trafficking, secretion, and vesicular transport ;	Vesicle coat complex COPI, gamma subunit
	A0A8B9BWL6	9	Syntaxin 7	STX7	U	Intracellular trafficking, secretion, and vesicular transport ;	SNARE protein PEP12/VAM3/Syntaxin 7/Syntaxin 17
	A0A8B9BWR0	10	Transmembrane p24 trafficking protein 2	TMED2	U	Intracellular trafficking, secretion, and vesicular transport ;	Putative cargo transport protein EMP24 (p24 protein family)
	A0A8B9BX40	5	RAB30, member RAS oncogene family	RAB30	U	Intracellular trafficking, secretion, and vesicular transport ;	GTPase Rab30, small G protein superfamily
	A0A8B9BX75	13	RAB5C, member RAS oncogene family	RAB5C	U	Intracellular trafficking, secretion, and vesicular transport ;	GTPase Rab5/YPT51 and related small G protein superfamily GTPases
	A0A8B9BXP2	16	RAB guanine nucleotide exchange factor 1	RABGEF1	U	Intracellular trafficking, secretion, and vesicular transport ;	Vacuolar assembly/sorting protein VPS9
	A0A8B9BYE5	28	Synapse associated protein 1	SYAP1	U	Intracellular trafficking, secretion, and vesicular transport ;	Synapse-associated protein
	A0A8B9BYI3	10	LSM14A mRNA processing body assembly factor	LSM14A	U	Intracellular trafficking, secretion, and vesicular transport ;	Uncharacterized mRNA-associated protein RAP55
	A0A8B9BYR6	7	Synaptosome associated protein 23	SNAP23	U	Intracellular trafficking, secretion, and vesicular transport ;	SNAP-25 (synaptosome-associated protein) component of SNARE complex
	A0A8B9BZ26	8	Inositol polyphosphate-5-phosphatase K	INPP5K	U	Intracellular trafficking, secretion, and vesicular transport ;	Inositol polyphosphate 5-phosphatase and related proteins
	A0A8B9BZP8	10	RALBP1 associated Eps domain containing 2	REPS2	U	Intracellular trafficking, secretion, and vesicular transport ;	Ral-GTPase effector RALBP1
	A0A8B9BZV2	18	AP-3 complex subunit mu-1	AP3M1	U	Intracellular trafficking, secretion, and vesicular transport ;	Clathrin-associated protein medium chain
	A0A8B9BZZ1	28	Annexin	ANXA4	U	Intracellular trafficking, secretion, and vesicular transport ;	Annexin
	A0A8B9C049	5	AP complex subunit sigma	AP1S2	U	Intracellular trafficking, secretion, and vesicular transport ;	Clathrin adaptor complex, small subunit
	A0A8B9C053	40	Rabaptin, RAB GTPase binding effector protein 1	RABEP1	U	Intracellular trafficking, secretion, and vesicular transport ;	Rab5 GTPase effector Rabaptin-5
	A0A8B9C067	5	ADP ribosylation factor like GTPase 5A	ARL5A	U	Intracellular trafficking, secretion, and vesicular transport ;	GTP-binding ADP-ribosylation factor Arf1
	A0A8B9C070	11	Transmembrane p24 trafficking protein 7	TMED7	U	Intracellular trafficking, secretion, and vesicular transport ;	emp24/gp25L/p24 family of membrane trafficking proteins
	A0A8B9C0B7	22	Vacuolar protein sorting-associated protein 53 homolog	VPS53	U	Intracellular trafficking, secretion, and vesicular transport ;	Late Golgi protein sorting complex, subunit Vps53
	A0A8B9C0Y4	6	Translocation protein SEC62	SEC62	U	Intracellular trafficking, secretion, and vesicular transport ;	Membrane component of ER protein translocation complex
	A0A8B9C1L0	32	SEC24 homolog A, COPII coat complex component	SEC24A	U	Intracellular trafficking, secretion, and vesicular transport ;	Vesicle coat complex COPII, subunit SEC24/subunit SFB2
	A0A8B9C2E7	5	Signal peptidase complex catalytic subunit SEC11	SEC11A	U	Intracellular trafficking, secretion, and vesicular transport ;	Signal peptidase I
	A0A8B9C2K6	26	RALBP1 associated Eps domain containing 1	REPS1	U	Intracellular trafficking, secretion, and vesicular transport ;	Ral-GTPase effector RALBP1
	A0A8B9C2Q2	3	NSF attachment protein beta	NAPB	U	Intracellular trafficking, secretion, and vesicular transport ;	Protein required for fusion of vesicles in vesicular transport, alpha-SNAP
	A0A8B9C2W6	8	Lectin, mannose binding 2 like	LMAN2L	U	Intracellular trafficking, secretion, and vesicular transport ;	Lectin VIP36, involved in the transport of glycoproteins carrying high mannose-type glycans
	A0A8B9C323	13	Syntaxin binding protein 3	STXBP3	U	Intracellular trafficking, secretion, and vesicular transport ;	Vesicle trafficking protein Sec1
	A0A8B9C3E1	6	Ankyrin repeat domain 40	ANKRD40	U	Intracellular trafficking, secretion, and vesicular transport ;	Vesicle coat complex COPII, subunit SEC31
	A0A8B9C3Q3	32	Exocyst complex component 2	EXOC2	U	Intracellular trafficking, secretion, and vesicular transport ;	Sec5 subunit of exocyst complex
	A0A8B9C3U1	12	Secretion associated Ras related GTPase 1B	SAR1B	U	Intracellular trafficking, secretion, and vesicular transport ;	Vesicle coat complex COPII, GTPase subunit SAR1
	A0A8B9C3V2	15	Cytohesin 1	CYTH1	U	Intracellular trafficking, secretion, and vesicular transport ;	Guanine nucleotide exchange factor Cytohesin, contains PH and Sec7 domains
	A0A8B9C3Y2	29	Exocyst complex component 1	EXOC1	U	Intracellular trafficking, secretion, and vesicular transport ;	Exocyst protein Sec3
	A0A8B9C4S3	22	Protein transport protein SEC23	SEC23A	U	Intracellular trafficking, secretion, and vesicular transport ;	Vesicle coat complex COPII, subunit SEC23
	A0A8B9C5G5	7	Growth hormone regulated TBC protein 1	GRTP1	U	Intracellular trafficking, secretion, and vesicular transport ;	Ypt/Rab GTPase activating protein
	A0A8B9C5G9	28	Bridging integrator 1	BIN1	U	Intracellular trafficking, secretion, and vesicular transport ;	Amphiphysin
	A0A8B9C705	19	N-acetyl-alpha-glucosaminidase	NAGLU	U	Intracellular trafficking, secretion, and vesicular transport ;	Alpha-N-acetylglucosaminidase
	A0A8B9C767	7	Mitochondrial import inner membrane translocase subunit	TIMM9	U	Intracellular trafficking, secretion, and vesicular transport ;	Mitochondrial import inner membrane translocase, subunit TIM9
	A0A8B9C7B7	18	Mitochondrial import inner membrane translocase subunit TIM44	TIMM44	U	Intracellular trafficking, secretion, and vesicular transport ;	Mitochondrial import inner membrane translocase, subunit TIM44
	A0A8B9C7G3	118	LPS responsive beige-like anchor protein	LRBA	U	Intracellular trafficking, secretion, and vesicular transport ;	Kinase A-anchor protein Neurobeachin and related BEACH and WD40 repeat proteins
	A0A8B9C7L4	18	TBC1 domain family member 10A	TBC1D10A	U	Intracellular trafficking, secretion, and vesicular transport ;	PDZ-domain interacting protein EPI64, contains TBC domain
	A0A8B9C7W6	9	Adaptor related protein complex 3 subunit sigma 1	AP3S1	U	Intracellular trafficking, secretion, and vesicular transport ;	Clathrin adaptor complex, small subunit
	A0A8B9C816	18	Vacuolar protein sorting-associated protein 16 homolog	VPS16	U	Intracellular trafficking, secretion, and vesicular transport ;	Vacuolar assembly/sorting protein VPS16
	A0A8B9C886	10	ADP-ribosylation factor 6	ARF6	U	Intracellular trafficking, secretion, and vesicular transport ;	GTP-binding ADP-ribosylation factor Arf6 (dArf3)
	A0A8B9C8C6	15	Patatin like phospholipase domain containing 2	PNPLA2	U	Intracellular trafficking, secretion, and vesicular transport ;	Adiponutrin and related vesicular transport proteins; predicted alpha/beta hydrolase
	A0A8B9C957	9	Golgi SNAP receptor complex member 2	GOSR2	U	Intracellular trafficking, secretion, and vesicular transport ;	Golgi SNAP receptor complex member
	A0A8B9C999	61	AP-2 complex subunit alpha	AP2A2	U	Intracellular trafficking, secretion, and vesicular transport ;	Vesicle coat complex AP-2, alpha subunit
	A0A8B9C9G5	25	Sorting nexin family member 30	SNX30	U	Intracellular trafficking, secretion, and vesicular transport ;	Membrane coat complex Retromer, subunit VPS5/SNX1, Sorting nexins, and related PX domain-containing proteins
	A0A8B9C9P8	38	Coatomer subunit delta	ARCN1	U	Intracellular trafficking, secretion, and vesicular transport ;	Medium subunit of clathrin adaptor complex
	A0A8B9CB28	63	SEC31 homolog A, COPII coat complex component	SEC31A	U	Intracellular trafficking, secretion, and vesicular transport ;	Vesicle coat complex COPII, subunit SEC31
	A0A8B9CBJ4	14	ADP ribosylation factor like GTPase 1	ARL1	U	Intracellular trafficking, secretion, and vesicular transport ;	GTP-binding ADP-ribosylation factor-like protein ARL1
	A0A8B9CBK7	12	Endoplasmic reticulum-Golgi intermediate compartment protein	ERGIC1	U	Intracellular trafficking, secretion, and vesicular transport ;	COPII vesicle protein
	A0A8B9CCH6	18	Trafficking protein particle complex subunit	TRAPPC4	U	Intracellular trafficking, secretion, and vesicular transport ;	Transport protein particle (TRAPP) complex subunit
	A0A8B9CCJ5	7	Signal recognition particle 9 kDa protein	SRP9	U	Intracellular trafficking, secretion, and vesicular transport ;	Signal recognition particle, subunit Srp9
	A0A8B9CCM0	18	Target of myb1 like 2 membrane trafficking protein	TOM1L2	U	Intracellular trafficking, secretion, and vesicular transport ;	Cytosolic sorting protein GGA2/TOM1
	A0A8B9CD24	25	AP-1 complex subunit mu-1	AP1M1	U	Intracellular trafficking, secretion, and vesicular transport ;	Adaptor complexes medium subunit family
	A0A8B9CD35	119	Vacuolar protein sorting 13 homolog C	VPS13C	U	Intracellular trafficking, secretion, and vesicular transport ;	Vacuolar protein sorting-associated protein
	A0A8B9CD59	16	Vacuolar protein sorting-associated protein 11 homolog	VPS11	U	Intracellular trafficking, secretion, and vesicular transport ;	Vacuolar assembly/sorting protein PEP5/VPS11
	A0A8B9CDI6	25	Signal recognition particle 54 kDa protein	SRP54	U	Intracellular trafficking, secretion, and vesicular transport ;	Signal recognition particle, subunit Srp54
	A0A8B9CDK0	48	RAB3 GTPase activating non-catalytic protein subunit 2	RAB3GAP2	U	Intracellular trafficking, secretion, and vesicular transport ;	Rab3 GTPase-activating protein, non-catalytic subunit
	A0A8B9CDS6	35	Annexin	ANXA2	U	Intracellular trafficking, secretion, and vesicular transport ;	Annexin
	A0A8B9CDZ8	14	Lectin, mannose binding 2	LMAN2	U	Intracellular trafficking, secretion, and vesicular transport ;	Lectin VIP36, involved in the transport of glycoproteins carrying high mannose-type glycans
	A0A8B9CEU0	30	Acyl-CoA binding domain containing 3	ACBD3	U	Intracellular trafficking, secretion, and vesicular transport ;	Protein involved in maintenance of Golgi structure and ER-Golgi transport
	A0A8B9CGR4	7	Clathrin light chain	CLTB	U	Intracellular trafficking, secretion, and vesicular transport ;	Vesicle coat protein clathrin, light chain
	A0A8B9CGU1	14	RAN binding protein 1	RANBP1	U	Intracellular trafficking, secretion, and vesicular transport ;	Ran-binding protein RANBP1 and related RanBD domain proteins
	A0A8B9CGY6	28	Exocyst complex component	EXOC6B	U	Intracellular trafficking, secretion, and vesicular transport ;	Exocyst complex, subunit SEC15
	A0A8B9CH59	38	Adaptor related protein complex 3 subunit beta 2	AP3B2	U	Intracellular trafficking, secretion, and vesicular transport ;	Vesicle coat complex AP-3, beta subunit
	A0A8B9CH97	8	Golgi SNAP receptor complex member 1	GOSR1	U	Intracellular trafficking, secretion, and vesicular transport ;	SNARE protein GS28
	A0A8B9CHQ1	16	LLGL scribble cell polarity complex component 2	LLGL2	U	Intracellular trafficking, secretion, and vesicular transport ;	Tomosyn and related SNARE-interacting proteins
	A0A8B9CI96	15	Golgi associated, gamma adaptin ear containing, ARF binding protein 3	GGA3	U	Intracellular trafficking, secretion, and vesicular transport ;	Cytosolic sorting protein GGA2/TOM1
	A0A8B9CIP8	7	Fasciculation and elongation protein zeta 2	FEZ2	U	Intracellular trafficking, secretion, and vesicular transport ;	Kinesin-associated fasciculation and elongation protein involved in axonal transport
	A0A8B9CIY5	45	ELKS/RAB6-interacting/CAST family member 1	ERC1	U	Intracellular trafficking, secretion, and vesicular transport ;	Rab6 GTPase-interacting protein involved in endosome-to-TGN transport
	A0A8B9CJB9	34	Sorting nexin-1	SNX1	U	Intracellular trafficking, secretion, and vesicular transport ;	Membrane coat complex Retromer, subunit VPS5/SNX1, Sorting nexins, and related PX domain-containing proteins
	A0A8B9CJP4	88	Vacuolar protein sorting 13 homolog A	VPS13A	U	Intracellular trafficking, secretion, and vesicular transport ;	Vacuolar protein sorting-associated protein
	A0A8B9CK43	14	GTP-binding nuclear protein Ran	RAN	U	Intracellular trafficking, secretion, and vesicular transport ;	GTPase Ran/TC4/GSP1 (nuclear protein transport pathway), small G protein superfamily
	A0A8B9CKA5	84	Annexin	ANXA6	U	Intracellular trafficking, secretion, and vesicular transport ;	Annexin
	A0A8B9CKN6	23	SET domain containing 2, histone lysine methyltransferase	SETD2	U	Intracellular trafficking, secretion, and vesicular transport ;	Clathrin coat binding protein/Huntingtin interacting protein HIP1, involved in regulation of endocytosis
	A0A8B9CLB7	9	Ras-related protein Rab-4	RAB4A	U	Intracellular trafficking, secretion, and vesicular transport ;	GTPase Rab4, small G protein superfamily
	A0A8B9CMD9	17	Transmembrane 9 superfamily member	TM9SF2	U	Intracellular trafficking, secretion, and vesicular transport ;	Endosomal membrane proteins, EMP70
	A0A8B9CMG1	38	Protein transport protein SEC23	SEC23B	U	Intracellular trafficking, secretion, and vesicular transport ;	Vesicle coat complex COPII, subunit SEC23
	A0A8B9CMV7	9	Vesicle associated membrane protein 7	VAMP7	U	Intracellular trafficking, secretion, and vesicular transport ;	Synaptobrevin/VAMP-like protein
	A0A8B9CNS2	28	AP complex subunit beta	AP1B1	U	Intracellular trafficking, secretion, and vesicular transport ;	Vesicle coat complex AP-1/AP-2/AP-4, beta subunit
	A0A8B9CNU8	28	Annexin	ANXA7	U	Intracellular trafficking, secretion, and vesicular transport ;	Annexin
	A0A8B9CP46	30	Exocyst complex component 8	EXOC8	U	Intracellular trafficking, secretion, and vesicular transport ;	Exocyst complex subunit
	A0A8B9CP89	28	Sorting nexin 4	SNX4	U	Intracellular trafficking, secretion, and vesicular transport ;	Membrane coat complex Retromer, subunit VPS5/SNX1, Sorting nexins, and related PX domain-containing proteins
	A0A8B9CPG6	7	Importin subunit alpha	KPNA5	U	Intracellular trafficking, secretion, and vesicular transport ;	Karyopherin (importin) alpha
	A0A8B9CPJ8	32	Exocyst complex component 7	EXOC7	U	Intracellular trafficking, secretion, and vesicular transport ;	Exocyst component protein and related proteins
	A0A8B9CPN0	38	Reticulon	RTN4	U	Intracellular trafficking, secretion, and vesicular transport ;	Reticulon
	A0A8B9CPS2	13	VAMP associated protein A	VAPA	U	Intracellular trafficking, secretion, and vesicular transport ;	VAMP-associated protein involved in inositol metabolism
	A0A8B9CPZ3	15	RAB6A, member RAS oncogene family	RAB6A	U	Intracellular trafficking, secretion, and vesicular transport ;	GTPase Rab6/YPT6/Ryh1, small G protein superfamily
	A0A8B9CQ55	7	Signal recognition particle 19 kDa protein	SRP19	U	Intracellular trafficking, secretion, and vesicular transport ;	Signal recognition particle, subunit Srp19
	A0A8B9CQ69	5	Fasciculation and elongation protein zeta 1	FEZ1	U	Intracellular trafficking, secretion, and vesicular transport ;	Kinesin-associated fasciculation and elongation protein involved in axonal transport
	A0A8B9CQG3	38	Signal recognition particle subunit SRP68	SRP68	U	Intracellular trafficking, secretion, and vesicular transport ;	Signal recognition particle, subunit Srp68
	A0A8B9CQJ0	5	Signal peptidase complex subunit 2	SPCS2	U	Intracellular trafficking, secretion, and vesicular transport ;	Signal peptidase complex, subunit SPC25
	A0A8B9CQX7	6	Charged multivesicular body protein 5	CHMP5	U	Intracellular trafficking, secretion, and vesicular transport ;	Protein involved in vacuolar protein sorting
	A0A8B9CRR3	29	ADP ribosylation factor guanine nucleotide exchange factor 2	ARFGEF2	U	Intracellular trafficking, secretion, and vesicular transport ;	Guanine nucleotide exchange factor
	A0A8B9CS03	26	SRP receptor subunit alpha	SRPRA	U	Intracellular trafficking, secretion, and vesicular transport ;	Signal recognition particle receptor, alpha subunit
	A0A8B9CSC9	50	Vacuolar protein sorting 13 homolog D	VPS13D	U	Intracellular trafficking, secretion, and vesicular transport ;	Vacuolar protein sorting-associated protein
	A0A8B9CSF8	8	Secretory carrier-associated membrane protein	SCAMP3	U	Intracellular trafficking, secretion, and vesicular transport ;	Secretory carrier membrane protein
	A0A8B9CSR0	14	Sorting nexin 12	SNX12	U	Intracellular trafficking, secretion, and vesicular transport ;	Sorting nexin SNX11
	A0A8B9CT48	5	Secretory carrier-associated membrane protein	SCAMP2	U	Intracellular trafficking, secretion, and vesicular transport ;	Secretory carrier membrane protein
	A0A8B9CTE1	10	small monomeric GTPase	RAB27A	U	Intracellular trafficking, secretion, and vesicular transport ;	GTPase Rab27, small G protein superfamily
	A0A8B9CUC2	32	Conserved oligomeric Golgi complex subunit 2	COG2	U	Intracellular trafficking, secretion, and vesicular transport ;	Low density lipoprotein receptor
	A0A8B9CUD0	19	Transmembrane 9 superfamily member	TM9SF4	U	Intracellular trafficking, secretion, and vesicular transport ;	Endosomal membrane proteins, EMP70
	A0A8B9CUM8	10	Endoplasmic reticulum-Golgi intermediate compartment protein	ERGIC3	U	Intracellular trafficking, secretion, and vesicular transport ;	COPII vesicle protein
	A0A8B9CVA1	24	VPS26, retromer complex component A	VPS26A	U	Intracellular trafficking, secretion, and vesicular transport ;	Membrane coat complex Retromer, subunit VPS26
	A0A8B9CVD8	5	Signal peptidase complex catalytic subunit SEC11	SEC11C	U	Intracellular trafficking, secretion, and vesicular transport ;	Signal peptidase I
	A0A8B9CVE9	17	Ras-related GTP-binding protein	RRAGC	U	Intracellular trafficking, secretion, and vesicular transport ;	Predicted small GTPase involved in nuclear protein import
	A0A8B9CVW2	9	Trafficking protein particle complex subunit	TRAPPC3	U	Intracellular trafficking, secretion, and vesicular transport ;	Transport protein particle (TRAPP) complex subunit
	A0A8B9CW80	21	Importin subunit alpha	KPNA6	U	Intracellular trafficking, secretion, and vesicular transport ;	Karyopherin (importin) alpha
	A0A8B9CWN9	7	Golgi reassembly stacking protein 1	GORASP1	U	Intracellular trafficking, secretion, and vesicular transport ;	Golgi reassembly stacking protein GRASP65, contains PDZ domain
	A0A8B9CWQ5	27	Sorting nexin-2	SNX2	U	Intracellular trafficking, secretion, and vesicular transport ;	Membrane coat complex Retromer, subunit VPS5/SNX1, Sorting nexins, and related PX domain-containing proteins
	A0A8B9CXY4	6	RAB5B, member RAS oncogene family	RAB5B	U	Intracellular trafficking, secretion, and vesicular transport ;	GTPase Rab5/YPT51 and related small G protein superfamily GTPases
	A0A8B9CY65	20	Ras-related protein Rab-14	RAB14	U	Intracellular trafficking, secretion, and vesicular transport ;	GTPase Rab14, small G protein superfamily
	A0A8B9CYA5	17	Kinesin associated protein 3	KIFAP3	U	Intracellular trafficking, secretion, and vesicular transport ;	Kinesin associated protein KAP
	A0A8B9CYW2	53	GTPase activating protein and VPS9 domains 1	GAPVD1	U	Intracellular trafficking, secretion, and vesicular transport ;	Vacuolar assembly/sorting protein VPS9
	A0A8B9CYW3	3	ADP-ribosylation factor	ARF5	U	Intracellular trafficking, secretion, and vesicular transport ;	GTP-binding ADP-ribosylation factor Arf1
	A0A8B9D122	8	Peroxisomal membrane protein PEX13	PEX13	U	Intracellular trafficking, secretion, and vesicular transport ;	Peroxisomal biogenesis protein peroxin
	A0A8B9D1W7	24	Phosphofurin acidic cluster sorting protein 2	PACS2	U	Intracellular trafficking, secretion, and vesicular transport ;	PACS-1 cytosolic sorting protein
	A0A8B9D272	10	Golgi reassembly stacking protein 2	GORASP2	U	Intracellular trafficking, secretion, and vesicular transport ;	Golgi reassembly stacking protein GRASP65, contains PDZ domain
	A0A8B9D3N5	23	Syntaxin binding protein 1	STXBP1	U	Intracellular trafficking, secretion, and vesicular transport ;	Vesicle trafficking protein Sec1
	A0A8B9HXR4	5	RAB22A, member RAS oncogene family	RAB22A	U	Intracellular trafficking, secretion, and vesicular transport ;	GTPase Rab5/YPT51 and related small G protein superfamily GTPases
	A0A8B9HZ02	7	Mitochondrial import inner membrane translocase subunit	TIMM8A	U	Intracellular trafficking, secretion, and vesicular transport ;	Mitochondrial import inner membrane translocase, subunit TIM8
	A0A8B9I0U2	5	Transmembrane p24 trafficking protein family member 8	TMED8	U	Intracellular trafficking, secretion, and vesicular transport ;	Protein involved in maintenance of Golgi structure and ER-Golgi transport
	A0A8B9I1E7	10	Importin subunit alpha	KPNA1	U	Intracellular trafficking, secretion, and vesicular transport ;	Karyopherin (importin) alpha
	A0A8B9I1N1	58	Adaptor related protein complex 3 subunit delta 1	AP3D1	U	Intracellular trafficking, secretion, and vesicular transport ;	Vesicle coat complex AP-3, delta subunit
	A0A8B9I2H6	18	Nucleoporin 50	NUP50	U	Intracellular trafficking, secretion, and vesicular transport ;	Nuclear pore complex component NPAP60L/NUP50
	A0A8B9I3M8	35	Conserved oligomeric Golgi complex subunit 3	COG3	U	Intracellular trafficking, secretion, and vesicular transport ;	Subunit of cis-Golgi transport vesicle tethering complex - Sec34p
	A0A8B9I3X7	5	RAB5A, member RAS oncogene family	RAB5A	U	Intracellular trafficking, secretion, and vesicular transport ;	GTPase Rab5/YPT51 and related small G protein superfamily GTPases
	A0A8B9I4H5	18	SEC24 homolog B, COPII coat complex component	SEC24B	U	Intracellular trafficking, secretion, and vesicular transport ;	Vesicle coat complex COPII, subunit SEC24/subunit SFB2
	A0A8B9I5A0	14	SEC13 homolog, nuclear pore and COPII coat complex component	SEC13	U	Intracellular trafficking, secretion, and vesicular transport ;	Vesicle coat complex COPII, subunit SEC13
	A0A8B9I766	33	Sec1 family domain containing 1	SCFD1	U	Intracellular trafficking, secretion, and vesicular transport ;	Vesicle trafficking protein Sly1 (Sec1 family)
	A0A8B9I7J2	35	Exocyst complex component 5	EXOC5	U	Intracellular trafficking, secretion, and vesicular transport ;	Exocyst subunit - Sec10p
	A0A8B9I7K7	35	SEC31 homolog B, COPII coat complex component	SEC31B	U	Intracellular trafficking, secretion, and vesicular transport ;	Vesicle coat complex COPII, subunit SEC31
	A0A8B9I7R6	72	Coatomer subunit beta	COPB1	U	Intracellular trafficking, secretion, and vesicular transport ;	Vesicle coat complex COPI, beta subunit
	A0A8B9I7R8	6	Charged multivesicular body protein 3	CHMP3	U	Intracellular trafficking, secretion, and vesicular transport ;	Vacuolar sorting protein VPS24
	A0A8B9I844	14	TBC1 domain family member 22A	TBC1D22A	U	Intracellular trafficking, secretion, and vesicular transport ;	Ypt/Rab-specific GTPase-activating protein GYP1
	A0A8B9I8C6	17	Sorting nexin 7	SNX7	U	Intracellular trafficking, secretion, and vesicular transport ;	Membrane coat complex Retromer, subunit VPS5/SNX1, Sorting nexins, and related PX domain-containing proteins
	A0A8B9I8R8	12	GID complex subunit 4 homolog	GID4	U	Intracellular trafficking, secretion, and vesicular transport ;	Tomosyn and related SNARE-interacting proteins
	A0A8B9I8Y0	20	Vacuolar protein sorting-associated protein 18 homolog	VPS18	U	Intracellular trafficking, secretion, and vesicular transport ;	Vacuolar sorting protein PEP3/VPS18
	A0A8B9I8Y7	7	RAB24, member RAS oncogene family	RAB24	U	Intracellular trafficking, secretion, and vesicular transport ;	GTPase Rab5/YPT51 and related small G protein superfamily GTPases
	A0A8B9IAK4	14	RAB31, member RAS oncogene family	RAB31	U	Intracellular trafficking, secretion, and vesicular transport ;	GTPase Rab5/YPT51 and related small G protein superfamily GTPases
	A0A8B9IAK6	12	NSF attachment protein gamma	NAPG	U	Intracellular trafficking, secretion, and vesicular transport ;	Protein required for fusion of vesicles in vesicular transport, gamma-SNAP
	A0A8B9IAQ9	26	Stonin-1	STON1	U	Intracellular trafficking, secretion, and vesicular transport ;	Stoned B synaptic vesicle biogenesis protein
	A0A8B9IAY5	17	Prolactin regulatory element binding	PREB	U	Intracellular trafficking, secretion, and vesicular transport ;	Prolactin regulatory element-binding protein/Protein transport protein SEC12p
	A0A8B9IC16	11	Sorting nexin	SNX18	U	Intracellular trafficking, secretion, and vesicular transport ;	Sorting nexin SNX9/SH3PX1 and related proteins
	A0A8B9IC48	22	phosphoinositide 5-phosphatase	INPP5B	U	Intracellular trafficking, secretion, and vesicular transport ;	Inositol polyphosphate 5-phosphatase and related proteins
	A0A8B9ICB2	23	Lectin, mannose binding 1	LMAN1	U	Intracellular trafficking, secretion, and vesicular transport ;	Mannose lectin ERGIC-53, involved in glycoprotein traffic
	A0A8B9ICM8	6	Surfeit locus protein 4	SURF4	U	Intracellular trafficking, secretion, and vesicular transport ;	Putative cargo transport protein ERV29
	A0A8B9IDH6	21	Vesicle-trafficking protein SEC22b	SEC22B	U	Intracellular trafficking, secretion, and vesicular transport ;	Synaptobrevin/VAMP-like protein SEC22
	A0A8B9IDM0	38	Conserved oligomeric Golgi complex subunit 5	COG5	U	Intracellular trafficking, secretion, and vesicular transport ;	Predicted Golgi transport complex 1 protein
	A0A8B9BHZ2	4	ADP ribosylation factor like GTPase 5B	ARL5B	U	Intracellular trafficking, secretion, and vesicular transport ;	GTP-binding ADP-ribosylation factor Arf1
	A0A8B9BNT5	9	Sorting nexin 8	SNX8	U	Intracellular trafficking, secretion, and vesicular transport ;	Membrane coat complex Retromer, subunit VPS5/SNX1, Sorting nexins, and related PX domain-containing proteins
	A0A8B9B955	13	Folliculin	FLCN	UE	Intracellular trafficking, secretion, and vesicular transport ; Amino acid transport and metabolism ;	LST7 amino acid permease Golgi transport protein
	A0A8B9BD68	9	Metaxin 2	MTX2	MU	Cell wall/membrane/envelope biogenesis ; Intracellular trafficking, secretion, and vesicular transport ;	Mitochondrial outer membrane protein Metaxin 2, Metaxin 1-binding protein
	A0A8B9BDJ7	22	SEC63 homolog, protein translocation regulator	SEC63	UO	Intracellular trafficking, secretion, and vesicular transport ; Posttranslational modification, protein turnover, chaperones ;	Molecular chaperone SEC63, endoplasmic reticulum translocon component
	A0A8B9BJ72	12	RAD50 interactor 1	RINT1	UD	Intracellular trafficking, secretion, and vesicular transport ; Cell cycle control, cell division, chromosome partitioning ;	ER to golgi transport protein/RAD50-interacting protein 1
	A0A8B9BKN3	30	Golgin subfamily A member 5	GOLGA5	UR	Intracellular trafficking, secretion, and vesicular transport ; General function prediction only ;	Golgi integral membrane protein
	A0A8B9BLM0	38	Nucleoporin 155	NUP155	YU	Nuclear structure ; Intracellular trafficking, secretion, and vesicular transport ;	Nuclear pore complex, Nup155 component (D Nup154, sc Nup157/Nup170)
	A0A8B9BLY8	49	Karyopherin subunit beta 1	KPNB1	YU	Nuclear structure ; Intracellular trafficking, secretion, and vesicular transport ;	Karyopherin (importin) beta 1
	A0A8B9BN66	28	Importin 11	IPO11	YU	Nuclear structure ; Intracellular trafficking, secretion, and vesicular transport ;	Nuclear transport receptor KAP120 (importin beta superfamily)
	A0A8B9BVM3	20	Double-stranded RNA-binding protein Staufen homolog 2	STAU2	UK	Intracellular trafficking, secretion, and vesicular transport ; Transcription ;	Staufen and related double-stranded-RNA-binding proteins
	A0A8B9BVU2	7	Nuclear receptor coactivator 5	NCOA5	YU	Nuclear structure ; Intracellular trafficking, secretion, and vesicular transport ;	Nuclear pore complex, Nup98 component (sc Nup145/Nup100/Nup116)
	A0A8B9BWH5	12	SEC61 translocon alpha 1 subunit	SEC61A1	UO	Intracellular trafficking, secretion, and vesicular transport ; Posttranslational modification, protein turnover, chaperones ;	Transport protein Sec61, alpha subunit
	A0A8B9BYN4	15	Nucleoporin 88	NUP88	YU	Nuclear structure ; Intracellular trafficking, secretion, and vesicular transport ;	Nuclear pore complex, Nup88/rNup84 component
	A0A8B9BYT3	21	Endoplasmic reticulum oxidoreductase 1 alpha	ERO1A	OU	Posttranslational modification, protein turnover, chaperones ; Intracellular trafficking, secretion, and vesicular transport ;	Endoplasmic reticulum membrane-associated oxidoreductin involved in disulfide bond formation
	A0A8B9BZV4	30	NPL4 homolog, ubiquitin recognition factor	NPLOC4	YU	Nuclear structure ; Intracellular trafficking, secretion, and vesicular transport ;	Nuclear pore complex, rNpl4 component (sc Npl4)
	A0A8B9BZW9	41	dynamin GTPase	DNM1	UR	Intracellular trafficking, secretion, and vesicular transport ; General function prediction only ;	Vacuolar sorting protein VPS1, dynamin, and related proteins
	A0A8B9C2Z9	51	Nuclear pore complex protein Nup98-Nup96	NUP98	YU	Nuclear structure ; Intracellular trafficking, secretion, and vesicular transport ;	Nuclear pore complex, Nup98 component (sc Nup145/Nup100/Nup116)
	A0A8B9C5E1	20	Endoplasmic reticulum oxidoreductase 1 beta	ERO1B	OU	Posttranslational modification, protein turnover, chaperones ; Intracellular trafficking, secretion, and vesicular transport ;	Endoplasmic reticulum membrane-associated oxidoreductin involved in disulfide bond formation
	A0A8B9C7T2	6	SEC61 translocon alpha 2 subunit	SEC61A2	UO	Intracellular trafficking, secretion, and vesicular transport ; Posttranslational modification, protein turnover, chaperones ;	Transport protein Sec61, alpha subunit
	A0A8B9CDJ1	66	DnaJ heat shock protein family (Hsp40) member C13	DNAJC13	UO	Intracellular trafficking, secretion, and vesicular transport ; Posttranslational modification, protein turnover, chaperones ;	Endocytosis protein RME-8, contains DnaJ domain
	A0A8B9CDL8	50	Exportin 7	XPO7	YU	Nuclear structure ; Intracellular trafficking, secretion, and vesicular transport ;	Nuclear transport receptor RanBP16 (importin beta superfamily)
	A0A8B9CG95	24	Minichromosome maintenance complex component 3 associated protein	MCM3AP	UD	Intracellular trafficking, secretion, and vesicular transport ; Cell cycle control, cell division, chromosome partitioning ;	Nuclear protein export factor
	A0A8B9CH46	17	Nuclear pore complex protein Nup85	NUP85	YU	Nuclear structure ; Intracellular trafficking, secretion, and vesicular transport ;	Nuclear pore complex component (sc Nup85)
	A0A8B9CH80	69	Importin 5	IPO5	YU	Nuclear structure ; Intracellular trafficking, secretion, and vesicular transport ;	Karyopherin (importin) beta 3
	A0A8B9CIR7	45	Importin 9	IPO9	UY	Intracellular trafficking, secretion, and vesicular transport ; Nuclear structure ;	Predicted importin 9
	A0A8B9CKZ7	48	Exportin 4	XPO4	YU	Nuclear structure ; Intracellular trafficking, secretion, and vesicular transport ;	Nuclear transport receptor exportin 4 (importin beta superfamily)
	A0A8B9CMB8	29	Importin-13	IPO13	YU	Nuclear structure ; Intracellular trafficking, secretion, and vesicular transport ;	Nuclear transport receptor LGL2 (importin beta superfamily)
	A0A8B9CMZ4	35	Nucleoporin 133	NUP133	YU	Nuclear structure ; Intracellular trafficking, secretion, and vesicular transport ;	Nuclear pore complex, Nup133 component (sc Nup133)
	A0A8B9CPX6	9	Apoptosis antagonizing transcription factor	AATF	KU	Transcription ; Intracellular trafficking, secretion, and vesicular transport ;	Apoptosis antagonizing transcription factor/protein transport protein
	A0A8B9CUQ3	48	Nucleoporin 214	NUP214	YU	Nuclear structure ; Intracellular trafficking, secretion, and vesicular transport ;	Nuclear pore complex, Nup214/CAN component
	A0A8B9CVS2	31	Staufen double-stranded RNA binding protein 1	STAU1	UK	Intracellular trafficking, secretion, and vesicular transport ; Transcription ;	Staufen and related double-stranded-RNA-binding proteins
	A0A8B9CXZ3	62	Exportin-2	CSE1L	YU	Nuclear structure ; Intracellular trafficking, secretion, and vesicular transport ;	Nuclear export receptor CSE1/CAS (importin beta superfamily)
	A0A8B9CZ77	8	dynamin GTPase	DNM3	UR	Intracellular trafficking, secretion, and vesicular transport ; General function prediction only ;	Vacuolar sorting protein VPS1, dynamin, and related proteins
	A0A8B9CZP4	30	Exportin 6	XPO6	YU	Nuclear structure ; Intracellular trafficking, secretion, and vesicular transport ;	Nuclear transport receptor CRM1/MSN5 (importin beta superfamily)
	A0A8B9D0X0	66	Exportin 1	XPO1	YU	Nuclear structure ; Intracellular trafficking, secretion, and vesicular transport ;	Nuclear transport receptor CRM1/MSN5 (importin beta superfamily)
	A0A8B9I0N0	8	Spermatogenesis-defective protein 39 homolog	VIPAS39	UR	Intracellular trafficking, secretion, and vesicular transport ; General function prediction only ;	Golgi integral membrane protein
	A0A8B9I420	16	SEH1 like nucleoporin	SEH1L	YU	Nuclear structure ; Intracellular trafficking, secretion, and vesicular transport ;	Nuclear pore complex component (sc Seh1)
	A0A8B9I7X5	18	Nucleoporin 54	NUP54	YU	Nuclear structure ; Intracellular trafficking, secretion, and vesicular transport ;	Nuclear pore complex, p54 component (sc Nup57)
	A0A8B9I8A2	35	Nucleoporin 160	NUP160	YU	Nuclear structure ; Intracellular trafficking, secretion, and vesicular transport ;	Nuclear pore complex, Nup160 component
	A0A8B9I9S2	22	Importin 8	IPO8	YU	Nuclear structure ; Intracellular trafficking, secretion, and vesicular transport ;	Nuclear transport receptor RANBP7/RANBP8 (importin beta superfamily)
	A0A8B9I9U5	52	Dynamin 1 like	DNM1L	UR	Intracellular trafficking, secretion, and vesicular transport ; General function prediction only ;	Vacuolar sorting protein VPS1, dynamin, and related proteins
	A0A8B9IAS9	21	Tumor susceptibility 101	TSG101	OU	Posttranslational modification, protein turnover, chaperones ; Intracellular trafficking, secretion, and vesicular transport ;	Vacuolar sorting protein/ubiquitin receptor VPS23
	A0A8B9IB47	53	Exportin 5	XPO5	YU	Nuclear structure ; Intracellular trafficking, secretion, and vesicular transport ;	Nuclear transport receptor CRM1/MSN5 (importin beta superfamily)
	A0A8B9ICP8	29	Nuclear pore complex protein	NUP107	YU	Nuclear structure ; Intracellular trafficking, secretion, and vesicular transport ;	Nuclear pore complex, rNup107 component (sc Nup84)
	A0A8B9CIV9	10	Peroxisomal membrane protein PEX14	PEX14	MOU	Cell wall/membrane/envelope biogenesis ; Posttranslational modification, protein turnover, chaperones ; Intracellular trafficking, secretion, and vesicular transport ;	Peroxisomal membrane anchor protein (peroxin)
	A0A8B9I4F2	45	Exportin-T	XPOT	YUJ	Nuclear structure ; Intracellular trafficking, secretion, and vesicular transport ; Translation, ribosomal structure and biogenesis ;	Nuclear mRNA export factor receptor LOS1/Exportin-t (importin beta superfamily)
6,Posttranslational modification, protein turnover, chaperones	A0A7D7QIG2	17	Ubiquitin carboxyl-terminal hydrolase	UCHL1	O	Posttranslational modification, protein turnover, chaperones ;	Ubiquitin C-terminal hydrolase UCHL1
	A0A8B6P9B8	26	Cathepsin B	CTSB	O	Posttranslational modification, protein turnover, chaperones ;	Cysteine proteinase Cathepsin L
	A0A8B9B7M0	22	Ubiquitin carboxyl-terminal hydrolase	UCHL3	O	Posttranslational modification, protein turnover, chaperones ;	Ubiquitin C-terminal hydrolase UCHL1
	A0A8B9B7P3	11	cathepsin X	CTSZ	O	Posttranslational modification, protein turnover, chaperones ;	Cysteine proteinase Cathepsin L
	A0A8B9B863	12	Ubiquitin conjugating enzyme E2 Z	UBE2Z	O	Posttranslational modification, protein turnover, chaperones ;	Ubiquitin-conjugating enzyme
	A0A8B9B8C9	19	CD109 molecule	CD109	O	Posttranslational modification, protein turnover, chaperones ;	Alpha-macroglobulin
	A0A8B9B8G6	32	Cullin 2	CUL2	O	Posttranslational modification, protein turnover, chaperones ;	E3 ubiquitin ligase, Cullin 2 component
	A0A8B9B8T7	16	Proteasome subunit alpha type	PSMA7	O	Posttranslational modification, protein turnover, chaperones ;	20S proteasome, regulatory subunit alpha type PSMA7/PRE6
	A0A8B9B9G5	4	Ubiquitin-related modifier 1	URM1	O	Posttranslational modification, protein turnover, chaperones ;	Ubiquitin-like protein
	A0A8B9B9V3	20	RING-type E3 ubiquitin transferase	TRIM3	O	Posttranslational modification, protein turnover, chaperones ;	Predicted E3 ubiquitin ligase
	A0A8B9B9W4	15	Peroxiredoxin 3	PRDX3	O	Posttranslational modification, protein turnover, chaperones ;	Alkyl hydroperoxide reductase, thiol specific antioxidant and related enzymes
	A0A8B9BB64	11	Tyrosine 3-monooxygenase/tryptophan 5-monooxygenase activation protein gamma	YWHAG	O	Posttranslational modification, protein turnover, chaperones ;	Multifunctional chaperone (14-3-3 family)
	A0A8B9BB73	58	26S proteasome non-ATPase regulatory subunit 2	PSMD2	O	Posttranslational modification, protein turnover, chaperones ;	26S proteasome regulatory complex, subunit RPN1/PSMD2
	A0A8B9BB91	10	Natural killer cell triggering receptor	NKTR	O	Posttranslational modification, protein turnover, chaperones ;	HSP90 co-chaperone CPR7/Cyclophilin
	A0A8B9BB96	7	IFI30 lysosomal thiol reductase	IFI30	O	Posttranslational modification, protein turnover, chaperones ;	Gamma-interferon inducible lysosomal thiol reductase
	A0A8B9BBA9	44	Heat shock protein family A (Hsp70) member 12A	HSPA12A	O	Posttranslational modification, protein turnover, chaperones ;	Molecular chaperones HSP70/HSC70, HSP70 superfamily
	A0A8B9BBF8	8	Serine palmitoyltransferase long chain base subunit 2	SPTLC2	O	Posttranslational modification, protein turnover, chaperones ;	Serine palmitoyltransferase
	A0A8B9BBH2	13	Tubulin tyrosine ligase	TTL	O	Posttranslational modification, protein turnover, chaperones ;	Predicted tubulin-tyrosine ligase
	A0A8B9BBQ4	19	DnaJ heat shock protein family (Hsp40) member A2	DNAJA2	O	Posttranslational modification, protein turnover, chaperones ;	Molecular chaperone (DnaJ superfamily)
	A0A8B9BBR3	12	Ring finger protein 216	RNF216	O	Posttranslational modification, protein turnover, chaperones ;	Predicted E3 ubiquitin ligase
	A0A8B9BC61	9	maleylacetoacetate isomerase	GSTZ1	O	Posttranslational modification, protein turnover, chaperones ;	Glutathione S-transferase
	A0A8B9BCD3	16	Peptidase, mitochondrial processing beta subunit	PMPCB	O	Posttranslational modification, protein turnover, chaperones ;	Mitochondrial processing peptidase, beta subunit, and related enzymes (insulinase superfamily)
	A0A8B9BCU2	15	YME1 like 1 ATPase	YME1L1	O	Posttranslational modification, protein turnover, chaperones ;	AAA+-type ATPase containing the peptidase M41 domain
	A0A8B9BCV1	10	Peptidyl-prolyl cis-trans isomerase	PPIF	O	Posttranslational modification, protein turnover, chaperones ;	Cyclophilin type peptidyl-prolyl cis-trans isomerase
	A0A8B9BCV4	6	ADAM metallopeptidase domain 9	ADAM9	O	Posttranslational modification, protein turnover, chaperones ;	Meltrins, fertilins and related Zn-dependent metalloproteinases of the ADAMs family
	A0A8B9BD93	10	DnaJ heat shock protein family (Hsp40) member C11	DNAJC11	O	Posttranslational modification, protein turnover, chaperones ;	Molecular chaperone (DnaJ superfamily)
	A0A8B9BDQ9	11	GrpE protein homolog	GRPEL1	O	Posttranslational modification, protein turnover, chaperones ;	Molecular chaperone of the GrpE family
	A0A8B9BDR5	4	Peptidyl-prolyl cis-trans isomerase	PIN4	O	Posttranslational modification, protein turnover, chaperones ;	Parvulin-like peptidyl-prolyl cis-trans isomerase
	A0A8B9BDT1	16	vesicle-fusing ATPase	VPS4A	O	Posttranslational modification, protein turnover, chaperones ;	AAA+-type ATPase
	A0A8B9BEK3	24	DnaJ homolog subfamily C member 2	DNAJC2	O	Posttranslational modification, protein turnover, chaperones ;	Zuotin and related molecular chaperones (DnaJ superfamily), contains DNA-binding domains
	A0A8B9BEP1	4	Ubiquitin conjugating enzyme E2 A	UBE2A	O	Posttranslational modification, protein turnover, chaperones ;	Ubiquitin-protein ligase
	A0A8B9BER6	8	Interferon regulatory factor 2 binding protein 2	IRF2BP2	O	Posttranslational modification, protein turnover, chaperones ;	Predicted E3 ubiquitin ligase
	A0A8B9BEU5	64	Prolyl endopeptidase	PREP	O	Posttranslational modification, protein turnover, chaperones ;	Predicted serine protease
	A0A8B9BEV0	26	Ubiquitin specific peptidase 8	USP8	O	Posttranslational modification, protein turnover, chaperones ;	Ubiquitin C-terminal hydrolase
	A0A8B9BF16	22	Proteasome 26S subunit, non-ATPase 7	PSMD7	O	Posttranslational modification, protein turnover, chaperones ;	26S proteasome regulatory complex, subunit RPN8/PSMD7
	A0A8B9BFF6	8	peptide-methionine (S)-S-oxide reductase	MSRA	O	Posttranslational modification, protein turnover, chaperones ;	Peptide methionine sulfoxide reductase
	A0A8B9BFW2	12	peptidylprolyl isomerase	FKBP7	O	Posttranslational modification, protein turnover, chaperones ;	FKBP-type peptidyl-prolyl cis-trans isomerase
	A0A8B9BFW5	10	Glutathione peroxidase 1	GPX1	O	Posttranslational modification, protein turnover, chaperones ;	Glutathione peroxidase
	A0A8B9BGH0	21	peptidylprolyl isomerase	FKBP9	O	Posttranslational modification, protein turnover, chaperones ;	FKBP-type peptidyl-prolyl cis-trans isomerase
	A0A8B9BGK2	32	NHL repeat containing 2	NHLRC2	O	Posttranslational modification, protein turnover, chaperones ;	Predicted E3 ubiquitin ligase
	A0A8B9BGM2	7	Geranylgeranyl transferase type-1 subunit beta	PGGT1B	O	Posttranslational modification, protein turnover, chaperones ;	Protein geranylgeranyltransferase Type I, beta subunit
	A0A8B9BGM7	52	T-complex protein 1 subunit theta	CCT8	O	Posttranslational modification, protein turnover, chaperones ;	Chaperonin complex component, TCP-1 theta subunit (CCT8)
	A0A8B9BGR4	8	Collagen beta(1-O)galactosyltransferase 1	COLGALT1	O	Posttranslational modification, protein turnover, chaperones ;	Lysyl hydrolase/glycosyltransferase family 25
	A0A8B9BH40	14	dolichyl-diphosphooligosaccharide--protein glycotransferase	STT3B	O	Posttranslational modification, protein turnover, chaperones ;	Oligosaccharyltransferase, STT3 subunit
	A0A8B9BH41	4	Autocrine motility factor receptor	AMFR	O	Posttranslational modification, protein turnover, chaperones ;	E3 ubiquitin ligase
	A0A8B9BH53	56	E3 ubiquitin-protein ligase listerin	LTN1	O	Posttranslational modification, protein turnover, chaperones ;	Predicted E3 ubiquitin ligase
	A0A8B9BHD6	4	Ring finger and FYVE like domain containing E3 ubiquitin protein ligase	RFFL	O	Posttranslational modification, protein turnover, chaperones ;	Predicted E3 ubiquitin ligase
	A0A8B9BHE7	45	Thimet oligopeptidase 1	THOP1	O	Posttranslational modification, protein turnover, chaperones ;	Metalloendopeptidase family - saccharolysin & thimet oligopeptidase
	A0A8B9BHH0	14	DnaJ heat shock protein family (Hsp40) member C1	DNAJC1	O	Posttranslational modification, protein turnover, chaperones ;	Zuotin and related molecular chaperones (DnaJ superfamily), contains DNA-binding domains
	A0A8B9BHI8	26	Proteasome 26S subunit, non-ATPase 12	PSMD12	O	Posttranslational modification, protein turnover, chaperones ;	26S proteasome regulatory complex, subunit RPN5/PSMD12
	A0A8B9BHN3	5	peptidylprolyl isomerase	FKBP11	O	Posttranslational modification, protein turnover, chaperones ;	FKBP-type peptidyl-prolyl cis-trans isomerase
	A0A8B9BHR5	36	Proteasome 26S subunit, ATPase 2	PSMC2	O	Posttranslational modification, protein turnover, chaperones ;	26S proteasome regulatory complex, ATPase RPT1
	A0A8B9BHY6	54	Tubulin-specific chaperone D	TBCD	O	Posttranslational modification, protein turnover, chaperones ;	Beta-tubulin folding cofactor D
	A0A8B9BI83	3	Tubulin-specific chaperone D	TBCD	O	Posttranslational modification, protein turnover, chaperones ;	Beta-tubulin folding cofactor D
	A0A8B9BI93	17	Methionine aminopeptidase	METAP1	O	Posttranslational modification, protein turnover, chaperones ;	Putative methionine aminopeptidase
	A0A8B9BIG9	52	Protein disulfide-isomerase	PDIA3	O	Posttranslational modification, protein turnover, chaperones ;	Protein disulfide isomerase (prolyl 4-hydroxylase beta subunit)
	A0A8B9BIJ3	7	Glutaredoxin 5	GLRX5	O	Posttranslational modification, protein turnover, chaperones ;	Glutaredoxin-related protein
	A0A8B9BIU6	8	Ubiquitin conjugating enzyme E2 Q2	UBE2Q2	O	Posttranslational modification, protein turnover, chaperones ;	Predicted ubiquitin-conjugating enzyme
	A0A8B9BJ11	5	Ubiquitin conjugating enzyme E2 E3	UBE2E3	O	Posttranslational modification, protein turnover, chaperones ;	Ubiquitin-protein ligase
	A0A8B9BJ33	19	Proteasome inhibitor PI31 subunit	PSMF1	O	Posttranslational modification, protein turnover, chaperones ;	Proteasome formation inhibitor PI31
	A0A8B9BJE0	16	Proteasome subunit beta	PSMA4	O	Posttranslational modification, protein turnover, chaperones ;	20S proteasome, regulatory subunit alpha type PSMA4/PRE9
	A0A8B9BJK3	5	Ring finger protein 126	RNF126	O	Posttranslational modification, protein turnover, chaperones ;	FOG: Predicted E3 ubiquitin ligase
	A0A8B9BK55	17	DnaJ heat shock protein family (Hsp40) member A4	DNAJA4	O	Posttranslational modification, protein turnover, chaperones ;	Molecular chaperone (DnaJ superfamily)
	A0A8B9BKA6	31	protein disulfide-isomerase	TXNDC5	O	Posttranslational modification, protein turnover, chaperones ;	Thioredoxin/protein disulfide isomerase
	A0A8B9BKB0	4	Eukaryotic translation elongation factor 1 epsilon 1	EEF1E1	O	Posttranslational modification, protein turnover, chaperones ;	Glutathione S-transferase
	A0A8B9BKE0	12	DnaJ heat shock protein family (Hsp40) member B1	DNAJB1	O	Posttranslational modification, protein turnover, chaperones ;	Molecular chaperone (DnaJ superfamily)
	A0A8B9BKF3	18	Legumain	LGMN	O	Posttranslational modification, protein turnover, chaperones ;	Asparaginyl peptidases
	A0A8B9BKK3	3	Glutathione peroxidase 4	GPX4	O	Posttranslational modification, protein turnover, chaperones ;	Glutathione peroxidase
	A0A8B9BKX7	12	Proteasome subunit beta	PSMB3	O	Posttranslational modification, protein turnover, chaperones ;	20S proteasome, regulatory subunit beta type PSMB3/PUP3
	A0A8B9BL36	11	Tripartite motif containing 24	TRIM24	O	Posttranslational modification, protein turnover, chaperones ;	Predicted E3 ubiquitin ligase
	A0A8B9BL52	13	peptidylprolyl isomerase	FKBP8	O	Posttranslational modification, protein turnover, chaperones ;	FKBP-type peptidyl-prolyl cis-trans isomerase
	A0A8B9BL73	59	Heat shock protein family A (Hsp70) member 8	HSPA8	O	Posttranslational modification, protein turnover, chaperones ;	Molecular chaperones HSP70/HSC70, HSP70 superfamily
	A0A8B9BLG7	25	Cathepsin D	CTSD	O	Posttranslational modification, protein turnover, chaperones ;	Aspartyl protease
	A0A8B9BLT0	13	thioredoxin-disulfide reductase	TXNRD1	O	Posttranslational modification, protein turnover, chaperones ;	Thioredoxin reductase
	A0A8B9BLY9	17	Glutaredoxin 3	GLRX3	O	Posttranslational modification, protein turnover, chaperones ;	Glutaredoxin-related protein
	A0A8B9BM60	22	Tubulin-specific chaperone E	TBCE	O	Posttranslational modification, protein turnover, chaperones ;	Beta-tubulin folding cofactor E
	A0A8B9BM98	36	Lon protease homolog, mitochondrial	LONP1	O	Posttranslational modification, protein turnover, chaperones ;	Mitochondrial ATP-dependent protease PIM1/LON
	A0A8B9BMF7	10	NHL repeat containing 3	NHLRC3	O	Posttranslational modification, protein turnover, chaperones ;	Predicted E3 ubiquitin ligase
	A0A8B9BMT4	13	Glutathione S-transferase	GSTM4	O	Posttranslational modification, protein turnover, chaperones ;	Glutathione S-transferase
	A0A8B9BN89	12	Peptidyl-prolyl cis-trans isomerase	PPIH	O	Posttranslational modification, protein turnover, chaperones ;	U-snRNP-associated cyclophilin type peptidyl-prolyl cis-trans isomerase
	A0A8B9BP04	7	Protein-L-isoaspartate (D-aspartate) O-methyltransferase domain containing 2	PCMTD2	O	Posttranslational modification, protein turnover, chaperones ;	Protein-L-isoaspartate(D-aspartate) O-methyltransferase
	A0A8B9BP66	17	AFG3 like matrix AAA peptidase subunit 2	AFG3L2	O	Posttranslational modification, protein turnover, chaperones ;	AAA+-type ATPase containing the peptidase M41 domain
	A0A8B9BP89	44	T-complex protein 1 subunit gamma	CCT3	O	Posttranslational modification, protein turnover, chaperones ;	Chaperonin complex component, TCP-1 gamma subunit (CCT3)
	A0A8B9BPC6	43	Ubiquitin carboxyl-terminal hydrolase	USP4	O	Posttranslational modification, protein turnover, chaperones ;	Ubiquitin C-terminal hydrolase
	A0A8B9BPK7	8	Cathepsin H	CTSH	O	Posttranslational modification, protein turnover, chaperones ;	Cysteine proteinase Cathepsin L
	A0A8B9BPT6	51	Rab GDP dissociation inhibitor	GDI2	O	Posttranslational modification, protein turnover, chaperones ;	RAB proteins geranylgeranyltransferase component A (RAB escort protein)
	A0A8B9BR01	12	ATPase family AAA domain containing 3A	ATAD3A	O	Posttranslational modification, protein turnover, chaperones ;	AAA+-type ATPase
	A0A8B9BR11	55	Heparan sulfate proteoglycan 2	HSPG2	O	Posttranslational modification, protein turnover, chaperones ;	Basement membrane-specific heparan sulfate proteoglycan (HSPG) core protein
	A0A8B9BR40	42	Ubiquitin carboxyl-terminal hydrolase 15	USP15	O	Posttranslational modification, protein turnover, chaperones ;	Ubiquitin C-terminal hydrolase
	A0A8B9BRB6	32	Chaperonin containing TCP1 subunit 6B	CCT6B	O	Posttranslational modification, protein turnover, chaperones ;	Chaperonin complex component, TCP-1 zeta subunit (CCT6)
	A0A8B9BRJ9	7	Ubiquitin conjugating enzyme E2 J1	UBE2J1	O	Posttranslational modification, protein turnover, chaperones ;	Non-canonical ubiquitin conjugating enzyme 1
	A0A8B9BS40	52	26S proteasome non-ATPase regulatory subunit 1	PSMD1	O	Posttranslational modification, protein turnover, chaperones ;	26S proteasome regulatory complex, subunit RPN2/PSMD1
	A0A8B9BSU4	50	Ubiquitination factor E4B	UBE4B	O	Posttranslational modification, protein turnover, chaperones ;	Ubiquitin fusion degradation protein-2
	A0A8B9BT07	50	O-GlcNAcase	OGA	O	Posttranslational modification, protein turnover, chaperones ;	Hyaluronoglucosaminidase
	A0A8B9BT37	32	Peroxiredoxin 4	PRDX4	O	Posttranslational modification, protein turnover, chaperones ;	Alkyl hydroperoxide reductase, thiol specific antioxidant and related enzymes
	A0A8B9BT57	24	vesicle-fusing ATPase	SPATA5	O	Posttranslational modification, protein turnover, chaperones ;	AAA+-type ATPase
	A0A8B9BTC7	7	Tissue factor pathway inhibitor 2	TFPI2	O	Posttranslational modification, protein turnover, chaperones ;	Serine proteinase inhibitor (KU family)
	A0A8B9BTE4	52	Ubiquitin protein ligase E3 component n-recognin 5	UBR5	O	Posttranslational modification, protein turnover, chaperones ;	Predicted ubiquitin-protein ligase/hyperplastic discs protein, HECT superfamily
	A0A8B9BTF8	13	E3 ubiquitin-protein ligase	SMURF2	O	Posttranslational modification, protein turnover, chaperones ;	Ubiquitin protein ligase RSP5/NEDD4
	A0A8B9BTG9	9	10 kDa heat shock protein, mitochondrial	HSPE1	O	Posttranslational modification, protein turnover, chaperones ;	Mitochondrial chaperonin
	A0A8B9BTK6	74	Ubiquitin carboxyl-terminal hydrolase 7	USP7	O	Posttranslational modification, protein turnover, chaperones ;	Ubiquitin carboxyl-terminal hydrolase
	A0A8B9BU12	17	E3 ubiquitin-protein ligase	ITCH	O	Posttranslational modification, protein turnover, chaperones ;	Ubiquitin protein ligase RSP5/NEDD4
	A0A8B9BUW3	13	DnaJ heat shock protein family (Hsp40) member C8	DNAJC8	O	Posttranslational modification, protein turnover, chaperones ;	Predicted molecular chaperone (DnaJ superfamily)
	A0A8B9BV40	48	60 kDa heat shock protein, mitochondrial	HSPD1	O	Posttranslational modification, protein turnover, chaperones ;	Mitochondrial chaperonin, Cpn60/Hsp60p
	A0A8B9BVF7	43	Ubiquitin specific peptidase 25	USP25	O	Posttranslational modification, protein turnover, chaperones ;	Ubiquitin carboxyl-terminal hydrolase
	A0A8B9BVH5	33	Tubulin tyrosine ligase like 12	TTLL12	O	Posttranslational modification, protein turnover, chaperones ;	Tubulin-tyrosine ligase-related protein
	A0A8B9BVJ9	24	Ubiquinol-cytochrome c reductase core protein 1	UQCRC1	O	Posttranslational modification, protein turnover, chaperones ;	Mitochondrial processing peptidase, beta subunit, and related enzymes (insulinase superfamily)
	A0A8B9BVP3	4	Proteasome subunit beta	PSMB4	O	Posttranslational modification, protein turnover, chaperones ;	20S proteasome, regulatory subunit beta type PSMB4/PRE4
	A0A8B9BVS7	17	Peptidyl-prolyl cis-trans isomerase	PPIL4	O	Posttranslational modification, protein turnover, chaperones ;	Predicted peptidyl prolyl cis-trans isomerase
	A0A8B9BVU9	17	Caseinolytic mitochondrial matrix peptidase chaperone subunit	CLPX	O	Posttranslational modification, protein turnover, chaperones ;	Putative ATP-dependent Clp-type protease (AAA+ ATPase superfamily)
	A0A8B9BW10	28	DnaJ heat shock protein family (Hsp40) member C7	DNAJC7	O	Posttranslational modification, protein turnover, chaperones ;	Molecular chaperone (DnaJ superfamily)
	A0A8B9BW18	12	Protein-L-isoaspartate O-methyltransferase	PCMT1	O	Posttranslational modification, protein turnover, chaperones ;	Protein-L-isoaspartate(D-aspartate) O-methyltransferase
	A0A8B9BW58	15	26S proteasome non-ATPase regulatory subunit 4	PSMD4	O	Posttranslational modification, protein turnover, chaperones ;	26S proteasome regulatory complex, subunit RPN10/PSMD4
	A0A8B9BW73	22	Dipeptidyl peptidase 8	DPP8	O	Posttranslational modification, protein turnover, chaperones ;	Dipeptidyl aminopeptidases/acylaminoacyl-peptidases
	A0A8B9BWF4	19	Yes associated protein 1	YAP1	O	Posttranslational modification, protein turnover, chaperones ;	Ubiquitin protein ligase RSP5/NEDD4
	A0A8B9BWG5	27	Heat shock protein family A (Hsp70) member 2	HSPA2	O	Posttranslational modification, protein turnover, chaperones ;	Molecular chaperones HSP70/HSC70, HSP70 superfamily
	A0A8B9BWQ7	16	Katanin p60 ATPase-containing subunit A1	LATS1	O	Posttranslational modification, protein turnover, chaperones ;	AAA+-type ATPase
	A0A8B9BWR9	36	thioredoxin-disulfide reductase	TXNRD3	O	Posttranslational modification, protein turnover, chaperones ;	Thioredoxin reductase
	A0A8B9BWW2	10	Heat shock 70 kDa protein 13	HSPA13	O	Posttranslational modification, protein turnover, chaperones ;	Molecular chaperones HSP70/HSC70, HSP70 superfamily
	A0A8B9BWZ6	7	DnaJ heat shock protein family (Hsp40) member C17	DNAJC17	O	Posttranslational modification, protein turnover, chaperones ;	Molecular chaperone (DnaJ superfamily)
	A0A8B9BX07	11	RING-type E3 ubiquitin transferase	MKRN2	O	Posttranslational modification, protein turnover, chaperones ;	Predicted E3 ubiquitin ligase
	A0A8B9BXA5	17	Proteasome subunit alpha type	PSMA2	O	Posttranslational modification, protein turnover, chaperones ;	20S proteasome, regulatory subunit alpha type PSMA2/PRE8
	A0A8B9BXL1	13	Farnesyltransferase, CAAX box, alpha	FNTA	O	Posttranslational modification, protein turnover, chaperones ;	Protein farnesyltransferase, alpha subunit/protein geranylgeranyltransferase type I, alpha subunit
	A0A8B9BXL9	36	Dolichyl-diphosphooligosaccharide--protein glycosyltransferase subunit 1	RPN1	O	Posttranslational modification, protein turnover, chaperones ;	Oligosaccharyltransferase, alpha subunit (ribophorin I)
	A0A8B9BXT9	42	SUMO-activating enzyme subunit 2	UBA2	O	Posttranslational modification, protein turnover, chaperones ;	SMT3/SUMO-activating complex, catalytic component UBA2
	A0A8B9BY44	21	Dolichyl-diphosphooligosaccharide--protein glycosyltransferase 48 kDa subunit	DDOST	O	Posttranslational modification, protein turnover, chaperones ;	Oligosaccharyltransferase, beta subunit
	A0A8B9BYJ7	37	NEDD8-activating enzyme E1 regulatory subunit	NAE1	O	Posttranslational modification, protein turnover, chaperones ;	NEDD8-activating complex, APP-BP1/UBA5 component
	A0A8B9BYL6	31	Calreticulin	CALR	O	Posttranslational modification, protein turnover, chaperones ;	Calreticulin
	A0A8B9BYM0	15	Tyrosine 3-monooxygenase/tryptophan 5-monooxygenase activation protein eta	YWHAH	O	Posttranslational modification, protein turnover, chaperones ;	Multifunctional chaperone (14-3-3 family)
	A0A8B9BYU9	27	Proteasome 26S subunit, ATPase 6	PSMC6	O	Posttranslational modification, protein turnover, chaperones ;	26S proteasome regulatory complex, ATPase RPT4
	A0A8B9BZ56	15	Thioredoxin domain containing 16	TXNDC16	O	Posttranslational modification, protein turnover, chaperones ;	Thioredoxin/protein disulfide isomerase
	A0A8B9BZ62	33	Tyrosine 3-monooxygenase/tryptophan 5-monooxygenase activation protein epsilon	YWHAE	O	Posttranslational modification, protein turnover, chaperones ;	Multifunctional chaperone (14-3-3 family)
	A0A8B9BZ92	25	RBR-type E3 ubiquitin transferase	ANKIB1	O	Posttranslational modification, protein turnover, chaperones ;	Predicted E3 ubiquitin ligase
	A0A8B9C073	38	ASPSCR1 tether for SLC2A4, UBX domain containing	ASPSCR1	O	Posttranslational modification, protein turnover, chaperones ;	Predicted ubiquitin regulatory protein
	A0A8B9C0J5	23	Protein disulfide-isomerase A6	PDIA6	O	Posttranslational modification, protein turnover, chaperones ;	Thioredoxin/protein disulfide isomerase
	A0A8B9C0Q2	9	NFU1 iron-sulfur cluster scaffold homolog, mitochondrial	NFU1	O	Posttranslational modification, protein turnover, chaperones ;	NifU-like domain-containing proteins
	A0A8B9C0U5	16	14-3-3 protein theta	YWHAQ	O	Posttranslational modification, protein turnover, chaperones ;	Multifunctional chaperone (14-3-3 family)
	A0A8B9C1K8	45	E3 ubiquitin-protein ligase	UBR1	O	Posttranslational modification, protein turnover, chaperones ;	N-end rule pathway, recognition component UBR1
	A0A8B9C2C4	64	Heat shock protein 90 alpha family class A member 1	HSP90AA1	O	Posttranslational modification, protein turnover, chaperones ;	Molecular chaperone (HSP90 family)
	A0A8B9C378	29	vesicle-fusing ATPase	VPS4B	O	Posttranslational modification, protein turnover, chaperones ;	AAA+-type ATPase
	A0A8B9C3W6	16	Carboxypeptidase	SCPEP1	O	Posttranslational modification, protein turnover, chaperones ;	Serine carboxypeptidases
	A0A8B9C441	16	Tripartite motif containing 25	TRIM25	O	Posttranslational modification, protein turnover, chaperones ;	Predicted E3 ubiquitin ligase
	A0A8B9C4A4	41	Proteasome 26S subunit, non-ATPase 11	PSMD11	O	Posttranslational modification, protein turnover, chaperones ;	26S proteasome regulatory complex, subunit RPN6/PSMD11
	A0A8B9C4C9	20	PITH domain containing 1	PITHD1	O	Posttranslational modification, protein turnover, chaperones ;	Thioredoxin-like protein
	A0A8B9C4F3	34	Proteasome 26S subunit, ATPase 5	PSMC5	O	Posttranslational modification, protein turnover, chaperones ;	26S proteasome regulatory complex, ATPase RPT6
	A0A8B9C4G9	51	Ubiquitin carboxyl-terminal hydrolase	USP5	O	Posttranslational modification, protein turnover, chaperones ;	Ubiquitin-specific protease UBP14
	A0A8B9C4M4	10	Ubiquitin conjugating enzyme E2 V2	UBE2V2	O	Posttranslational modification, protein turnover, chaperones ;	Ubiquitin-conjugating enzyme E2
	A0A8B9C4V8	11	Thioredoxin	TXN	O	Posttranslational modification, protein turnover, chaperones ;	Thioredoxin
	A0A8B9C5F5	18	Peptidylprolyl isomerase E	PPIE	O	Posttranslational modification, protein turnover, chaperones ;	Cyclophilin-type peptidyl-prolyl cis-trans isomerase
	A0A8B9C5L3	18	Prohibitin	PHB2	O	Posttranslational modification, protein turnover, chaperones ;	Prohibitin-like protein
	A0A8B9C601	4	Prostaglandin E synthase 3 like	PTGES3L	O	Posttranslational modification, protein turnover, chaperones ;	HSP90 co-chaperone p23
	A0A8B9C6N1	13	Proteasome subunit alpha type	PSMA3	O	Posttranslational modification, protein turnover, chaperones ;	20S proteasome, regulatory subunit alpha type PSMA3/PRE10
	A0A8B9C6Q9	16	Tripartite motif containing 33	TRIM33	O	Posttranslational modification, protein turnover, chaperones ;	Predicted E3 ubiquitin ligase
	A0A8B9C6T5	6	Beta-secretase 1	BACE1	O	Posttranslational modification, protein turnover, chaperones ;	Aspartyl protease
	A0A8B9C702	41	peptidylprolyl isomerase	FKBP5	O	Posttranslational modification, protein turnover, chaperones ;	FKBP-type peptidyl-prolyl cis-trans isomerase
	A0A8B9C7F5	11	RING-type E3 ubiquitin transferase	RMND5A	O	Posttranslational modification, protein turnover, chaperones ;	Predicted E3 ubiquitin ligase
	A0A8B9C7I4	43	peptidylprolyl isomerase	FKBP4	O	Posttranslational modification, protein turnover, chaperones ;	FKBP-type peptidyl-prolyl cis-trans isomerase
	A0A8B9C7R9	19	Proteasome activator subunit 3	PSME3	O	Posttranslational modification, protein turnover, chaperones ;	Proteasome activator subunit
	A0A8B9C835	25	Ubiquitin carboxyl-terminal hydrolase	USP10	O	Posttranslational modification, protein turnover, chaperones ;	Ubiquitin-specific protease
	A0A8B9C873	38	Vesicle-fusing ATPase	NSF	O	Posttranslational modification, protein turnover, chaperones ;	AAA+-type ATPase
	A0A8B9C8E8	21	RING-type E3 ubiquitin transferase	ZNF598	O	Posttranslational modification, protein turnover, chaperones ;	Predicted E3 ubiquitin ligase
	A0A8B9C8Z2	17	E3 ubiquitin protein ligase	RNF20	O	Posttranslational modification, protein turnover, chaperones ;	E3 ubiquitin ligase involved in syntaxin degradation
	A0A8B9C9D4	33	RING-type E3 ubiquitin transferase	TRIM2	O	Posttranslational modification, protein turnover, chaperones ;	Predicted E3 ubiquitin ligase
	A0A8B9C9I9	24	Proteasome subunit alpha type-1	PSMA1	O	Posttranslational modification, protein turnover, chaperones ;	20S proteasome, regulatory subunit alpha type PSMA1/PRE5
	A0A8B9C9J5	8	Prefoldin subunit 1	PFDN1	O	Posttranslational modification, protein turnover, chaperones ;	Molecular chaperone Prefoldin, subunit 1
	A0A8B9C9K0	31	Ubiquitin-protein ligase E3A	UBE3A	O	Posttranslational modification, protein turnover, chaperones ;	E3 ubiquitin protein ligase
	A0A8B9CA34	18	Heat shock protein family A (Hsp70) member 14	HSPA14	O	Posttranslational modification, protein turnover, chaperones ;	Molecular chaperones HSP70/HSC70, HSP70 superfamily
	A0A8B9CA42	7	Cathepsin O	CTSO	O	Posttranslational modification, protein turnover, chaperones ;	Cysteine proteinase Cathepsin F
	A0A8B9CA44	16	RING-type E3 ubiquitin transferase	PPIL2	O	Posttranslational modification, protein turnover, chaperones ;	Cyclophilin type, U box-containing peptidyl-prolyl cis-trans isomerase
	A0A8B9CA54	5	Sulfhydryl oxidase	GFER	O	Posttranslational modification, protein turnover, chaperones ;	Mitochondrial sulfhydryl oxidase involved in the biogenesis of cytosolic Fe/S proteins
	A0A8B9CBJ6	36	Ubiquitination factor E4A	UBE4A	O	Posttranslational modification, protein turnover, chaperones ;	Ubiquitin fusion degradation protein-2
	A0A8B9CBL9	11	Prefoldin subunit 3	VBP1	O	Posttranslational modification, protein turnover, chaperones ;	Molecular chaperone Prefoldin, subunit 3
	A0A8B9CBX4	30	E3 ubiquitin-protein ligase	UBR2	O	Posttranslational modification, protein turnover, chaperones ;	N-end rule pathway, recognition component UBR1
	A0A8B9CBX7	5	26S proteasome non-ATPase regulatory subunit 9	PSMD9	O	Posttranslational modification, protein turnover, chaperones ;	26S proteasome regulatory complex, subunit PSMD9
	A0A8B9CBZ1	47	Pleckstrin homology like domain family B member 1	PHLDB1	O	Posttranslational modification, protein turnover, chaperones ;	Molecular chaperones GRP170/SIL1, HSP70 superfamily
	A0A8B9CCF4	39	Cullin 5	CUL5	O	Posttranslational modification, protein turnover, chaperones ;	E3 ubiquitin ligase, Cullin 1 component
	A0A8B9CCY3	8	thioredoxin-disulfide reductase	TXNRD2	O	Posttranslational modification, protein turnover, chaperones ;	Thioredoxin reductase
	A0A8B9CD18	27	Dolichyl-diphosphooligosaccharide--protein glycosyltransferase subunit 2	RPN2	O	Posttranslational modification, protein turnover, chaperones ;	Oligosaccharyltransferase, delta subunit (ribophorin II)
	A0A8B9CDF9	19	Proteasome subunit alpha type	PSMA6	O	Posttranslational modification, protein turnover, chaperones ;	20S proteasome, regulatory subunit alpha type PSMA6/SCL1
	A0A8B9CDI3	10	Ubiquitin specific peptidase 40	USP40	O	Posttranslational modification, protein turnover, chaperones ;	Ubiquitin carboxyl-terminal hydrolase
	A0A8B9CDI8	14	Aryl hydrocarbon receptor interacting protein	AIP	O	Posttranslational modification, protein turnover, chaperones ;	Aryl-hydrocarbon receptor-interacting protein
	A0A8B9CDM6	8	Ubiquitin specific peptidase 53	USP53	O	Posttranslational modification, protein turnover, chaperones ;	Ubiquitin carboxyl-terminal hydrolase
	A0A8B9CDQ9	7	Proteasome 26S subunit, non-ATPase 10	PSMD10	O	Posttranslational modification, protein turnover, chaperones ;	26S proteasome regulatory complex, subunit PSMD10
	A0A8B9CE57	13	Hematopoietic prostaglandin D synthase	HPGDS	O	Posttranslational modification, protein turnover, chaperones ;	Glutathione S-transferase
	A0A8B9CEN9	39	T-complex protein 1 subunit eta	CCT7	O	Posttranslational modification, protein turnover, chaperones ;	Chaperonin complex component, TCP-1 eta subunit (CCT7)
	A0A8B9CES9	57	Ubiquitin like modifier activating enzyme 6	UBA6	O	Posttranslational modification, protein turnover, chaperones ;	Ubiquitin activating enzyme UBA1
	A0A8B9CFB7	39	E3 ubiquitin-protein ligase	TRIP12	O	Posttranslational modification, protein turnover, chaperones ;	Putative ubiquitin fusion degradation protein
	A0A8B9CFK6	6	RING finger protein 10	RNF10	O	Posttranslational modification, protein turnover, chaperones ;	Predicted E3 ubiquitin ligase
	A0A8B9CFQ0	75	Heat shock 70 kDa protein 4	HSPA4	O	Posttranslational modification, protein turnover, chaperones ;	Molecular chaperones HSP105/HSP110/SSE1, HSP70 superfamily
	A0A8B9CFT8	12	E3 ubiquitin-protein ligase CHFR	CHFR	O	Posttranslational modification, protein turnover, chaperones ;	E3 ubiquitin ligase
	A0A8B9CH21	6	Polypeptide N-acetylgalactosaminyltransferase	GALNT10	O	Posttranslational modification, protein turnover, chaperones ;	Polypeptide N-acetylgalactosaminyltransferase
	A0A8B9CH60	3	Small ubiquitin-related modifier	SUMO2	O	Posttranslational modification, protein turnover, chaperones ;	Ubiquitin-like proteins
	A0A8B9CHD8	6	Ubiquitin conjugating enzyme E2 R2	UBE2R2	O	Posttranslational modification, protein turnover, chaperones ;	Ubiquitin-protein ligase
	A0A8B9CHX6	16	RBR-type E3 ubiquitin transferase	RNF14	O	Posttranslational modification, protein turnover, chaperones ;	Predicted E3 ubiquitin ligase
	A0A8B9CIH4	7	ATP synthase mitochondrial F1 complex assembly factor 1	ATPAF1	O	Posttranslational modification, protein turnover, chaperones ;	Mitochondrial F1-ATPase assembly protein
	A0A8B9CIP0	39	T-complex protein 1 subunit alpha	TCP1	O	Posttranslational modification, protein turnover, chaperones ;	Chaperonin complex component, TCP-1 alpha subunit (CCT1)
	A0A8B9CIS0	5	DnaJ heat shock protein family (Hsp40) member B6	DNAJB6	O	Posttranslational modification, protein turnover, chaperones ;	Molecular chaperone (DnaJ superfamily)
	A0A8B9CIU7	31	Proteasome 26S subunit, ATPase 3	PSMC3	O	Posttranslational modification, protein turnover, chaperones ;	26S proteasome regulatory complex, ATPase RPT5
	A0A8B9CIX6	43	HECT-type E3 ubiquitin transferase	UBE3C	O	Posttranslational modification, protein turnover, chaperones ;	E3 ubiquitin protein ligase
	A0A8B9CJ82	21	Peptidyl-prolyl cis-trans isomerase	PPIB	O	Posttranslational modification, protein turnover, chaperones ;	Peptidyl-prolyl cis-trans isomerase
	A0A8B9CJI8	3	Complement C3	C3	O	Posttranslational modification, protein turnover, chaperones ;	Alpha-macroglobulin
	A0A8B9CJP2	26	Ubiquitin specific peptidase 54	USP54	O	Posttranslational modification, protein turnover, chaperones ;	Ubiquitin carboxyl-terminal hydrolase
	A0A8B9CJZ8	21	Peroxiredoxin-1	PRDX1	O	Posttranslational modification, protein turnover, chaperones ;	Alkyl hydroperoxide reductase, thiol specific antioxidant and related enzymes
	A0A8B9CK86	8	Magnesium transporter 1	MAGT1	O	Posttranslational modification, protein turnover, chaperones ;	Oligosaccharyltransferase, gamma subunit
	A0A8B9CKU1	10	Prostaglandin E synthase 3	PTGES3	O	Posttranslational modification, protein turnover, chaperones ;	HSP90 co-chaperone p23
	A0A8B9CLD9	10	Heat shock protein beta-8	HSPB8	O	Posttranslational modification, protein turnover, chaperones ;	Alpha crystallins
	A0A8B9CLL2	3	Protein XRP2	RP2	O	Posttranslational modification, protein turnover, chaperones ;	Beta-tubulin folding cofactor C
	A0A8B9CM80	37	Proteasome 26S subunit, non-ATPase 3	PSMD3	O	Posttranslational modification, protein turnover, chaperones ;	26S proteasome regulatory complex, subunit RPN3/PSMD3
	A0A8B9CM86	24	RBR-type E3 ubiquitin transferase	ARIH2	O	Posttranslational modification, protein turnover, chaperones ;	Predicted E3 ubiquitin ligase
	A0A8B9CM94	56	Insulin degrading enzyme	IDE	O	Posttranslational modification, protein turnover, chaperones ;	N-arginine dibasic convertase NRD1 and related Zn2+-dependent endopeptidases, insulinase superfamily
	A0A8B9CM99	6	DnaJ heat shock protein family (Hsp40) member C24	DNAJC24	O	Posttranslational modification, protein turnover, chaperones ;	Molecular chaperone (DnaJ superfamily)
	A0A8B9CMF5	22	Protein disulfide isomerase family A member 5	PDIA5	O	Posttranslational modification, protein turnover, chaperones ;	Thioredoxin/protein disulfide isomerase
	A0A8B9CMR1	23	Ubiquitin carboxyl-terminal hydrolase	USP14	O	Posttranslational modification, protein turnover, chaperones ;	Ubiquitin-specific protease
	A0A8B9CNA5	32	Calnexin	CANX	O	Posttranslational modification, protein turnover, chaperones ;	Calnexin
	A0A8B9CP90	51	Tripeptidyl-peptidase 2	TPP2	O	Posttranslational modification, protein turnover, chaperones ;	Tripeptidyl peptidase II
	A0A8B9CPJ2	10	Ring finger protein 123	RNF123	O	Posttranslational modification, protein turnover, chaperones ;	Predicted E3 ubiquitin ligase
	A0A8B9CPK3	14	DnaJ heat shock protein family (Hsp40) member B4	DNAJB4	O	Posttranslational modification, protein turnover, chaperones ;	Molecular chaperone (DnaJ superfamily)
	A0A8B9CPP6	7	Tyrosine 3-monooxygenase/tryptophan 5-monooxygenase activation protein beta	YWHAB	O	Posttranslational modification, protein turnover, chaperones ;	Multifunctional chaperone (14-3-3 family)
	A0A8B9CQ26	64	Protein disulfide-isomerase	PDIA4	O	Posttranslational modification, protein turnover, chaperones ;	Protein disulfide isomerase (prolyl 4-hydroxylase beta subunit)
	A0A8B9CQA2	9	ATPase family AAA domain containing 1	ATAD1	O	Posttranslational modification, protein turnover, chaperones ;	AAA+-type ATPase
	A0A8B9CRA2	15	dolichyl-diphosphooligosaccharide--protein glycotransferase	STT3A	O	Posttranslational modification, protein turnover, chaperones ;	Oligosaccharyltransferase, STT3 subunit
	A0A8B9CRA6	15	DnaJ heat shock protein family (Hsp40) member B11	DNAJB11	O	Posttranslational modification, protein turnover, chaperones ;	Molecular chaperone (DnaJ superfamily)
	A0A8B9CRC1	6	Ring finger protein 13	RNF13	O	Posttranslational modification, protein turnover, chaperones ;	Predicted E3 ubiquitin ligase
	A0A8B9CRY3	16	Leucine carboxyl methyltransferase 1	LCMT1	O	Posttranslational modification, protein turnover, chaperones ;	Carboxymethyl transferase
	A0A8B9CS06	18	Mitochondrial intermediate peptidase	MIPEP	O	Posttranslational modification, protein turnover, chaperones ;	Metalloendopeptidase family - mitochondrial intermediate peptidase
	A0A8B9CS19	8	Mitofusin 2	MFN2	O	Posttranslational modification, protein turnover, chaperones ;	Mitofusin 1 GTPase, involved in mitochondrila biogenesis
	A0A8B9CSK2	12	BRCA1/BRCA2-containing complex subunit 3	BRCC3	O	Posttranslational modification, protein turnover, chaperones ;	26S proteasome regulatory complex, subunit RPN11
	A0A8B9CT05	15	RBR-type E3 ubiquitin transferase	ARIH1	O	Posttranslational modification, protein turnover, chaperones ;	Predicted E3 ubiquitin ligase
	A0A8B9CT11	62	Heat shock protein family A (Hsp70) member 4 like	HSPA4L	O	Posttranslational modification, protein turnover, chaperones ;	Molecular chaperones HSP105/HSP110/SSE1, HSP70 superfamily
	A0A8B9CTD0	29	Heat shock protein 90 alpha family class B member 1	HSP90AB1	O	Posttranslational modification, protein turnover, chaperones ;	Molecular chaperone (HSP90 family)
	A0A8B9CTX1	53	HECT and RLD domain containing E3 ubiquitin protein ligase 4	HERC4	O	Posttranslational modification, protein turnover, chaperones ;	E3 ubiquitin protein ligase
	A0A8B9CU25	9	Pyroglutamyl-peptidase I	PGPEP1	O	Posttranslational modification, protein turnover, chaperones ;	Predicted pyroglutamyl peptidase
	A0A8B9CUD1	10	Proteasome subunit beta	PSMB2	O	Posttranslational modification, protein turnover, chaperones ;	20S proteasome, regulatory subunit beta type PSMB2/PRE1
	A0A8B9CUN8	12	Proteasome subunit beta	PSMB1	O	Posttranslational modification, protein turnover, chaperones ;	20S proteasome, regulatory subunit beta type PSMB1/PRE7
	A0A8B9CUZ4	29	procollagen-lysine 5-dioxygenase	PLOD1	O	Posttranslational modification, protein turnover, chaperones ;	Lysyl hydroxylase
	A0A8B9CV33	14	UBX domain protein 6	UBXN6	O	Posttranslational modification, protein turnover, chaperones ;	Predicted ubiquitin regulatory protein
	A0A8B9CV99	53	Heat shock protein 105 kDa	HSPH1	O	Posttranslational modification, protein turnover, chaperones ;	Molecular chaperones HSP105/HSP110/SSE1, HSP70 superfamily
	A0A8B9CVB1	40	T-complex protein 1 subunit epsilon	CCT5	O	Posttranslational modification, protein turnover, chaperones ;	Chaperonin complex component, TCP-1 epsilon subunit (CCT5)
	A0A8B9CVB2	12	Ubiquitin family domain containing 1	UBFD1	O	Posttranslational modification, protein turnover, chaperones ;	Ubiquitin-specific protease
	A0A8B9CVK1	7	Proteasome maturation protein	POMP	O	Posttranslational modification, protein turnover, chaperones ;	Proteasome maturation factor
	A0A8B9CVU4	29	Peptidase, mitochondrial processing alpha subunit	PMPCA	O	Posttranslational modification, protein turnover, chaperones ;	Mitochondrial processing peptidase, alpha subunit
	A0A8B9CW23	51	Stress-70 protein, mitochondrial	HSPA9	O	Posttranslational modification, protein turnover, chaperones ;	Molecular chaperones mortalin/PBP74/GRP75, HSP70 superfamily
	A0A8B9CW49	14	RB binding protein 6, ubiquitin ligase	RBBP6	O	Posttranslational modification, protein turnover, chaperones ;	Predicted E3 ubiquitin ligase
	A0A8B9CWE0	8	HtrA serine peptidase 2	HTRA2	O	Posttranslational modification, protein turnover, chaperones ;	Serine protease
	A0A8B9CWV8	10	Prefoldin subunit 5	PFDN5	O	Posttranslational modification, protein turnover, chaperones ;	Molecular chaperone Prefoldin, subunit 5
	A0A8B9CXG6	37	T-complex protein 1 subunit beta	CCT2	O	Posttranslational modification, protein turnover, chaperones ;	Chaperonin complex component, TCP-1 beta subunit (CCT2)
	A0A8B9CXI2	5	Peptidyl-prolyl cis-trans isomerase	PPIC	O	Posttranslational modification, protein turnover, chaperones ;	Peptidyl-prolyl cis-trans isomerase
	A0A8B9CXJ4	8	HECT-type E3 ubiquitin transferase	NEDD4L	O	Posttranslational modification, protein turnover, chaperones ;	Ubiquitin protein ligase RSP5/NEDD4
	A0A8B9CY25	13	GDP-fucose protein O-fucosyltransferase 1	POFUT1	O	Posttranslational modification, protein turnover, chaperones ;	GDP-fucose protein O-fucosyltransferase
	A0A8B9CY40	24	Thioredoxin like 1	TXNL1	O	Posttranslational modification, protein turnover, chaperones ;	Thioredoxin-like protein
	A0A8B9CY60	12	Tetratricopeptide repeat domain 4	TTC4	O	Posttranslational modification, protein turnover, chaperones ;	Hsp90 co-chaperone CNS1 (contains TPR repeats)
	A0A8B9CYG1	5	Prefoldin subunit 4	PFDN4	O	Posttranslational modification, protein turnover, chaperones ;	Molecular chaperone Prefoldin, subunit 4
	A0A8B9CYP6	12	STIP1 homology and U-box containing protein 1	STUB1	O	Posttranslational modification, protein turnover, chaperones ;	Chaperone-dependent E3 ubiquitin protein ligase (contains TPR repeats)
	A0A8B9CYV4	18	Ubiquitin carboxyl-terminal hydrolase	UCHL5	O	Posttranslational modification, protein turnover, chaperones ;	Ubiquitin C-terminal hydrolase
	A0A8B9CYW0	81	ubiquitinyl hydrolase 1	USP24	O	Posttranslational modification, protein turnover, chaperones ;	Ubiquitin carboxyl-terminal hydrolase
	A0A8B9CZ06	11	Proteasome 20S subunit alpha 5	PSMA5	O	Posttranslational modification, protein turnover, chaperones ;	20S proteasome, regulatory subunit alpha type PSMA5/PUP2
	A0A8B9CZ10	6	E3 ubiquitin-protein ligase	MGRN1	O	Posttranslational modification, protein turnover, chaperones ;	Predicted E3 ubiquitin ligase
	A0A8B9CZ37	25	Peptidylprolyl isomerase D	PPID	O	Posttranslational modification, protein turnover, chaperones ;	HSP90 co-chaperone CPR7/Cyclophilin
	A0A8B9CZ40	9	AKT interacting protein	AKTIP	O	Posttranslational modification, protein turnover, chaperones ;	Ubiquitin-conjugating enzyme-related protein Ft1, involved in programmed cell death
	A0A8B9CZC3	4	Glutaredoxin 2	GLRX2	O	Posttranslational modification, protein turnover, chaperones ;	Glutaredoxin and related proteins
	A0A8B9CZH8	19	Prohibitin	PHB1	O	Posttranslational modification, protein turnover, chaperones ;	Prohibitin
	A0A8B9CZK7	8	Ubiquitin conjugating enzyme E2 I	UBE2I	O	Posttranslational modification, protein turnover, chaperones ;	Ubiquitin-protein ligase
	A0A8B9CZN1	13	DnaJ heat shock protein family (Hsp40) member C9	DNAJC9	O	Posttranslational modification, protein turnover, chaperones ;	Molecular chaperone (DnaJ superfamily)
	A0A8B9D002	12	CWC27 spliceosome associated cyclophilin	CWC27	O	Posttranslational modification, protein turnover, chaperones ;	Peptidyl-prolyl cis-trans isomerase
	A0A8B9D035	10	Proteasome subunit beta	PSMB7	O	Posttranslational modification, protein turnover, chaperones ;	20S proteasome, regulatory subunit beta type PSMB7/PSMB10/PUP1
	A0A8B9D079	52	78 kDa glucose-regulated protein	HSPA5	O	Posttranslational modification, protein turnover, chaperones ;	Molecular chaperones GRP78/BiP/KAR2, HSP70 superfamily
	A0A8B9D0D1	57	Ubiquitin carboxyl-terminal hydrolase 47	USP47	O	Posttranslational modification, protein turnover, chaperones ;	Putative ubiquitin-specific protease
	A0A8B9D0H6	12	Peptidylprolyl isomerase G	PPIG	O	Posttranslational modification, protein turnover, chaperones ;	HSP90 co-chaperone CPR7/Cyclophilin
	A0A8B9D0K0	13	Dipeptidyl peptidase 1	CTSC	O	Posttranslational modification, protein turnover, chaperones ;	Cysteine proteinase Cathepsin L
	A0A8B9D0K4	29	Peroxiredoxin-6	PRDX6	O	Posttranslational modification, protein turnover, chaperones ;	Alkyl hydroperoxide reductase, thiol specific antioxidant and related enzymes
	A0A8B9D0U5	27	26S proteasome non-ATPase regulatory subunit 5	PSMD5	O	Posttranslational modification, protein turnover, chaperones ;	26S proteasome regulatory complex, subunit PSMD5
	A0A8B9D169	7	DnaJ heat shock protein family (Hsp40) member A3	DNAJA3	O	Posttranslational modification, protein turnover, chaperones ;	Molecular chaperone (DnaJ superfamily)
	A0A8B9D1M1	37	Peptidylprolyl isomerase domain and WD repeat containing 1	PPWD1	O	Posttranslational modification, protein turnover, chaperones ;	Cyclophilin-related peptidyl-prolyl cis-trans isomerase
	A0A8B9D1M3	4	HscB mitochondrial iron-sulfur cluster cochaperone	HSCB	O	Posttranslational modification, protein turnover, chaperones ;	Mitochondrial J-type chaperone
	A0A8B9D1Z8	13	RING-type E3 ubiquitin transferase	RC3H2	O	Posttranslational modification, protein turnover, chaperones ;	Predicted E3 ubiquitin ligase
	A0A8B9D277	35	TNF receptor associated protein 1	TRAP1	O	Posttranslational modification, protein turnover, chaperones ;	Molecular chaperone (HSP90 family)
	A0A8B9D2P8	34	Neurolysin	NLN	O	Posttranslational modification, protein turnover, chaperones ;	Metalloendopeptidase family - saccharolysin & thimet oligopeptidase
	A0A8B9D4L0	28	E3 ubiquitin-protein ligase	UBR3	O	Posttranslational modification, protein turnover, chaperones ;	Predicted ubiquitin-protein ligase of the N-recognin family
	A0A8B9EEC9	27	Ubiquitin carboxyl-terminal hydrolase 16	USP16	O	Posttranslational modification, protein turnover, chaperones ;	Ubiquitin-specific protease
	A0A8B9HYL7	11	Arginyl-tRNA--protein transferase 1	ATE1	O	Posttranslational modification, protein turnover, chaperones ;	Arginyl-tRNA-protein transferase
	A0A8B9I0D4	10	Tubulin-specific chaperone A	TBCA	O	Posttranslational modification, protein turnover, chaperones ;	Beta-tubulin folding cofactor A
	A0A8B9I0Z6	26	Interferon regulatory factor 2 binding protein like	IRF2BPL	O	Posttranslational modification, protein turnover, chaperones ;	Predicted E3 ubiquitin ligase
	A0A8B9I1Q4	10	Peptidyl-prolyl cis-trans isomerase	PIN1	O	Posttranslational modification, protein turnover, chaperones ;	Peptidyl-prolyl cis-trans isomerase
	A0A8B9I1X4	29	Proteasome 26S subunit, non-ATPase 6	PSMD6	O	Posttranslational modification, protein turnover, chaperones ;	26S proteasome regulatory complex, subunit RPN7/PSMD6
	A0A8B9I1X8	11	Autophagy protein 5	ATG5	O	Posttranslational modification, protein turnover, chaperones ;	Protein involved in autophagy and nutrient starvation
	A0A8B9I214	5	Thioredoxin 2	TXN2	O	Posttranslational modification, protein turnover, chaperones ;	Thioredoxin-like protein
	A0A8B9I2Q6	16	DnaJ heat shock protein family (Hsp40) member C21	DNAJC21	O	Posttranslational modification, protein turnover, chaperones ;	Molecular chaperone (DnaJ superfamily)
	A0A8B9I2R7	46	procollagen-lysine 5-dioxygenase	PLOD2	O	Posttranslational modification, protein turnover, chaperones ;	Lysyl hydroxylase
	A0A8B9I308	28	Peptide-N(4)-(N-acetyl-beta-glucosaminyl)asparagine amidase	NGLY1	O	Posttranslational modification, protein turnover, chaperones ;	Peptide:N-glycanase
	A0A8B9I344	12	DnaJ heat shock protein family (Hsp40) member A1	DNAJA1	O	Posttranslational modification, protein turnover, chaperones ;	Molecular chaperone (DnaJ superfamily)
	A0A8B9I3G6	30	DnaJ homolog subfamily C member 10	DNAJC10	O	Posttranslational modification, protein turnover, chaperones ;	Thioredoxin/protein disulfide isomerase
	A0A8B9I3N8	66	Heat shock protein 90 beta family member 1	HSP90B1	O	Posttranslational modification, protein turnover, chaperones ;	Endoplasmic reticulum glucose-regulated protein (GRP94/endoplasmin), HSP90 family
	A0A8B9I489	23	Glutathione S-transferase omega	GSTO1	O	Posttranslational modification, protein turnover, chaperones ;	Glutathione S-transferase
	A0A8B9I4I4	8	Peptide-methionine (R)-S-oxide reductase	MSRB3	O	Posttranslational modification, protein turnover, chaperones ;	Predicted pilin-like transcription factor
	A0A8B9I596	11	Ubiquitin conjugating enzyme E2 G1	UBE2G1	O	Posttranslational modification, protein turnover, chaperones ;	Ubiquitin-protein ligase
	A0A8B9I654	11	E2 ubiquitin-conjugating enzyme	UBE2K	O	Posttranslational modification, protein turnover, chaperones ;	Ubiquitin-protein ligase
	A0A8B9I673	75	vesicle-fusing ATPase	VCP	O	Posttranslational modification, protein turnover, chaperones ;	AAA+-type ATPase
	A0A8B9I679	30	26S proteasome non-ATPase regulatory subunit 13	PSMD13	O	Posttranslational modification, protein turnover, chaperones ;	26S proteasome regulatory complex, subunit RPN9/PSMD13
	A0A8B9I6H7	56	Protein disulfide-isomerase	P4HB	O	Posttranslational modification, protein turnover, chaperones ;	Protein disulfide isomerase (prolyl 4-hydroxylase beta subunit)
	A0A8B9I6I8	30	Aspartate beta-hydroxylase	ASPH	O	Posttranslational modification, protein turnover, chaperones ;	Aspartyl beta-hydroxylase
	A0A8B9I6L3	30	Proteasome 26S subunit, ATPase 1	PSMC1	O	Posttranslational modification, protein turnover, chaperones ;	26S proteasome regulatory complex, ATPase RPT2
	A0A8B9I782	10	2-oxoglutarate and iron dependent oxygenase domain containing 2	OGFOD2	O	Posttranslational modification, protein turnover, chaperones ;	Lysyl hydroxylase
	A0A8B9I789	16	Protein-L-isoaspartate (D-aspartate) O-methyltransferase domain containing 1	PCMTD1	O	Posttranslational modification, protein turnover, chaperones ;	Protein-L-isoaspartate(D-aspartate) O-methyltransferase
	A0A8B9I7M7	13	Fibronectin type III and SPRY domain containing 1	FSD1	O	Posttranslational modification, protein turnover, chaperones ;	Predicted E3 ubiquitin ligase
	A0A8B9I7P4	8	Peptidyl-prolyl cis-trans isomerase	PPIL3	O	Posttranslational modification, protein turnover, chaperones ;	Similar to cyclophilin-type peptidyl-prolyl cis-trans isomerase
	A0A8B9I7R7	38	Ubiquitin specific peptidase 28	USP28	O	Posttranslational modification, protein turnover, chaperones ;	Ubiquitin carboxyl-terminal hydrolase
	A0A8B9I8K3	16	Ubiquitin recognition factor in ER associated degradation 1	UFD1	O	Posttranslational modification, protein turnover, chaperones ;	Ubiquitin fusion-degradation protein
	A0A8B9I9D0	6	Small ubiquitin-related modifier	SUMO1	O	Posttranslational modification, protein turnover, chaperones ;	Ubiquitin-like proteins
	A0A8B9I9X7	20	Geranylgeranyl transferase type-2 subunit beta	RABGGTB	O	Posttranslational modification, protein turnover, chaperones ;	Protein geranylgeranyltransferase type II, beta subunit
	A0A8B9IA41	24	NEDD8-activating enzyme E1 catalytic subunit	UBA3	O	Posttranslational modification, protein turnover, chaperones ;	NEDD8-activating complex, catalytic component UBA3
	A0A8B9IA91	4	Ubiquitin conjugating enzyme E2 G2	UBE2G2	O	Posttranslational modification, protein turnover, chaperones ;	Ubiquitin-protein ligase
	A0A8B9IAA6	41	Ubiquitin specific peptidase 19	USP19	O	Posttranslational modification, protein turnover, chaperones ;	Ubiquitin C-terminal hydrolase
	A0A8B9IAL2	32	Dipeptidyl peptidase 9	DPP9	O	Posttranslational modification, protein turnover, chaperones ;	Dipeptidyl aminopeptidases/acylaminoacyl-peptidases
	A0A8B9IB22	58	Ubiquitin conjugating enzyme E2 O	UBE2O	O	Posttranslational modification, protein turnover, chaperones ;	Ubiquitin-conjugating enzyme
	A0A8B9IB70	14	Spastin	SPAST	O	Posttranslational modification, protein turnover, chaperones ;	AAA+-type ATPase
	A0A8B9IBS0	12	UBX domain-containing protein 7	UBXN7	O	Posttranslational modification, protein turnover, chaperones ;	Predicted ubiquitin regulatory protein, contains UAS and UBX domains
	A0A8B9IC99	14	Proteasome 26S subunit, non-ATPase 14	PSMD14	O	Posttranslational modification, protein turnover, chaperones ;	26S proteasome regulatory complex, subunit RPN11
	A0A8B9ICK8	14	SIL1 nucleotide exchange factor	SIL1	O	Posttranslational modification, protein turnover, chaperones ;	Armadillo/beta-catenin-like repeat-containing protein
	A0A8B9ICT0	12	Dipeptidyl peptidase 4	FAP	O	Posttranslational modification, protein turnover, chaperones ;	Dipeptidyl aminopeptidase
	A0A8B9ID08	6	Ubiquitin conjugating enzyme E2 F (putative)	UBE2F	O	Posttranslational modification, protein turnover, chaperones ;	Ubiquitin-protein ligase
	A0A8B9ID92	7	Mitofusin 1	MFN1	O	Posttranslational modification, protein turnover, chaperones ;	Mitofusin 1 GTPase, involved in mitochondrila biogenesis
	A0A8B9IDA1	9	peptidylprolyl isomerase	FKBP3	O	Posttranslational modification, protein turnover, chaperones ;	FKBP-type peptidyl-prolyl cis-trans isomerase
	A0A8B9IDK7	38	T-complex protein 1 subunit delta	CCT4	O	Posttranslational modification, protein turnover, chaperones ;	Chaperonin complex component, TCP-1 delta subunit (CCT4)
	A0A8B9CML3	6	GPI-anchor transamidase	PIGK	O	Posttranslational modification, protein turnover, chaperones ;	Gpi-anchor transamidase
	A0A8B9BFB9	15	HECT domain and ankyrin repeat containing E3 ubiquitin protein ligase 1	HACE1	OK	Posttranslational modification, protein turnover, chaperones ; Transcription ;	E3 ubiquitin-protein ligase/Putative upstream regulatory element binding protein
	A0A8B9BIM9	12	Aminopeptidase	ERAP1	EO	Amino acid transport and metabolism ; Posttranslational modification, protein turnover, chaperones ;	Puromycin-sensitive aminopeptidase and related aminopeptidases
	A0A8B9BMY8	65	Aminopeptidase	NPEPPS	EO	Amino acid transport and metabolism ; Posttranslational modification, protein turnover, chaperones ;	Puromycin-sensitive aminopeptidase and related aminopeptidases
	A0A8B9BNC8	21	Ubiquilin 4	UBQLN4	OR	Posttranslational modification, protein turnover, chaperones ; General function prediction only ;	Ubiquitin-like protein
	A0A8B9BUQ4	4	Dolichyl-diphosphooligosaccharide--protein glycosyltransferase subunit DAD1	DAD1	DO	Cell cycle control, cell division, chromosome partitioning ; Posttranslational modification, protein turnover, chaperones ;	Defender against cell death protein/oligosaccharyltransferase, epsilon subunit
	A0A8B9BZ05	36	Leucyl and cystinyl aminopeptidase	LNPEP	EO	Amino acid transport and metabolism ; Posttranslational modification, protein turnover, chaperones ;	Puromycin-sensitive aminopeptidase and related aminopeptidases
	A0A8B9C1D6	14	Phosphatidylinositol glycan anchor biosynthesis class S	PIGS	MO	Cell wall/membrane/envelope biogenesis ; Posttranslational modification, protein turnover, chaperones ;	GPI transamidase complex, GPI17/PIG-S component, involved in glycosylphosphatidylinositol anchor biosynthesis
	A0A8B9C5S0	9	Cell division cycle 16	CDC16	DO	Cell cycle control, cell division, chromosome partitioning ; Posttranslational modification, protein turnover, chaperones ;	Anaphase-promoting complex (APC), Cdc16 subunit
	A0A8B9CA67	3	Heat shock factor binding protein 1	HSBP1	KO	Transcription ; Posttranslational modification, protein turnover, chaperones ;	Heat shock factor binding protein
	A0A8B9CDA9	3	FAU ubiquitin like and ribosomal protein S30 fusion	FAU	JO	Translation, ribosomal structure and biogenesis ; Posttranslational modification, protein turnover, chaperones ;	Ubiquitin-like/40S ribosomal S30 protein fusion
	A0A8B9CFC6	13	Phosphatidylinositol glycan anchor biosynthesis class T	PIGT	MO	Cell wall/membrane/envelope biogenesis ; Posttranslational modification, protein turnover, chaperones ;	GPI transamidase complex, GPI16/PIG-T component, involved in glycosylphosphatidylinositol anchor biosynthesis
	A0A8B9CGE7	43	Pitrilysin metalloproteinase 1	PITRM1	RO	General function prediction only ; Posttranslational modification, protein turnover, chaperones ;	Metalloendoprotease HMP1 (insulinase superfamily)
	A0A8B9CH74	13	Cell division cycle 23	CDC23	DO	Cell cycle control, cell division, chromosome partitioning ; Posttranslational modification, protein turnover, chaperones ;	Anaphase-promoting complex (APC), Cdc23 subunit
	A0A8B9CHX9	31	La ribonucleoprotein 1, translational regulator	LARP1	OJ	Posttranslational modification, protein turnover, chaperones ; Translation, ribosomal structure and biogenesis ;	RNA-binding protein LARP/SRO9 and related La domain proteins
	A0A8B9CNA0	17	Dipeptidyl peptidase 7	DPP7	OR	Posttranslational modification, protein turnover, chaperones ; General function prediction only ;	Prolylcarboxypeptidase (angiotensinase C)
	A0A8B9CSR2	3	La ribonucleoprotein 1B	LARP1B	OJ	Posttranslational modification, protein turnover, chaperones ; Translation, ribosomal structure and biogenesis ;	RNA-binding protein LARP/SRO9 and related La domain proteins
	A0A8B9CSR6	12	Anaphase-promoting complex subunit 2	ANAPC2	DO	Cell cycle control, cell division, chromosome partitioning ; Posttranslational modification, protein turnover, chaperones ;	Anaphase-promoting complex (APC), subunit 2
	A0A8B9CU27	10	Ubiquitin like 7	UBL7	OR	Posttranslational modification, protein turnover, chaperones ; General function prediction only ;	Ubiquitin-like protein
	A0A8B9CZD3	17	GDP-L-fucose synthase	GFUS	GO	Carbohydrate transport and metabolism ; Posttranslational modification, protein turnover, chaperones ;	GDP-L-fucose synthetase
	A0A8B9B848	18	Carboxypeptidase Q	CPQ	OPR	Posttranslational modification, protein turnover, chaperones ; Inorganic ion transport and metabolism ; General function prediction only ;	Transferrin receptor and related proteins containing the protease-associated (PA) domain
	A0A8B9BJ40	39	Unc-45 myosin chaperone A	UNC45A	ODR	Posttranslational modification, protein turnover, chaperones ; Cell cycle control, cell division, chromosome partitioning ; General function prediction only ;	Myosin assembly protein/sexual cycle protein and related proteins
	A0A8B9BTS6	20	Transferrin receptor protein 1	TFRC	OPR	Posttranslational modification, protein turnover, chaperones ; Inorganic ion transport and metabolism ; General function prediction only ;	Transferrin receptor and related proteins containing the protease-associated (PA) domain
	A0A8B9CDI5	15	WD repeat domain 82	WDR82	ABO	RNA processing and modification ; Chromatin structure and dynamics ; Posttranslational modification, protein turnover, chaperones ;	Histone H3 (Lys4) methyltransferase complex and RNA cleavage factor II complex, subunit SWD2
	A0A8B9CG77	29	Poly [ADP-ribose] polymerase	PARP1	KLO	Transcription ; Replication, recombination and repair ; Posttranslational modification, protein turnover, chaperones ;	NAD+ ADP-ribosyltransferase Parp, required for poly-ADP ribosylation of nuclear proteins
	A0A8B9CRG1	15	GDP-mannose pyrophosphorylase A	GMPPA	GMO	Carbohydrate transport and metabolism ; Cell wall/membrane/envelope biogenesis ; Posttranslational modification, protein turnover, chaperones ;	GDP-mannose pyrophosphorylase
7,Translation, ribosomal structure and biogenesis	A0A8B9B7I7	45	DIS3 homolog, exosome endoribonuclease and 3-5 exoribonuclease	DIS3	J	Translation, ribosomal structure and biogenesis ;	Exosomal 3'-5' exoribonuclease complex, subunit Rrp44/Dis3
	A0A8B9B7L8	9	60S ribosomal protein L13	RPL13	J	Translation, ribosomal structure and biogenesis ;	60S Ribosomal protein L13
	A0A8B9B870	13	Ribosome-releasing factor 2, mitochondrial	GFM2	J	Translation, ribosomal structure and biogenesis ;	Elongation factor G
	A0A8B9B8L6	28	Elongation factor like GTPase 1	EFL1	J	Translation, ribosomal structure and biogenesis ;	Translation elongation factor 2/ribosome biogenesis protein RIA1 and related proteins
	A0A8B9B8W9	11	60S ribosomal protein L30	RPL30	J	Translation, ribosomal structure and biogenesis ;	60S ribosomal protein L30
	A0A8B9B905	14	40S ribosomal protein S11	RPS11	J	Translation, ribosomal structure and biogenesis ;	40S ribosomal protein S11
	A0A8B9B963	3	Ribosomal protein L36a like	RPL36A	J	Translation, ribosomal structure and biogenesis ;	60S ribosomal protein L44
	A0A8B9B9D8	18	Ribosomal protein L3	RPL3	J	Translation, ribosomal structure and biogenesis ;	60S ribosomal protein L3 and related proteins
	A0A8B9B9G9	24	serine--tRNA ligase	SARS1	J	Translation, ribosomal structure and biogenesis ;	Seryl-tRNA synthetase
	A0A8B9B9T5	18	Eukaryotic translation initiation factor 3 subunit G	EIF3G	J	Translation, ribosomal structure and biogenesis ;	Translation initiation factor 3, subunit g (eIF-3g)
	A0A8B9BAA2	9	2-iminobutanoate/2-iminopropanoate deaminase	RIDA	J	Translation, ribosomal structure and biogenesis ;	Putative translation initiation inhibitor UK114/IBM1
	A0A8B9BAC9	116	Eukaryotic translation initiation factor 3 subunit A	EIF3A	J	Translation, ribosomal structure and biogenesis ;	Translation initiation factor 3, subunit a (eIF-3a)
	A0A8B9BAP7	7	Ribosomal RNA-processing protein 40	EXOSC3	J	Translation, ribosomal structure and biogenesis ;	Exosomal 3'-5' exoribonuclease complex subunit Rrp40
	A0A8B9BAZ2	70	Eukaryotic translation initiation factor 4 gamma 1	EIF4G1	J	Translation, ribosomal structure and biogenesis ;	Translation initiation factor 4F, ribosome/mRNA-bridging subunit (eIF-4G)
	A0A8B9BB97	5	Ribosomal protein L19	RPL19	J	Translation, ribosomal structure and biogenesis ;	60s ribosomal protein L19
	A0A8B9BD56	7	60S ribosomal protein L27a	RPL27A	J	Translation, ribosomal structure and biogenesis ;	60s ribosomal protein L15/L27
	A0A8B9BDB9	5	Mitochondrial ribosomal protein L19	MRPL19	J	Translation, ribosomal structure and biogenesis ;	Mitochondrial/chloroplast ribosomal protein L19
	A0A8B9BDJ3	5	tRNA pseudouridine(55) synthase	TRUB1	J	Translation, ribosomal structure and biogenesis ;	Pseudouridine synthase
	A0A8B9BEC3	15	Glutamyl-tRNA(Gln) amidotransferase subunit A, mitochondrial	QRSL1	J	Translation, ribosomal structure and biogenesis ;	Amidases
	A0A8B9BEC6	8	Peptide deformylase	PDF	J	Translation, ribosomal structure and biogenesis ;	Peptide deformylase
	A0A8B9BEM9	3	Ribosomal protein L22	RPL22	J	Translation, ribosomal structure and biogenesis ;	60S ribosomal protein L22
	A0A8B9BEN6	11	Ribosomal protein S16	RPS16	J	Translation, ribosomal structure and biogenesis ;	40S ribosomal protein S16
	A0A8B9BER9	50	cysteine--tRNA ligase	CARS1	J	Translation, ribosomal structure and biogenesis ;	Cysteinyl-tRNA synthetase
	A0A8B9BEV6	28	Eukaryotic translation initiation factor 3 subunit D	EIF3D	J	Translation, ribosomal structure and biogenesis ;	Translation initiation factor 3, subunit d (eIF-3d)
	A0A8B9BFZ8	26	TRMT1-like protein	TRMT1L	J	Translation, ribosomal structure and biogenesis ;	tRNA methyltransferase
	A0A8B9BH19	5	Exosome component 6	EXOSC6	J	Translation, ribosomal structure and biogenesis ;	Exosomal 3'-5' exoribonuclease complex, subunit Rrp41 and related exoribonucleases
	A0A8B9BIB7	11	Eukaryotic translation initiation factor 4E	EIF4E	J	Translation, ribosomal structure and biogenesis ;	Translation initiation factor 4F, cap-binding subunit (eIF-4E) and related cap-binding proteins
	A0A8B9BIR7	3	40S ribosomal protein S27	RPS27	J	Translation, ribosomal structure and biogenesis ;	40s ribosomal protein S27
	A0A8B9BIZ8	8	Calcium regulated heat stable protein 1	CARHSP1	J	Translation, ribosomal structure and biogenesis ;	Predicted RNA-binding protein containing PIN domain and invovled in translation or RNA processing
	A0A8B9BJ08	38	threonine--tRNA ligase	TARS1	J	Translation, ribosomal structure and biogenesis ;	Threonyl-tRNA synthetase
	A0A8B9BJT8	14	eIF-2B GDP-GTP exchange factor subunit epsilon	EIF2B5	J	Translation, ribosomal structure and biogenesis ;	Translation initiation factor 2B, epsilon subunit (eIF-2Bepsilon/GCD6)
	A0A8B9BKP8	12	60S ribosomal export protein NMD3	NMD3	J	Translation, ribosomal structure and biogenesis ;	NMD protein affecting ribosome stability and mRNA decay
	A0A8B9BKQ1	5	39S ribosomal protein L15, mitochondrial	MRPL15	J	Translation, ribosomal structure and biogenesis ;	Mitochondrial/chloroplast ribosomal protein L15/L10
	A0A8B9BKV1	5	Ribosomal protein L23	RPL23	J	Translation, ribosomal structure and biogenesis ;	60S ribosomal protein L14/L17/L23
	A0A8B9BKV4	37	Methionine--tRNA ligase, cytoplasmic	MARS1	J	Translation, ribosomal structure and biogenesis ;	Methionyl-tRNA synthetase
	A0A8B9BKY6	6	Mitochondrial ribosomal protein S25	MRPS25	J	Translation, ribosomal structure and biogenesis ;	Putative mitochondrial ribosomal protein mRpS25
	A0A8B9BLF8	3	Mitochondrial ribosomal protein L54	MRPL54	J	Translation, ribosomal structure and biogenesis ;	Mitochondrial/chloroplast ribosomal protein L54/L37
	A0A8B9BLP9	3	40S ribosomal protein S20	RPS20	J	Translation, ribosomal structure and biogenesis ;	40S ribosomal protein S20
	A0A8B9BM09	5	40S ribosomal protein S28	RPS28	J	Translation, ribosomal structure and biogenesis ;	40S ribosomal protein S28
	A0A8B9BMA1	13	Eukaryotic translation initiation factor 2B subunit beta	EIF2B2	J	Translation, ribosomal structure and biogenesis ;	Translation initiation factor 2B, beta subunit (eIF-2Bbeta/GCD7)
	A0A8B9BMB1	4	60S ribosomal protein L36	RPL36	J	Translation, ribosomal structure and biogenesis ;	60S ribosomal protein L36
	A0A8B9BMK9	31	Leucine rich repeat containing 47	LRRC47	J	Translation, ribosomal structure and biogenesis ;	Phenylalanyl-tRNA synthetase beta subunit
	A0A8B9BMM1	7	Exosome component 8	EXOSC8	J	Translation, ribosomal structure and biogenesis ;	Exosomal 3'-5' exoribonuclease complex, subunit Rrp43
	A0A8B9BMW8	12	NOP14 nucleolar protein	NOP14	J	Translation, ribosomal structure and biogenesis ;	Nucleolar protein involved in 40S ribosome biogenesis
	A0A8B9BNH0	41	Eukaryotic translation initiation factor 3 subunit B	EIF3B	J	Translation, ribosomal structure and biogenesis ;	Translation initiation factor 3, subunit b (eIF-3b)
	A0A8B9BNP0	11	Ribosomal protein L15	RPL15	J	Translation, ribosomal structure and biogenesis ;	60s ribosomal protein L15
	A0A8B9BPR0	7	Eukaryotic translation initiation factor 4E family member 2	EIF4E2	J	Translation, ribosomal structure and biogenesis ;	Predicted mRNA cap-binding protein related to eIF-4E
	A0A8B9BPX3	32	Lysine--tRNA ligase	KARS1	J	Translation, ribosomal structure and biogenesis ;	Lysyl-tRNA synthetase (class II)
	A0A8B9BQA9	6	Mitochondrial ribosomal protein S17	MRPS17	J	Translation, ribosomal structure and biogenesis ;	Mitochondrial/chloroplast ribosomal S17-like protein
	A0A8B9BQL6	11	Nucleolar complex protein 2 homolog	NOC2L	J	Translation, ribosomal structure and biogenesis ;	Predicted protein involved in nuclear export of pre-ribosomes
	A0A8B9BRE4	14	tRNA (adenine(58)-N(1))-methyltransferase non-catalytic subunit TRM6	TRMT6	J	Translation, ribosomal structure and biogenesis ;	tRNA(1-methyladenosine) methyltransferase, subunit GCD10
	A0A8B9BRI2	9	60S ribosomal protein L34	RPL34	J	Translation, ribosomal structure and biogenesis ;	60s ribosomal protein L34
	A0A8B9BRP4	40	Aspartate--tRNA ligase, cytoplasmic	DARS1	J	Translation, ribosomal structure and biogenesis ;	Aspartyl-tRNA synthetase
	A0A8B9BRR7	13	Ribosome maturation protein SBDS	SBDS	J	Translation, ribosomal structure and biogenesis ;	Predicted exosome subunit
	A0A8B9BRX5	19	Aminoacyl tRNA synthetase complex interacting multifunctional protein 1	AIMP1	J	Translation, ribosomal structure and biogenesis ;	tRNA-binding protein
	A0A8B9BS60	3	60S ribosomal protein L35a	RPL35A	J	Translation, ribosomal structure and biogenesis ;	60S ribosomal protein L35A/L37
	A0A8B9BSA4	7	H/ACA ribonucleoprotein complex subunit	GAR1	J	Translation, ribosomal structure and biogenesis ;	H/ACA small nucleolar RNP component GAR1
	A0A8B9BSC0	14	Mitochondrial ribosomal protein S22	MRPS22	J	Translation, ribosomal structure and biogenesis ;	Mitochondrial 28S ribosomal protein S22
	A0A8B9BSK0	5	Exosome component 1	EXOSC1	J	Translation, ribosomal structure and biogenesis ;	Exosomal 3'-5' exoribonuclease complex, subunit ski4 (Csl4)
	A0A8B9BT64	6	Ribosomal protein L24	RPL24	J	Translation, ribosomal structure and biogenesis ;	60s ribosomal protein L24
	A0A8B9BT79	28	Eukaryotic translation initiation factor 2B subunit delta	EIF2B4	J	Translation, ribosomal structure and biogenesis ;	Translation initiation factor 2B, delta subunit (eIF-2Bdelta/GCD2)
	A0A8B9BTR9	6	Methionine--tRNA ligase, mitochondrial	MARS2	J	Translation, ribosomal structure and biogenesis ;	Methionyl-tRNA synthetase
	A0A8B9BTX8	7	Eukaryotic translation initiation factor 1	EIF1	J	Translation, ribosomal structure and biogenesis ;	Translation initiation factor 1 (eIF-1/SUI1)
	A0A8B9BUC3	10	40S ribosomal protein S19	RPS19	J	Translation, ribosomal structure and biogenesis ;	40S ribosomal protein S19
	A0A8B9BV04	3	Mitochondrial ribosomal protein S28	MRPS28	J	Translation, ribosomal structure and biogenesis ;	Putative mitochondrial ribosomal protein mRpS35
	A0A8B9BVD1	16	Ribosomal protein L7	RPL7	J	Translation, ribosomal structure and biogenesis ;	60S ribosomal protein L7
	A0A8B9BVH0	9	40S ribosomal protein S7	RPS7	J	Translation, ribosomal structure and biogenesis ;	40S ribosomal protein S7
	A0A8B9BVQ4	15	Translation initiation factor eIF-2B subunit alpha	EIF2B1	J	Translation, ribosomal structure and biogenesis ;	Translation initiation factor 2B, alpha subunit (eIF-2Balpha/GCN3)
	A0A8B9BVT5	8	40S ribosomal protein S12	RPS12	J	Translation, ribosomal structure and biogenesis ;	40S ribosomal protein S12
	A0A8B9BWP3	20	Eukaryotic elongation factor, selenocysteine-tRNA specific	EEFSEC	J	Translation, ribosomal structure and biogenesis ;	Selenocysteine-specific elongation factor
	A0A8B9BWZ5	12	Y-box binding protein 3	YBX3	J	Translation, ribosomal structure and biogenesis ;	Predicted RNA-binding protein containing PIN domain and invovled in translation or RNA processing
	A0A8B9BX18	3	40S ribosomal protein S27	RPS27L	J	Translation, ribosomal structure and biogenesis ;	40s ribosomal protein S27
	A0A8B9BXC6	9	Protein argonaute-2	AGO2	J	Translation, ribosomal structure and biogenesis ;	Translation initiation factor 2C (eIF-2C) and related proteins
	A0A8B9BYH6	10	60S ribosomal protein L8	RPL8	J	Translation, ribosomal structure and biogenesis ;	60s ribosomal protein L2/L8
	A0A8B9BYK8	13	tRNA-splicing endonuclease subunit Sen2	TSEN2	J	Translation, ribosomal structure and biogenesis ;	tRNA splicing endonuclease SEN2
	A0A8B9BYQ6	40	ATP-dependent RNA helicase	EIF4A2	J	Translation, ribosomal structure and biogenesis ;	Translation initiation factor 4F, helicase subunit (eIF-4A) and related helicases
	A0A8B9BYY1	4	Mitochondrial ribosomal protein L21	MRPL21	J	Translation, ribosomal structure and biogenesis ;	Mitochondrial/chloroplast ribosomal L21 protein
	A0A8B9BZ48	8	Dihydrouridine synthase 1 like	DUS1L	J	Translation, ribosomal structure and biogenesis ;	tRNA-dihydrouridine synthase
	A0A8B9BZC2	15	Eukaryotic translation initiation factor 5A	EIF5A2	J	Translation, ribosomal structure and biogenesis ;	Translation initiation factor 5A (eIF-5A)
	A0A8B9BZC6	23	phenylalanine--tRNA ligase	FARSA	J	Translation, ribosomal structure and biogenesis ;	Phenylalanyl-tRNA synthetase, beta subunit
	A0A8B9BZF0	28	HBS1-like protein	HBS1L	J	Translation, ribosomal structure and biogenesis ;	Elongation factor 1 alpha
	A0A8B9BZM3	15	Exosome component 7	EXOSC7	J	Translation, ribosomal structure and biogenesis ;	Exosomal 3'-5' exoribonuclease complex, subunit Rrp42
	A0A8B9C003	34	Basic leucine zipper and W2 domains 2	BZW2	J	Translation, ribosomal structure and biogenesis ;	Predicted translation factor, contains W2 domain
	A0A8B9C0F2	3	60S ribosomal protein L38	RPL38	J	Translation, ribosomal structure and biogenesis ;	60S ribosomal protein L38
	A0A8B9C1H1	12	60S ribosomal protein L9	RPL9	J	Translation, ribosomal structure and biogenesis ;	60S ribosomal protein L9
	A0A8B9C1Z9	6	Mitochondrial ribosomal protein S30	MRPS30	J	Translation, ribosomal structure and biogenesis ;	Mitochondrial 28S ribosomal protein S30
	A0A8B9C388	29	Eukaryotic translation initiation factor 5	EIF5	J	Translation, ribosomal structure and biogenesis ;	Translation initiation factor 5 (eIF-5)
	A0A8B9C3M1	11	Ribonuclease P/MRP subunit p30	RPP30	J	Translation, ribosomal structure and biogenesis ;	Protein subunit of nuclear ribonuclease P (RNase P)
	A0A8B9C3N1	9	tRNA (adenine(58)-N(1))-methyltransferase catalytic subunit TRMT61A	TRMT61A	J	Translation, ribosomal structure and biogenesis ;	tRNA(1-methyladenosine) methyltransferase, subunit GCD14
	A0A8B9C4F2	11	60S ribosomal protein L11	RPL11	J	Translation, ribosomal structure and biogenesis ;	60S ribosomal protein L11
	A0A8B9C5U6	70	Eukaryotic translation elongation factor 2	EEF2	J	Translation, ribosomal structure and biogenesis ;	Elongation factor 2
	A0A8B9C5Z3	50	116 kDa U5 small nuclear ribonucleoprotein component	EFTUD2	J	Translation, ribosomal structure and biogenesis ;	U5 snRNP-specific protein
	A0A8B9C618	8	60S ribosomal protein L27	RPL27	J	Translation, ribosomal structure and biogenesis ;	60S ribosomal protein L27
	A0A8B9C6R3	17	Ribosomal protein	RPL10A	J	Translation, ribosomal structure and biogenesis ;	60S ribosomal protein L10A
	A0A8B9C7U5	14	tRNA isopentenyltransferase 1	TRIT1	J	Translation, ribosomal structure and biogenesis ;	tRNA delta(2)-isopentenylpyrophosphate transferase
	A0A8B9C7V8	7	D-aminoacyl-tRNA deacylase	DTD2	J	Translation, ribosomal structure and biogenesis ;	D-Tyr-tRNA (Tyr) deacylase
	A0A8B9C8A8	8	60S acidic ribosomal protein P2	RPLP2	J	Translation, ribosomal structure and biogenesis ;	60S acidic ribosomal protein P2
	A0A8B9C8C5	29	40S ribosomal protein S3a	RPS3A	J	Translation, ribosomal structure and biogenesis ;	40S ribosomal protein S3A
	A0A8B9C8J9	10	Glutamyl-tRNA(Gln) amidotransferase subunit B, mitochondrial	GATB	J	Translation, ribosomal structure and biogenesis ;	Glutamyl-tRNA amidotransferase subunit B
	A0A8B9C9G2	27	Basic leucine zipper and W2 domains 1	BZW1	J	Translation, ribosomal structure and biogenesis ;	Predicted translation factor, contains W2 domain
	A0A8B9CAJ1	3	Mitochondrial ribosomal protein S10	MRPS10	J	Translation, ribosomal structure and biogenesis ;	Mitochondrial ribosomal protein S10
	A0A8B9CAK5	13	40S ribosomal protein S13	RPS13	J	Translation, ribosomal structure and biogenesis ;	40S ribosomal protein S13
	A0A8B9CAQ3	22	40S ribosomal protein S2	RPS2	J	Translation, ribosomal structure and biogenesis ;	40S ribosomal protein S2/30S ribosomal protein S5
	A0A8B9CAU5	24	Eukaryotic translation initiation factor 3 subunit H	EIF3H	J	Translation, ribosomal structure and biogenesis ;	Translation initiation factor 3, subunit h (eIF-3h)
	A0A8B9CAW5	8	Ribosomal protein L26	RPL26	J	Translation, ribosomal structure and biogenesis ;	60S ribosomal protein L26
	A0A8B9CB14	5	Mitochondrial ribosomal protein L40	MRPL40	J	Translation, ribosomal structure and biogenesis ;	Mitochondrial ribosomal protein L28
	A0A8B9CB88	23	tRNA nucleotidyl transferase 1	TRNT1	J	Translation, ribosomal structure and biogenesis ;	tRNA nucleotidyltransferase/poly(A) polymerase
	A0A8B9CBA0	25	Eukaryotic translation initiation factor 3 subunit E	EIF3E	J	Translation, ribosomal structure and biogenesis ;	Translation initiation factor 3, subunit e (eIF-3e)
	A0A8B9CBF1	24	Ribosomal protein L5	RPL5	J	Translation, ribosomal structure and biogenesis ;	60S ribosomal protein L5
	A0A8B9CCB6	21	threonine--tRNA ligase	TARS3	J	Translation, ribosomal structure and biogenesis ;	Threonyl-tRNA synthetase
	A0A8B9CCV7	15	O-phosphoseryl-tRNA(Sec) selenium transferase	SEPSECS	J	Translation, ribosomal structure and biogenesis ;	Predicted serine hydroxymethyltransferase SLA/LP (autoimmune hepatitis marker in humans)
	A0A8B9CEL9	31	DNA-(apurinic or apyrimidinic site) lyase	RPS3	J	Translation, ribosomal structure and biogenesis ;	40S ribosomal protein S3
	A0A8B9CEV0	9	Mitochondrial ribosomal protein S5	MRPS5	J	Translation, ribosomal structure and biogenesis ;	Ribosomal protein S5
	A0A8B9CFG8	65	leucine--tRNA ligase	LARS1	J	Translation, ribosomal structure and biogenesis ;	Leucyl-tRNA synthetase
	A0A8B9CFI4	10	Nucleolar complex associated 4 homolog	NOC4L	J	Translation, ribosomal structure and biogenesis ;	Predicted nucleolar protein involved in ribosome biogenesis
	A0A8B9CFM5	20	tRNA (uracil(54)-C(5))-methyltransferase	TRMT2A	J	Translation, ribosomal structure and biogenesis ;	tRNA uracil-5-methyltransferase and related tRNA-modifying enzymes
	A0A8B9CFP2	101	Glutamyl-prolyl-tRNA synthetase 1	EPRS1	J	Translation, ribosomal structure and biogenesis ;	Glutamyl-tRNA synthetase
	A0A8B9CGE8	54	isoleucine--tRNA ligase	IARS2	J	Translation, ribosomal structure and biogenesis ;	Isoleucyl-tRNA synthetase
	A0A8B9CGL7	6	Mitochondrial ribosomal protein S7	MRPS7	J	Translation, ribosomal structure and biogenesis ;	Ribosomal protein S7
	A0A8B9CHM0	6	39S ribosomal protein L22, mitochondrial	MRPL22	J	Translation, ribosomal structure and biogenesis ;	Mitochondrial/chloroplast ribosomal protein L22
	A0A8B9CHP7	3	Ribonuclease P/MRP protein subunit POP5	POP5	J	Translation, ribosomal structure and biogenesis ;	RNase P/RNase MRP subunit POP5
	A0A8B9CHZ1	10	Ribosomal protein S14	RPS14	J	Translation, ribosomal structure and biogenesis ;	40S ribosomal protein S14
	A0A8B9CI46	18	60S acidic ribosomal protein P0	RPLP0	J	Translation, ribosomal structure and biogenesis ;	60S acidic ribosomal protein P0
	A0A8B9CJ63	3	39S ribosomal protein L17, mitochondrial	MRPL17	J	Translation, ribosomal structure and biogenesis ;	Mitochondrial/chloroplast ribosomal protein L17
	A0A8B9CJK2	15	Pseudouridine synthase 1	PUS1	J	Translation, ribosomal structure and biogenesis ;	Pseudouridylate synthase
	A0A8B9CJN0	12	40S ribosomal protein S6	RPS6	J	Translation, ribosomal structure and biogenesis ;	40S ribosomal protein S6
	A0A8B9CK56	5	2-(3-amino-3-carboxypropyl)histidine synthase subunit 2	DPH2	J	Translation, ribosomal structure and biogenesis ;	Diphthamide biosynthesis protein
	A0A8B9CKR5	4	Mitochondrial ribosomal protein L18	MRPL18	J	Translation, ribosomal structure and biogenesis ;	Mitochondrial/chloroplast ribosomal protein L18
	A0A8B9CKS6	10	40S ribosomal protein S17	RPS17	J	Translation, ribosomal structure and biogenesis ;	40S ribosomal protein S17
	A0A8B9CKV7	56	isoleucine--tRNA ligase	IARS1	J	Translation, ribosomal structure and biogenesis ;	Isoleucyl-tRNA synthetase
	A0A8B9CL53	8	Mitochondrial ribosomal protein L44	MRPL44	J	Translation, ribosomal structure and biogenesis ;	Ribonuclease III domain proteins
	A0A8B9CLC7	136	GCN1 activator of EIF2AK4	GCN1	J	Translation, ribosomal structure and biogenesis ;	Protein containing adaptin N-terminal region
	A0A8B9CLG3	12	Mitochondrial ribosomal protein S9	MRPS9	J	Translation, ribosomal structure and biogenesis ;	Mitochondrial/chloroplast ribosomal protein S9
	A0A8B9CLH0	29	Eukaryotic translation initiation factor 2B subunit gamma	EIF2B3	J	Translation, ribosomal structure and biogenesis ;	Translation initiation factor 2B, gamma subunit (eIF-2Bgamma/GCD1)
	A0A8B9CLI1	33	Exosome component 10	EXOSC10	J	Translation, ribosomal structure and biogenesis ;	Exosome 3'-5' exoribonuclease complex, subunit PM/SCL-100 (Rrp6)
	A0A8B9CLY7	6	Pseudouridine synthase 3	PUS3	J	Translation, ribosomal structure and biogenesis ;	Pseudouridylate synthase
	A0A8B9CMY6	6	D-aminoacyl-tRNA deacylase	DTD1	J	Translation, ribosomal structure and biogenesis ;	D-Tyr-tRNA (Tyr) deacylase
	A0A8B9CND3	21	40S ribosomal protein S8	RPS8	J	Translation, ribosomal structure and biogenesis ;	40S ribosomal protein S8
	A0A8B9CPC8	33	Eukaryotic translation initiation factor 2 subunit beta	EIF2S2	J	Translation, ribosomal structure and biogenesis ;	Translation initiation factor 2, beta subunit (eIF-2beta)
	A0A8B9CPP5	6	tRNA (adenine(58)-N(1))-methyltransferase	TRMT61B	J	Translation, ribosomal structure and biogenesis ;	tRNA(1-methyladenosine) methyltransferase, subunit GCD14
	A0A8B9CPR8	16	Eukaryotic translation initiation factor 3 subunit F	EIF3F	J	Translation, ribosomal structure and biogenesis ;	Translation initiation factor 3, subunit f (eIF-3f)
	A0A8B9CPW1	12	Ubiquitin-40S ribosomal protein S27a	RPS27A	J	Translation, ribosomal structure and biogenesis ;	Ubiquitin/40S ribosomal protein S27a fusion
	A0A8B9CQC1	9	60S ribosomal protein L12	RPL12	J	Translation, ribosomal structure and biogenesis ;	40S ribosomal protein S2
	A0A8B9CQD5	6	DALR anticodon binding domain containing 3	DALRD3	J	Translation, ribosomal structure and biogenesis ;	Arginyl-tRNA synthetase
	A0A8B9CQD6	16	Mitochondrial translational initiation factor 2	MTIF2	J	Translation, ribosomal structure and biogenesis ;	Mitochondrial translation initiation factor 2 (IF-2; GTPase)
	A0A8B9CQY2	10	60S ribosomal protein L21	RPL21	J	Translation, ribosomal structure and biogenesis ;	60S ribosomal protein L21
	A0A8B9CRD9	23	Eukaryotic translation initiation factor 2A	EIF2A	J	Translation, ribosomal structure and biogenesis ;	Predicted translation initiation factor related to eIF-3a
	A0A8B9CRR6	46	Tyrosine--tRNA ligase	YARS1	J	Translation, ribosomal structure and biogenesis ;	Tyrosyl-tRNA synthetase, cytoplasmic
	A0A8B9CRS1	17	Pumilio RNA binding family member 2	PUM2	J	Translation, ribosomal structure and biogenesis ;	Translational repressor Pumilio/PUF3 and related RNA-binding proteins (Puf superfamily)
	A0A8B9CSD1	25	Dyskerin pseudouridine synthase 1	DKC1	J	Translation, ribosomal structure and biogenesis ;	Pseudouridine synthase
	A0A8B9CSJ7	4	Exosome component 5	EXOSC5	J	Translation, ribosomal structure and biogenesis ;	Exosomal 3'-5' exoribonuclease complex, subunit Rrp46
	A0A8B9CSV6	48	Arginine--tRNA ligase, cytoplasmic	RARS1	J	Translation, ribosomal structure and biogenesis ;	Arginyl-tRNA synthetase
	A0A8B9CSV8	7	Mitochondrial ribosomal protein L41	MRPL41	J	Translation, ribosomal structure and biogenesis ;	Mitochondrial ribosomal protein L27
	A0A8B9CTF7	42	Protein argonaute-3	AGO3	J	Translation, ribosomal structure and biogenesis ;	Translation initiation factor 2C (eIF-2C) and related proteins
	A0A8B9CU79	14	Argonaute RISC catalytic component 3	AGO3	J	Translation, ribosomal structure and biogenesis ;	Translation initiation factor 2C (eIF-2C) and related proteins
	A0A8B9CVN2	4	Mitochondrial ribosomal protein S2	MRPS2	J	Translation, ribosomal structure and biogenesis ;	Mitochondrial/chloroplast ribosomal protein S2
	A0A8B9CVP0	17	60S ribosomal protein L7a	RPL7A	J	Translation, ribosomal structure and biogenesis ;	60S ribosomal protein L7A
	A0A8B9CVW6	8	Mitochondrial ribosomal protein L39	MRPL39	J	Translation, ribosomal structure and biogenesis ;	Threonyl-tRNA synthetase
	A0A8B9CXL3	27	Eukaryotic peptide chain release factor subunit 1	ETF1	J	Translation, ribosomal structure and biogenesis ;	Peptide chain release factor 1 (eRF1)
	A0A8B9CY05	16	60S ribosomal protein L6	RPL6	J	Translation, ribosomal structure and biogenesis ;	60s ribosomal protein L6
	A0A8B9CY38	8	Mitochondrial ribosomal protein L46	MRPL46	J	Translation, ribosomal structure and biogenesis ;	Mitochondrial ribosomal protein L17
	A0A8B9CY59	29	asparagine--tRNA ligase	NARS1	J	Translation, ribosomal structure and biogenesis ;	Asparaginyl-tRNA synthetase
	A0A8B9CZK1	22	Tryptophan--tRNA ligase, cytoplasmic	WARS1	J	Translation, ribosomal structure and biogenesis ;	Cytoplasmic tryptophanyl-tRNA synthetase
	A0A8B9D001	19	Dihydrouridine synthase 2	DUS2	J	Translation, ribosomal structure and biogenesis ;	tRNA-dihydrouridine synthase
	A0A8B9D056	3	60S ribosomal protein L35	RPL35	J	Translation, ribosomal structure and biogenesis ;	60S ribosomal protein L35
	A0A8B9D0T0	18	Aspartyl-tRNA synthetase 2, mitochondrial	DARS2	J	Translation, ribosomal structure and biogenesis ;	Aspartyl-tRNA synthetase, mitochondrial
	A0A8B9D0U7	9	Mitochondrial ribosomal protein S35	MRPS35	J	Translation, ribosomal structure and biogenesis ;	Mitochondrial ribosomal protein S28
	A0A8B9D2F5	46	Eukaryotic translation initiation factor 4 gamma 2	EIF4G2	J	Translation, ribosomal structure and biogenesis ;	Translation initiation factor 4F, ribosome/mRNA-bridging subunit (eIF-4G)
	A0A8B9D8S1	34	Elongation factor G, mitochondrial	GFM1	J	Translation, ribosomal structure and biogenesis ;	Mitochondrial elongation factor
	A0A8B9DPT0	22	40S ribosomal protein SA	RPSA	J	Translation, ribosomal structure and biogenesis ;	40S ribosomal protein SA (P40)/Laminin receptor 1
	A0A8B9E2E0	10	Alanine--tRNA ligase	AARS	J	Translation, ribosomal structure and biogenesis ;	Alanyl-tRNA synthetase
	A0A8B9EDF5	6	DIS3-like exonuclease 2	dis3l2	J	Translation, ribosomal structure and biogenesis ;	Exosomal 3'-5' exoribonuclease complex, subunit Rrp44/Dis3
	A0A8B9HYK2	41	Elongation factor 1-alpha	EEF1A1	J	Translation, ribosomal structure and biogenesis ;	Translation elongation factor EF-1 alpha/Tu
	A0A8B9HYS6	46	Glycine--tRNA ligase	GARS1	J	Translation, ribosomal structure and biogenesis ;	Glycyl-tRNA synthetase and related class II tRNA synthetase
	A0A8B9HZQ8	5	Mitochondrial ribosomal protein L10	MRPL10	J	Translation, ribosomal structure and biogenesis ;	Mitochondrial ribosomal protein L10
	A0A8B9I218	14	Eukaryotic translation initiation factor 2D	EIF2D	J	Translation, ribosomal structure and biogenesis ;	Filamentous baseplate protein Ligatin, contains PUA domain
	A0A8B9I2A8	7	60S ribosomal protein L14	RPL14	J	Translation, ribosomal structure and biogenesis ;	60S ribosomal protein L14
	A0A8B9I2Z7	5	Mitochondrial translational release factor 1 like	MTRF1L	J	Translation, ribosomal structure and biogenesis ;	Mitochondrial polypeptide chain release factor
	A0A8B9I329	12	Exosome complex component RRP45	EXOSC9	J	Translation, ribosomal structure and biogenesis ;	Exosomal 3'-5' exoribonuclease complex, subunit Rrp45
	A0A8B9I394	7	40S ribosomal protein S21	RPS21	J	Translation, ribosomal structure and biogenesis ;	40S ribosomal protein S21
	A0A8B9I3Q4	17	Y-box binding protein 1	YBX1	J	Translation, ribosomal structure and biogenesis ;	Predicted RNA-binding protein containing PIN domain and invovled in translation or RNA processing
	A0A8B9I481	18	Eukaryotic translation initiation factor 3 subunit J	EIF3J	J	Translation, ribosomal structure and biogenesis ;	Translation initiation factor eIF3, p35 subunit
	A0A8B9I4G0	12	arginine--tRNA ligase	RARS2	J	Translation, ribosomal structure and biogenesis ;	Arginyl-tRNA synthetase
	A0A8B9I4J2	9	60S ribosomal protein L18a	RPL18A	J	Translation, ribosomal structure and biogenesis ;	60S ribosomal protein L18A
	A0A8B9I4K8	18	Ribosome biogenesis protein BOP1	BOP1	J	Translation, ribosomal structure and biogenesis ;	WD40 repeat nucleolar protein Bop1, involved in ribosome biogenesis
	A0A8B9I5E7	67	Eukaryotic translation initiation factor 4 gamma 3	EIF4G3	J	Translation, ribosomal structure and biogenesis ;	Translation initiation factor 4F, ribosome/mRNA-bridging subunit (eIF-4G)
	A0A8B9I5F2	32	Pumilio RNA binding family member 1	PUM1	J	Translation, ribosomal structure and biogenesis ;	Translational repressor Pumilio/PUF3 and related RNA-binding proteins (Puf superfamily)
	A0A8B9I5Z2	6	Mitochondrial ribosomal protein L13	MRPL13	J	Translation, ribosomal structure and biogenesis ;	Mitochondrial/chloroplast ribosomal protein L13
	A0A8B9I617	24	Eukaryotic translation initiation factor 2 subunit 1	EIF2S1	J	Translation, ribosomal structure and biogenesis ;	Translation initiation factor 2, alpha subunit (eIF-2alpha)
	A0A8B9I668	15	leucine--tRNA ligase	LARS2	J	Translation, ribosomal structure and biogenesis ;	Leucyl-tRNA synthetase
	A0A8B9I6B3	5	Mitochondrial ribosomal protein L12	MRPL12	J	Translation, ribosomal structure and biogenesis ;	Mitochondrial/chloroplast ribosomal protein L12
	A0A8B9I6M6	17	Poly(A) binding protein interacting protein 1	PAIP1	J	Translation, ribosomal structure and biogenesis ;	Translation initiation factor 4F, ribosome/mRNA-bridging subunit (eIF-4G)
	A0A8B9I6N2	7	RPS10-NUDT3 readthrough	RPS10	J	Translation, ribosomal structure and biogenesis ;	40s ribosomal protein s10
	A0A8B9I6R6	11	Ribosomal protein L23a	RPL23A	J	Translation, ribosomal structure and biogenesis ;	60s ribosomal protein L23
	A0A8B9I6T9	8	EMG1 N1-specific pseudouridine methyltransferase	EMG1	J	Translation, ribosomal structure and biogenesis ;	Protein required for 18S rRNA maturation and 40S ribosome biogenesis
	A0A8B9I840	14	Cytoplasmic polyadenylation element binding protein 2	CPEB2	J	Translation, ribosomal structure and biogenesis ;	Predicted RNA-binding protein (RRM superfamily)
	A0A8B9I847	8	diphthine methyl ester synthase	DPH5	J	Translation, ribosomal structure and biogenesis ;	Diphthine synthase
	A0A8B9I8W3	6	Mitochondrial ribosomal protein L3	MRPL3	J	Translation, ribosomal structure and biogenesis ;	Mitochondrial/chloroplast ribosomal protein L3
	A0A8B9I944	22	RNA helicase	EIF4A3	J	Translation, ribosomal structure and biogenesis ;	Predicted ATP-dependent RNA helicase FAL1, involved in rRNA maturation, DEAD-box superfamily
	A0A8B9I9T2	11	40S ribosomal protein S15a	RPS15A	J	Translation, ribosomal structure and biogenesis ;	40S ribosomal protein S15/S22
	A0A8B9I9X3	6	tRNA splicing endonuclease subunit 54	TSEN54	J	Translation, ribosomal structure and biogenesis ;	Predicted tRNA-splicing endonuclease subunit
	A0A8B9IAK9	13	Eukaryotic translation initiation factor 2 alpha kinase 2	EIF2AK2	J	Translation, ribosomal structure and biogenesis ;	eIF-2alpha kinase PEK/EIF2AK3
	A0A8B9IBE1	25	Phenylalanine--tRNA ligase beta subunit	FARSB	J	Translation, ribosomal structure and biogenesis ;	Phenylalanyl-tRNA synthetase beta subunit
	A0A8B9IBV8	14	Death associated protein 3	DAP3	J	Translation, ribosomal structure and biogenesis ;	Mitochondrial ribosome small subunit component, mediator of apoptosis DAP3
	A0A8B9IC32	41	tRNA (cytosine(34)-C(5))-methyltransferase	NSUN2	J	Translation, ribosomal structure and biogenesis ;	tRNA cytosine-5-methylases and related enzymes of the NOL1/NOP2/sun superfamily
	A0A8B9ICV1	4	Mitochondrial ribosomal protein S11	MRPS11	J	Translation, ribosomal structure and biogenesis ;	Mitochondrial/chloroplast ribosomal protein S11
	A0A8B9IDA6	41	G1 to S phase transition 1	GSPT1	J	Translation, ribosomal structure and biogenesis ;	Polypeptide release factor 3
	A0A8B9IL84	13	Eukaryotic translation initiation factor 6	EIF6	J	Translation, ribosomal structure and biogenesis ;	Translation initiation factor 6 (eIF-6)
	A0A8B9IPL7	59	Alanine--tRNA ligase	AARS	J	Translation, ribosomal structure and biogenesis ;	Alanyl-tRNA synthetase
	A0A8B9B9J1	11	TIA1 cytotoxic granule associated RNA binding protein like 1	TIAL1	AJ	RNA processing and modification ; Translation, ribosomal structure and biogenesis ;	Apoptosis-promoting RNA-binding protein TIA-1/TIAR (RRM superfamily)
	A0A8B9BCA4	7	KRR1 small subunit processome component	KRR1	JD	Translation, ribosomal structure and biogenesis ; Cell cycle control, cell division, chromosome partitioning ;	rRNA processing protein
	A0A8B9BCN8	27	ATP binding cassette subfamily F member 3	ABCF3	EJ	Amino acid transport and metabolism ; Translation, ribosomal structure and biogenesis ;	ATPase component of ABC transporters with duplicated ATPase domains/Translation elongation factor EF-3b
	A0A8B9BCT9	40	Eukaryotic translation initiation factor 3 subunit L	EIF3L	JK	Translation, ribosomal structure and biogenesis ; Transcription ;	RNA polymerase I-associated factor - PAF67
	A0A8B9BJ63	18	Iron responsive element binding protein 2	IREB2	AJ	RNA processing and modification ; Translation, ribosomal structure and biogenesis ;	RNA-binding translational regulator IRP (aconitase superfamily)
	A0A8B9BP86	49	Aconitase 1	ACO1	AJ	RNA processing and modification ; Translation, ribosomal structure and biogenesis ;	RNA-binding translational regulator IRP (aconitase superfamily)
	A0A8B9C5E5	29	Polyadenylate-binding protein	PABPC4	AJ	RNA processing and modification ; Translation, ribosomal structure and biogenesis ;	Polyadenylate-binding protein (RRM superfamily)
	A0A8B9C686	30	NOP56 ribonucleoprotein	NOP56	AJ	RNA processing and modification ; Translation, ribosomal structure and biogenesis ;	Ribosome biogenesis protein - Nop56p/Sik1p
	A0A8B9CIF1	21	NOP58 ribonucleoprotein	NOP58	AJ	RNA processing and modification ; Translation, ribosomal structure and biogenesis ;	Ribosome biogenesis protein - Nop58p/Nop5p
	A0A8B9CPK6	4	Polyadenylate-binding protein	PABPC1L	AJ	RNA processing and modification ; Translation, ribosomal structure and biogenesis ;	Polyadenylate-binding protein (RRM superfamily)
	A0A8B9CPW5	3	TIA1 cytotoxic granule associated RNA binding protein	TIA1	AJ	RNA processing and modification ; Translation, ribosomal structure and biogenesis ;	Apoptosis-promoting RNA-binding protein TIA-1/TIAR (RRM superfamily)
	A0A8B9I322	7	Small nuclear ribonucleoprotein 13	SNU13	AJ	RNA processing and modification ; Translation, ribosomal structure and biogenesis ;	60S ribosomal protein 15.5kD/SNU13, NHP2/L7A family (includes ribonuclease P subunit p38), involved in splicing
	A0A8B9IBL7	9	CCAAT enhancer binding protein zeta	CEBPZ	JK	Translation, ribosomal structure and biogenesis ; Transcription ;	CAATT-binding transcription factor/60S ribosomal subunit biogenesis protein
8,General function prediction only	A0A059U0G8	13	RNA helicase	RIG-I	R	General function prediction only ;	DEAD-box like helicase
	A0A385NJI3	22	Carboxylic ester hydrolase	TGH	R	General function prediction only ;	Carboxylesterase and related proteins
	A0A8B9B7K7	53	TBC1 domain family member 4	TBC1D4	R	General function prediction only ;	Predicted GTPase activator NB4S/EVI5 (contains TBC domain)/Calmodulin-binding protein Pollux (contains PTB and TBC domains)
	A0A8B9B7L3	31	Aminopeptidase like 1	NPEPL1	R	General function prediction only ;	Predicted aminopeptidase of the M17 family
	A0A8B9B7N2	8	Cytokine-like nuclear factor N-PAC	GLYR1	R	General function prediction only ;	Predicted dehydrogenase
	A0A8B9B7R9	11	ER membrane protein complex subunit 8	EMC8	R	General function prediction only ;	Uncharacterized conserved protein encoded by sequence overlapping the COX4 gene
	A0A8B9B7S1	23	Ectonucleotide pyrophosphatase/phosphodiesterase 6	ENPP6	R	General function prediction only ;	Type I phosphodiesterase/nucleotide pyrophosphatase
	A0A8B9B824	18	ER lipid raft associated 2	ERLIN2	R	General function prediction only ;	Prohibitin-related membrane protease subunits
	A0A8B9B834	14	Arylsulfatase A	ARSA	R	General function prediction only ;	Sulfatase
	A0A8B9B843	7	Ankyrin repeat and zinc finger peptidyl tRNA hydrolase 1	ANKZF1	R	General function prediction only ;	Ankyrin repeat protein
	A0A8B9B868	3	Cyclin Y	CCNY	R	General function prediction only ;	Predicted cyclin
	A0A8B9B8A7	5	RAS like proto-oncogene B	RALB	R	General function prediction only ;	Ras-related GTPase
	A0A8B9B8S9	33	WD repeat domain 11	WDR11	R	General function prediction only ;	WD40 repeat protein
	A0A8B9B8Z7	25	Extended synaptotagmin 3	ESYT3	R	General function prediction only ;	Ca2+-dependent lipid-binding protein CLB1/vesicle protein vp115/Granuphilin A, contains C2 domain
	A0A8B9B942	15	Adipocyte plasma membrane-associated protein	APMAP	R	General function prediction only ;	Predicted alkaloid synthase/Surface mucin Hemomucin
	A0A8B9B952	31	Multiple C2 and transmembrane domain containing 1	MCTP1	R	General function prediction only ;	Predicted Ca2+-dependent phospholipid-binding protein
	A0A8B9B997	19	Solute carrier family 4 member 1 adaptor protein	SLC4A1AP	R	General function prediction only ;	Anion exchanger adaptor protein Kanadaptin, contains FHA domain
	A0A8B9B9K9	12	Membrane associated guanylate kinase, WW and PDZ domain containing 2	MAGI2	R	General function prediction only ;	WW domain-containing protein
	A0A8B9B9R8	15	EF-hand domain family member D1	EFHD1	R	General function prediction only ;	Predicted Ca2+-binding protein, EF-Hand protein superfamily
	A0A8B9B9V4	39	Obg-like ATPase 1	OLA1	R	General function prediction only ;	Predicted GTP-binding protein (ODN superfamily)
	A0A8B9BA30	13	F-box and leucine rich repeat protein 20	FBXL20	R	General function prediction only ;	F-box protein containing LRR
	A0A8B9BA77	22	GTP binding protein 1	GTPBP1	R	General function prediction only ;	GTP-binding protein GP-1
	A0A8B9BAF8	11	Pleckstrin homology and FYVE domain containing 1	PLEKHF1	R	General function prediction only ;	FYVE finger containing protein
	A0A8B9BAS1	19	Tetratricopeptide repeat domain 1	TTC1	R	General function prediction only ;	TPR repeat-containing protein
	A0A8B9BAV4	14	PDZ domain containing 8	PDZD8	R	General function prediction only ;	Predicted protein kinase
	A0A8B9BB21	4	Msh homeobox 1	MSX1	R	General function prediction only ;	Transcription factor MSH, contains HOX domain
	A0A8B9BB35	32	protein-histidine N-methyltransferase	SETD3	R	General function prediction only ;	N-methyltransferase
	A0A8B9BB98	11	PDGFA associated protein 1	PDAP1	R	General function prediction only ;	Phosphoprotein/predicted coiled-coil protein
	A0A8B9BBA0	13	Mesencephalic astrocyte derived neurotrophic factor	MANF	R	General function prediction only ;	Arginine-rich protein
	A0A8B9BBA2	13	Ras-related protein Rab-21	RAB21	R	General function prediction only ;	GTPase Rab21, small G protein superfamily
	A0A8B9BBB1	12	F-box and leucine rich repeat protein 15	FBXL15	R	General function prediction only ;	Leucine rich repeat proteins, some proteins contain F-box
	A0A8B9BBI8	11	Translin associated factor X	TSNAX	R	General function prediction only ;	Translin-associated protein X
	A0A8B9BBM9	5	Tetraspanin	TSPAN3	R	General function prediction only ;	Tetraspanin family integral membrane protein
	A0A8B9BBW0	30	RUN and FYVE domain containing 1	RUFY1	R	General function prediction only ;	FYVE finger containing protein
	A0A8B9BCD0	16	Abhydrolase domain containing 12	ABHD12	R	General function prediction only ;	Predicted alpha/beta hydrolase
	A0A8B9BCD9	23	WD and tetratricopeptide repeats 1	WDTC1	R	General function prediction only ;	WD40 repeat protein
	A0A8B9BCH0	4	Ankyrin repeat domain 54	ANKRD54	R	General function prediction only ;	FOG: Ankyrin repeat
	A0A8B9BCS1	12	Dmx like 1	DMXL1	R	General function prediction only ;	RAVE (regulator of V-ATPase assembly) complex subunit RAV1/DMX protein, WD repeat superfamily
	A0A8B9BD27	16	Sperm associated antigen 1	SPAG1	R	General function prediction only ;	FOG: TPR repeat
	A0A8B9BD74	6	High mobility group box 3	HMGB3	R	General function prediction only ;	HMG box-containing protein
	A0A8B9BDB3	21	NAD kinase 2, mitochondrial	NADK2	R	General function prediction only ;	Predicted kinase
	A0A8B9BDE3	21	Heterogeneous nuclear ribonucleoprotein A3	HNRNPA3	R	General function prediction only ;	FOG: RRM domain
	A0A8B9BDG3	29	TBC1 domain family member 8B	TBC1D8B	R	General function prediction only ;	GTPase-activating protein VRP
	A0A8B9BDH0	5	UTP4 small subunit processome component	UTP4	R	General function prediction only ;	WD40 repeat protein
	A0A8B9BDR7	23	Autophagy related 16 like 1	ATG16L1	R	General function prediction only ;	WD40 repeat protein TipD
	A0A8B9BDX2	7	LMBR1 domain containing 2	LMBRD2	R	General function prediction only ;	Integral membrane protein
	A0A8B9BE45	8	N-sulfoglucosamine sulfohydrolase	SGSH	R	General function prediction only ;	Sulfatase
	A0A8B9BE51	16	Phosphatase and actin regulator 4	PHACTR4	R	General function prediction only ;	RPEL repeat-containing protein
	A0A8B9BE69	13	Progesterone receptor membrane component 1	PGRMC1	R	General function prediction only ;	Putative steroid membrane receptor Hpr6.6/25-Dx
	A0A8B9BF27	45	Rho GTPase activating protein 21	ARHGAP21	R	General function prediction only ;	Predicted Rho GTPase-activating protein
	A0A8B9BF32	17	SURP and G-patch domain containing 1	SUGP1	R	General function prediction only ;	Predicted RNA-binding protein, contains SWAP and G-patch domains
	A0A8B9BF47	6	Schwannomin interacting protein 1	SCHIP1	R	General function prediction only ;	Coiled coil protein involved in linking membrane proteins to cytoskeleton
	A0A8B9BFE7	14	Phospholipid-transporting ATPase	ATP8A1	R	General function prediction only ;	P-type ATPase
	A0A8B9BFL9	10	Ectonucleotide pyrophosphatase/phosphodiesterase 4	ENPP4	R	General function prediction only ;	Type I phosphodiesterase/nucleotide pyrophosphatase
	A0A8B9BFM7	5	RNA binding protein fox-1 homolog 2	RBFOX2	R	General function prediction only ;	Ataxin 2-binding protein (RRM superfamily)
	A0A8B9BFQ7	19	Ubiquitin carboxyl-terminal hydrolase CYLD	CYLD	R	General function prediction only ;	Familial cylindromatosis protein
	A0A8B9BFS3	46	Ezrin	EZR	R	General function prediction only ;	Radixin, moesin and related proteins of the ERM family
	A0A8B9BFU3	10	SURP and G-patch domain containing 2	SUGP2	R	General function prediction only ;	Predicted RNA-binding protein, contains SWAP and G-patch domains
	A0A8B9BFX1	19	Myotubularin related protein 9	MTMR9	R	General function prediction only ;	Myotubularin-related phosphatidylinositol 3-phosphate 3-phosphatase MTM6
	A0A8B9BG15	9	5-phosphohydroxy-L-lysine phospho-lyase	PHYKPL	R	General function prediction only ;	Predicted alanine-glyoxylate aminotransferase
	A0A8B9BG16	16	Coiled-coil domain-containing protein 25	CCDC25	R	General function prediction only ;	Predicted coiled-coil protein
	A0A8B9BG95	9	Heterogeneous nuclear ribonucleoprotein A/B	HNRNPAB	R	General function prediction only ;	FOG: RRM domain
	A0A8B9BGA4	4	Mex-3 RNA binding family member D	MEX3D	R	General function prediction only ;	Predicted RNA binding protein, contains KH domain
	A0A8B9BGS3	9	N(alpha)-acetyltransferase 20, NatB catalytic subunit	NAA20	R	General function prediction only ;	Acetyltransferase, (GNAT) family
	A0A8B9BGV5	44	Scribble planar cell polarity protein	SCRIB	R	General function prediction only ;	FOG: Leucine rich repeat
	A0A8B9BHA1	6	Charged multivesicular body protein 6	CHMP6	R	General function prediction only ;	Uncharacterized conserved protein predicted to be involved in protein sorting
	A0A8B9BHB2	22	Atlastin GTPase 1	ATL1	R	General function prediction only ;	Guanylate-binding protein
	A0A8B9BHI6	12	Small glutamine rich tetratricopeptide repeat containing alpha	SGTA	R	General function prediction only ;	TPR repeat-containing protein
	A0A8B9BHJ8	19	N(alpha)-acetyltransferase 50, NatE catalytic subunit	NAA50	R	General function prediction only ;	Predicted N-acetyltransferase
	A0A8B9BHV1	10	TIMP metallopeptidase inhibitor 3	TIMP3	R	General function prediction only ;	Metalloproteinase inhibitor TIMP and related proteins
	A0A8B9BI36	10	Serine/threonine kinase 38 like	STK38L	R	General function prediction only ;	NDR and related serine/threonine kinases
	A0A8B9BIE4	20	RB binding protein 5, histone lysine methyltransferase complex subunit	RBBP5	R	General function prediction only ;	WD40 repeat protein
	A0A8B9BIH9	15	Pseudouridine 5-phosphatase	PUDP	R	General function prediction only ;	Predicted haloacid-halidohydrolase and related hydrolases
	A0A8B9BII8	26	Zyg-11 family member A, cell cycle regulator	ZYG11B	R	General function prediction only ;	ZYG-1-like serine/threonine protein kinases
	A0A8B9BIM0	12	Phospholipase D family member 3	PLD3	R	General function prediction only ;	Predicted phospholipase D
	A0A8B9BIM8	26	Proliferation-associated 2G4	PA2G4	R	General function prediction only ;	Metallopeptidase
	A0A8B9BIP7	16	FYVE, RhoGEF and PH domain containing 5	FGD5	R	General function prediction only ;	FYVE finger containing protein
	A0A8B9BIS7	10	Adhesion regulating molecule 1	ADRM1	R	General function prediction only ;	Cell membrane glycoprotein
	A0A8B9BIZ9	11	CWC22 spliceosome associated protein homolog	CWC22	R	General function prediction only ;	Uncharacterized conserved protein
	A0A8B9BJ44	8	Heterogeneous nuclear ribonucleoprotein A0	HNRNPA0	R	General function prediction only ;	FOG: RRM domain
	A0A8B9BJC7	10	Myotubularin related protein 12	MTMR12	R	General function prediction only ;	Myotubularin-related phosphatidylinositol 3-phosphate 3-phosphatase MTM6
	A0A8B9BJW1	4	SR-related CTD associated factor 11	SCAF11	R	General function prediction only ;	PHD Zn-finger protein
	A0A8B9BJW8	12	WD repeat domain 61	SKIC8	R	General function prediction only ;	FOG: WD40 repeat
	A0A8B9BKJ1	14	Ubiquitin protein ligase E3 component n-recognin 7	UBR7	R	General function prediction only ;	Uncharacterized conserved protein, contains N-recognin-type Zn-finger
	A0A8B9BKP0	40	Protein tyrosine phosphatase non-receptor type 23	PTPN23	R	General function prediction only ;	Predicted signal transduction protein
	A0A8B9BL95	18	Rabenosyn, RAB effector	RBSN	R	General function prediction only ;	FYVE finger-containing protein
	A0A8B9BLD9	18	Amyloid beta precursor protein binding family A member 3	APBA3	R	General function prediction only ;	Beta amyloid precursor-binding protein
	A0A8B9BLH2	22	Lymphocyte specific protein 1	LSP1	R	General function prediction only ;	FOG: 7 transmembrane receptor
	A0A8B9BLP0	42	Cytospin-A	SPECC1L	R	General function prediction only ;	FOG: Calponin homology domain
	A0A8B9BLW0	6	Vacuole membrane protein 1	VMP1	R	General function prediction only ;	Vacuole membrane protein VMP1
	A0A8B9BM25	22	Trimethylguanosine synthase	TGS1	R	General function prediction only ;	Methylase
	A0A8B9BMA3	20	S-formylglutathione hydrolase	ESD	R	General function prediction only ;	Esterase D
	A0A8B9BMB6	42	Enhancer of mRNA-decapping protein 4	EDC4	R	General function prediction only ;	Nuclear protein, contains WD40 repeats
	A0A8B9BMD9	12	non-specific serine/threonine protein kinase	WNK2	R	General function prediction only ;	Serine/threonine protein kinase
	A0A8B9BMH6	10	GDP-D-glucose phosphorylase 1	GDPGP1	R	General function prediction only ;	Predicted hydrolase (HIT family)
	A0A8B9BMK4	10	dolichyl-phosphate beta-glucosyltransferase	ALG5	R	General function prediction only ;	Glycosyltransferase
	A0A8B9BN64	19	Death inducer-obliterator 1	DIDO1	R	General function prediction only ;	Uncharacterized PHD Zn-finger protein
	A0A8B9BNE5	6	Sortilin 1	SORT1	R	General function prediction only ;	Sortilin and related receptors
	A0A8B9BNH4	10	Phospholysine phosphohistidine inorganic pyrophosphate phosphatase	LHPP	R	General function prediction only ;	Predicted sugar phosphatase (HAD superfamily)
	A0A8B9BNK3	7	YTH domain-containing family protein	YTHDF1	R	General function prediction only ;	Uncharacterized high-glucose-regulated protein
	A0A8B9BNN5	7	Lysosomal associated membrane protein 2	LAMP2	R	General function prediction only ;	Lysosomal-associated membrane protein
	A0A8B9BNR8	23	ATP binding cassette subfamily F member 2	ABCF2	R	General function prediction only ;	Predicted transporter (ABC superfamily)
	A0A8B9BNS0	14	Amyloid-beta A4 protein	APP	R	General function prediction only ;	Beta amyloid precursor protein
	A0A8B9BNY6	13	Protein BCCIP homolog	BCCIP	R	General function prediction only ;	Isoamyl acetate-hydrolyzing esterase and related enzymes
	A0A8B9BP69	7	RAN binding protein 10	RANBP10	R	General function prediction only ;	SPRY domain-containing proteins
	A0A8B9BPA7	14	G protein subunit beta 1	GNB1	R	General function prediction only ;	G-protein beta subunit
	A0A8B9BPG7	18	Transducin beta like 2	TBL2	R	General function prediction only ;	WD40 repeat protein
	A0A8B9BPX5	4	Kelch domain containing 10	KLHDC10	R	General function prediction only ;	Kelch repeat-containing proteins
	A0A8B9BQ46	8	Cyclin L2	CCNL2	R	General function prediction only ;	Cyclin L
	A0A8B9BQG1	11	Abhydrolase domain containing 11	ABHD11	R	General function prediction only ;	Predicted alpha/beta hydrolase
	A0A8B9BQI3	13	TPD52 like 2	TPD52L2	R	General function prediction only ;	Coiled-coil protein TPD52
	A0A8B9BQJ1	24	Glycerophosphocholine phosphodiesterase 1	GPCPD1	R	General function prediction only ;	Predicted starch-binding protein
	A0A8B9BQM7	29	Ankyrin repeat domain 17	ANKRD17	R	General function prediction only ;	FOG: Ankyrin repeat
	A0A8B9BQR7	7	VPS26 endosomal protein sorting factor C	VPS26C	R	General function prediction only ;	Uncharacterized conserved protein with similarity to embryogenesis protein H beta 58 and VPS26
	A0A8B9BR44	18	U2 snRNP associated SURP domain containing	U2SURP	R	General function prediction only ;	Predicted splicing regulator, contains RRM, SWAP and RPR domains
	A0A8B9BRD1	9	ADP ribosylation factor like GTPase 3	ARL3	R	General function prediction only ;	GTP-binding ADP-ribosylation factor-like protein ARL3
	A0A8B9BRJ0	12	Coiled-coil and C2 domain containing 1B	CC2D1B	R	General function prediction only ;	Uncharacterized conserved protein, contains DM14 and C2 domains
	A0A8B9BS19	12	dual-specificity kinase	DYRK1A	R	General function prediction only ;	Dual-specificity tyrosine-phosphorylation regulated kinase
	A0A8B9BSC2	24	TBC1 domain containing kinase	TBCK	R	General function prediction only ;	Predicted protein kinase (contains TBC and RHOD domains)
	A0A8B9BSP2	13	Ras homolog family member C	RHOC	R	General function prediction only ;	Ras-related small GTPase, Rho type
	A0A8B9BSQ9	10	Chromosome 2 open reading frame 69	C2orf69	R	General function prediction only ;	Conserved developmentally regulated protein
	A0A8B9BSS8	25	Ankyrin repeat domain 50	ANKRD50	R	General function prediction only ;	FOG: Ankyrin repeat
	A0A8B9BT95	3	RNA-binding protein 8A	RBM8A	R	General function prediction only ;	RNA-binding protein RBM8/Tsunagi (RRM superfamily)
	A0A8B9BTA5	13	3-hydroxybutyrate dehydrogenase 2	BDH2	R	General function prediction only ;	Reductases with broad range of substrate specificities
	A0A8B9BTB8	4	Histidine triad nucleotide binding protein 3	HINT3	R	General function prediction only ;	Protein kinase C inhibitor-like protein
	A0A8B9BTE6	6	5-deoxynucleotidase HDDC2	HDDC2	R	General function prediction only ;	Predicted hydrolases of HD superfamily
	A0A8B9BTF5	8	Nitric oxide associated 1	NOA1	R	General function prediction only ;	Predicted GTPases
	A0A8B9BTN0	27	PPFIA binding protein 1	PPFIBP1	R	General function prediction only ;	LAR transmembrane tyrosine phosphatase-interacting protein liprin
	A0A8B9BTU1	10	Tumor protein D52	TPD52	R	General function prediction only ;	Coiled-coil protein TPD52
	A0A8B9BU11	46	Erythrocyte membrane protein band 4.1 like 2	EPB41L2	R	General function prediction only ;	Erythrocyte membrane protein 4.1 and related proteins of the ERM family
	A0A8B9BUC4	5	High mobility group box 2	HMGB2	R	General function prediction only ;	HMG box-containing protein
	A0A8B9BUG8	9	Zinc finger and BTB domain containing 21	ZBTB21	R	General function prediction only ;	FOG: Zn-finger
	A0A8B9BUK8	23	Smoothelin	SMTN	R	General function prediction only ;	FOG: Calponin homology domain
	A0A8B9BUN2	7	Cyclin dependent kinase 4	CDK4	R	General function prediction only ;	Protein kinase PCTAIRE and related kinases
	A0A8B9BUR7	8	Very-long-chain (3R)-3-hydroxyacyl-CoA dehydratase	HACD3	R	General function prediction only ;	Protein tyrosine phosphatase-like protein PTPLA (contains Pro instead of catalytic Arg)
	A0A8B9BUV4	5	Zinc finger protein 687	ZNF687	R	General function prediction only ;	FOG: Zn-finger
	A0A8B9BV09	7	Zinc finger and BTB domain containing 10	ZBTB10	R	General function prediction only ;	FOG: Zn-finger
	A0A8B9BV78	9	Ectonucleotide pyrophosphatase/phosphodiesterase 3	ENPP3	R	General function prediction only ;	Type I phosphodiesterase/nucleotide pyrophosphatase
	A0A8B9BVD5	17	Protein phosphatase 1 regulatory subunit 8	PPP1R8	R	General function prediction only ;	Nuclear inhibitor of phosphatase-1
	A0A8B9BVI9	13	Eukaryotic translation initiation factor 4H	EIF4H	R	General function prediction only ;	FOG: RRM domain
	A0A8B9BVP5	9	Kinase D interacting substrate 220	KIDINS220	R	General function prediction only ;	Integral membrane ankyrin-repeat protein Kidins220 (protein kinase D substrate)
	A0A8B9BVS9	13	Cyclin dependent kinase 6	CDK6	R	General function prediction only ;	Protein kinase PCTAIRE and related kinases
	A0A8B9BVX3	15	Abhydrolase domain containing 6	ABHD6	R	General function prediction only ;	Predicted hydrolase/acyltransferase (alpha/beta hydrolase superfamily)
	A0A8B9BVY1	17	Tetratricopeptide repeat, ankyrin repeat and coiled-coil containing 2	TANC2	R	General function prediction only ;	FOG: Ankyrin repeat
	A0A8B9BW24	51	SAM and SH3 domain containing 1	SASH1	R	General function prediction only ;	Uncharacterized SAM domain protein
	A0A8B9BW26	11	CAAX prenyl protease	ZMPSTE24	R	General function prediction only ;	Metalloprotease
	A0A8B9BW40	15	Ubiquitin-like-conjugating enzyme ATG3	ATG3	R	General function prediction only ;	Protein involved in autophagocytosis during starvation
	A0A8B9BW94	31	TBC1 domain family member 23	TBC1D23	R	General function prediction only ;	Uncharacterized conserved protein, contains TBC and Rhodanese domains
	A0A8B9BWA8	19	RAB7A, member RAS oncogene family	RAB7A	R	General function prediction only ;	Ras-related GTPase
	A0A8B9BWH9	9	Eyes absent homolog	EYA3	R	General function prediction only ;	Predicted haloacid dehalogenase-like hydrolase (eyes absent)
	A0A8B9BWN1	14	Rhophilin Rho GTPase binding protein 2	RHPN2	R	General function prediction only ;	Predicted signal transduction protein
	A0A8B9BWP9	8	Erythrocyte membrane protein band 4.1	EPB41	R	General function prediction only ;	Erythrocyte membrane protein 4.1 and related proteins of the ERM family
	A0A8B9BXC1	18	RNA transcription, translation and transport factor protein	RTRAF	R	General function prediction only ;	Carnitine deficiency associated protein
	A0A8B9BXI2	9	Leucine rich repeat containing 57	LRRC57	R	General function prediction only ;	FOG: Leucine rich repeat
	A0A8B9BXK1	6	Rho-related GTP-binding protein RhoE	RND3	R	General function prediction only ;	Ras-related small GTPase, Rho type
	A0A8B9BY10	7	RRAD, Ras related glycolysis inhibitor and calcium channel regulator	RRAD	R	General function prediction only ;	Ras-related GTPase
	A0A8B9BY28	19	Heterogeneous nuclear ribonucleoprotein A2/B1	HNRNPA2B1	R	General function prediction only ;	FOG: RRM domain
	A0A8B9BY30	19	ADP ribosylation factor like GTPase 8B	ARL8B	R	General function prediction only ;	GTP-binding ADP-ribosylation factor-like protein
	A0A8B9BY50	54	Ankyrin repeat and FYVE domain containing 1	ANKFY1	R	General function prediction only ;	FOG: Ankyrin repeat
	A0A8B9BYF4	35	Peptidase D	PEPD	R	General function prediction only ;	Putative metallopeptidase
	A0A8B9BYH2	10	Zinc finger protein 207	ZNF207	R	General function prediction only ;	Zn finger protein
	A0A8B9BYV4	23	Spen family transcriptional repressor	SPEN	R	General function prediction only ;	Large RNA-binding protein (RRM superfamily)
	A0A8B9BYY8	4	Potassium channel tetramerization domain containing 15	KCTD15	R	General function prediction only ;	Uncharacterized conserved protein, contains BTB/POZ domain
	A0A8B9BZF5	17	Leucine rich repeat containing 58	LRRC58	R	General function prediction only ;	FOG: Leucine rich repeat
	A0A8B9BZH9	6	Programmed cell death 2 like	PDCD2L	R	General function prediction only ;	Uncharacterized MYND Zn-finger protein
	A0A8B9BZJ2	8	Prostaglandin E synthase 2	PTGES2	R	General function prediction only ;	Glutathione S-transferase-related protein
	A0A8B9BZL9	14	3-hydroxyisobutyrate dehydrogenase	HIBADH	R	General function prediction only ;	Predicted dehydrogenase
	A0A8B9BZQ0	18	Serine/threonine-protein phosphatase	PPP3CA	R	General function prediction only ;	Serine-threonine phosphatase 2B, catalytic subunit
	A0A8B9C0H9	5	RNA binding motif protein 24	RBM24	R	General function prediction only ;	Predicted RNA-binding protein SEB4 (RRM superfamily)
	A0A8B9C0U3	17	Nucleoredoxin	NXN	R	General function prediction only ;	Thioredoxin, nucleoredoxin and related proteins
	A0A8B9C109	10	RAB9A, member RAS oncogene family	RAB9A	R	General function prediction only ;	Ras-related GTPase
	A0A8B9C187	7	Ankyrin repeat domain 39	ANKRD39	R	General function prediction only ;	FOG: Ankyrin repeat
	A0A8B9C1E3	11	Fumarylacetoacetate hydrolase domain containing 2A	FAHD2A	R	General function prediction only ;	Predicted fumarylacetoacetate hydralase
	A0A8B9C1U1	3	Tetraspanin	TSPAN6	R	General function prediction only ;	Tetraspanin family integral membrane protein
	A0A8B9C1Y7	12	Biphenyl hydrolase like	BPHL	R	General function prediction only ;	Predicted hydrolase
	A0A8B9C203	17	Ankyrin repeat and MYND domain containing 2	ANKMY2	R	General function prediction only ;	MYND Zn-finger and ankyrin repeat protein
	A0A8B9C251	5	NRAS proto-oncogene, GTPase	NRAS	R	General function prediction only ;	Ras-related GTPase
[truncated: 1,960 more rows]

## Sheet: P group
KOGs Class	Protein	Peptide	Description	Gene	KOGs_Function_Class	KOGs_Class_Description	KOGs_Function_Description
1,Lipid transport and metabolism	A0A2P1M8C8	18	Long-chain-fatty-acid--CoA ligase	ACSL1	I	Lipid transport and metabolism ;	Long-chain acyl-CoA synthetases (AMP-forming)
	A0A8B9B7J6	13	Acyl-CoA synthetase family member 3	ACSF3	I	Lipid transport and metabolism ;	Acyl-CoA synthetase
	A0A8B9B8I7	15	3-hydroxy-3-methylglutaryl coenzyme A reductase	HMGCR	I	Lipid transport and metabolism ;	3-hydroxy-3-methylglutaryl-CoA (HMG-CoA) reductase
	A0A8B9B9K0	29	Solute carrier family 27 member 4	SLC27A4	I	Lipid transport and metabolism ;	Very long-chain acyl-CoA synthetase/fatty acid transporter
	A0A8B9BAE5	36	Epoxide hydrolase 2	EPHX2	I	Lipid transport and metabolism ;	Soluble epoxide hydrolase
	A0A8B9BAG1	9	Phospholipase	PLD1	I	Lipid transport and metabolism ;	Phospholipase D1
	A0A8B9BBH8	30	phospholipase A2	PLA2G6	I	Lipid transport and metabolism ;	Ca2+-independent phospholipase A2
	A0A8B9BC51	20	Medium-chain specific acyl-CoA dehydrogenase, mitochondrial	ACADM	I	Lipid transport and metabolism ;	Medium-chain acyl-CoA dehydrogenase
	A0A8B9BD76	11	Acyl-CoA dehydrogenase family member 8	ACAD8	I	Lipid transport and metabolism ;	Medium-chain acyl-CoA dehydrogenase
	A0A8B9BDA8	9	Acyl-CoA-binding domain-containing protein 5	ACBD5	I	Lipid transport and metabolism ;	Acyl-CoA-binding protein
	A0A8B9BE04	18	Acyl-CoA thioesterase 7	ACOT7	I	Lipid transport and metabolism ;	Acyl-CoA thioesterase
	A0A8B9BE81	11	Jumonji domain containing 7	JMJD7	I	Lipid transport and metabolism ;	Predicted phospholipase
	A0A8B9BE87	10	Diacylglycerol kinase	DGKD	I	Lipid transport and metabolism ;	Diacylglycerol kinase
	A0A8B9BEC4	10	Platelet-activating factor acetylhydrolase	PLA2G7	I	Lipid transport and metabolism ;	Phospholipase A2 (platelet-activating factor acetylhydrolase in humans)
	A0A8B9BFC2	57	1-phosphatidylinositol 4,5-bisphosphate phosphodiesterase gamma	PLCG1	I	Lipid transport and metabolism ;	Phospholipase C
	A0A8B9BFC6	45	Oxysterol-binding protein	OSBPL6	I	Lipid transport and metabolism ;	Oxysterol-binding protein
	A0A8B9BHI7	11	Acid phosphatase 2, lysosomal	ACP2	I	Lipid transport and metabolism ;	Lysosomal & prostatic acid phosphatases
	A0A8B9BJ48	21	Phosphomannomutase	PMM2	I	Lipid transport and metabolism ;	Phosphomannomutase
	A0A8B9BJA7	13	Phosphomannomutase	PMM1	I	Lipid transport and metabolism ;	Phosphomannomutase
	A0A8B9BKP5	30	inositol-3-phosphate synthase	ISYNA1	I	Lipid transport and metabolism ;	Myo-inositol-1-phosphate synthase
	A0A8B9BKS8	6	Cellular retinoic acid binding protein 1	CRABP1	I	Lipid transport and metabolism ;	Fatty acid-binding protein FABP
	A0A8B9BKT5	9	Enoyl-CoA delta isomerase 2	ECI2	I	Lipid transport and metabolism ;	Enoyl-CoA hydratase/isomerase
	A0A8B9BKX9	11	palmitoyl-protein hydrolase	LYPLA1	I	Lipid transport and metabolism ;	Lysophospholipase
	A0A8B9BL77	16	Patatin like phospholipase domain containing 8	PNPLA8	I	Lipid transport and metabolism ;	Intracellular membrane-bound Ca2+-independent phospholipase A2
	A0A8B9BNI8	6	Phosphatidylcholine transfer protein	PCTP	I	Lipid transport and metabolism ;	START domain-containing proteins involved in steroidogenesis/phosphatidylcholine transfer
	A0A8B9BPA3	15	Acyl-CoA dehydrogenase short/branched chain	ACADSB	I	Lipid transport and metabolism ;	Short-chain acyl-CoA dehydrogenase
	A0A8B9BRM7	15	Hydroxyacyl-CoA dehydrogenase	HADH	I	Lipid transport and metabolism ;	3-hydroxyacyl-CoA dehydrogenase
	A0A8B9BS79	17	Acid sphingomyelinase-like phosphodiesterase	SMPDL3A	I	Lipid transport and metabolism ;	Acid sphingomyelinase and PHM5 phosphate metabolism protein
	A0A8B9BT85	12	Lysophosphatidylcholine acyltransferase 1	LPCAT1	I	Lipid transport and metabolism ;	Predicted phosphate acyltransferase, contains PlsC domain
	A0A8B9BTF0	14	Fatty acid binding protein 7	FABP7	I	Lipid transport and metabolism ;	Fatty acid-binding protein FABP
	A0A8B9BU55	29	Acyl-CoA thioesterase 9	ACOT9	I	Lipid transport and metabolism ;	Acyl-CoA thioesterase
	A0A8B9BV15	8	Fatty acid binding protein 4	FABP4	I	Lipid transport and metabolism ;	Fatty acid-binding protein FABP
	A0A8B9BVT4	28	Acyl-CoA dehydrogenase family member 9	ACAD9	I	Lipid transport and metabolism ;	Very-long-chain acyl-CoA dehydrogenase
	A0A8B9BWN3	22	Squalene monooxygenase	SQLE	I	Lipid transport and metabolism ;	Squalene monooxygenase
	A0A8B9BXJ9	33	SAC1 like phosphatidylinositide phosphatase	SACM1L	I	Lipid transport and metabolism ;	Putative phosphoinositide phosphatase
	A0A8B9BXU2	27	Monoglyceride lipase	MGLL	I	Lipid transport and metabolism ;	Lysophospholipase
	A0A8B9BYN1	15	Oxysterol-binding protein	OSBPL3	I	Lipid transport and metabolism ;	Oxysterol-binding protein
	A0A8B9BYU2	37	Conserved oligomeric Golgi complex subunit 1	COG1	I	Lipid transport and metabolism ;	Low density lipoprotein B-like protein
	A0A8B9BZ07	12	Isoamyl acetate-hydrolyzing esterase 1 homolog	IAH1	I	Lipid transport and metabolism ;	Isoamyl acetate-hydrolyzing esterase
	A0A8B9BZ50	127	Fatty acid synthase	FASN	I	Lipid transport and metabolism ;	Animal-type fatty acid synthase and related proteins
	A0A8B9BZN2	13	Motile sperm domain containing 2	MOSPD2	I	Lipid transport and metabolism ;	Phosphatidylinositol transfer protein SEC14 and related proteins
	A0A8B9C081	34	Phospholipase A2	PLA2G4A	I	Lipid transport and metabolism ;	Lysophospholipase
	A0A8B9C143	7	StAR related lipid transfer domain containing 7	STARD7	I	Lipid transport and metabolism ;	START domain-containing proteins involved in steroidogenesis/phosphatidylcholine transfer
	A0A8B9C190	14	CDP-diacylglycerol--glycerol-3-phosphate 3-phosphatidyltransferase	PGS1	I	Lipid transport and metabolism ;	Phosphatidylglycerolphosphate synthase
	A0A8B9C1F9	9	Phosphatidate cytidylyltransferase	CDS2	I	Lipid transport and metabolism ;	CDP-diacylglycerol synthase
	A0A8B9C1K9	22	ethanolamine-phosphate cytidylyltransferase	PCYT2	I	Lipid transport and metabolism ;	Choline phosphate cytidylyltransferase/Predicted CDP-ethanolamine synthase
	A0A8B9C252	19	Hydroxyacyl-CoA dehydrogenase trifunctional multienzyme complex subunit beta	HADHB	I	Lipid transport and metabolism ;	Acetyl-CoA acetyltransferase
	A0A8B9C2H8	45	enoyl-CoA hydratase	HADHA	I	Lipid transport and metabolism ;	Hydroxyacyl-CoA dehydrogenase/enoyl-CoA hydratase
	A0A8B9C3W4	12	Ethanolamine kinase 1	ETNK1	I	Lipid transport and metabolism ;	Ethanolamine kinase
	A0A8B9C546	19	Glycylpeptide N-tetradecanoyltransferase	NMT1	I	Lipid transport and metabolism ;	N-myristoyl transferase
	A0A8B9C6E2	11	palmitoyl-protein hydrolase	LYPLA2	I	Lipid transport and metabolism ;	Lysophospholipase
	A0A8B9C6T3	22	SEC14 like lipid binding 2	SEC14L2	I	Lipid transport and metabolism ;	Phosphatidylinositol transfer protein SEC14 and related proteins
	A0A8B9C7T3	31	Serine/threonine kinase receptor associated protein	STRAP	I	Lipid transport and metabolism ;	Serine/threonine kinase receptor-associated protein
	A0A8B9CAT4	13	Phosphatidylserine decarboxylase proenzyme, mitochondrial	PISD	I	Lipid transport and metabolism ;	Phosphatidylserine decarboxylase
	A0A8B9CBL4	11	Sphingomyelin phosphodiesterase 1	SMPD1	I	Lipid transport and metabolism ;	Acid sphingomyelinase and PHM5 phosphate metabolism protein
	A0A8B9CC19	15	Epoxide hydrolase 4	EPHX4	I	Lipid transport and metabolism ;	Soluble epoxide hydrolase
	A0A8B9CCV9	10	carnitine O-palmitoyltransferase	CPT1B	I	Lipid transport and metabolism ;	Carnitine O-acyltransferase CPTI
	A0A8B9CD02	18	palmitoyl-protein hydrolase	LYPLAL1	I	Lipid transport and metabolism ;	Lysophospholipase
	A0A8B9CD74	6	1-acylglycerol-3-phosphate O-acyltransferase 3	AGPAT3	I	Lipid transport and metabolism ;	Lysophosphatidic acid acyltransferase LPAAT and related acyltransferases
	A0A8B9CDB4	26	Acyl-CoA synthetase family member 2	ACSF2	I	Lipid transport and metabolism ;	Long chain fatty acid acyl-CoA ligase
	A0A8B9CDG9	16	Kinase	ITPKA	I	Lipid transport and metabolism ;	1D-myo-inositol-triphosphate 3-kinase A
	A0A8B9CDM1	42	Terpene cyclase/mutase family member	LSS	I	Lipid transport and metabolism ;	Oxidosqualene-lanosterol cyclase and related proteins
	A0A8B9CEE5	14	O-acyltransferase	SOAT1	I	Lipid transport and metabolism ;	Sterol O-acyltransferase/Diacylglycerol O-acyltransferase
	A0A8B9CEQ2	44	Acyl-CoA synthetase long chain family member 4	ACSL4	I	Lipid transport and metabolism ;	Acyl-CoA synthetase
	A0A8B9CFT6	7	Terpene cyclase/mutase family member	LSS	I	Lipid transport and metabolism ;	Oxidosqualene-lanosterol cyclase and related proteins
	A0A8B9CG86	7	Kinase	ITPKB	I	Lipid transport and metabolism ;	1D-myo-inositol-triphosphate 3-kinase A
	A0A8B9CGS6	21	NPC intracellular cholesterol transporter 1	NPC1	I	Lipid transport and metabolism ;	Cholesterol transport protein (Niemann-Pick C disease protein)
	A0A8B9CHF4	6	Lysocardiolipin acyltransferase 1	LCLAT1	I	Lipid transport and metabolism ;	Lysophosphatidic acid acyltransferase LPAAT and related acyltransferases
	A0A8B9CHM6	28	Carnitine O-octanoyltransferase	CROT	I	Lipid transport and metabolism ;	Carnitine O-acyltransferase CROT
	A0A8B9CHQ9	11	Glycylpeptide N-tetradecanoyltransferase	NMT2	I	Lipid transport and metabolism ;	N-myristoyl transferase
	A0A8B9CHZ9	8	Acetyl-coenzyme A synthetase	ACSS2	I	Lipid transport and metabolism ;	Acyl-CoA synthetase
	A0A8B9CI94	16	Acetyl-CoA acetyltransferase 2	ACAT2	I	Lipid transport and metabolism ;	Acetyl-CoA acetyltransferase
	A0A8B9CIC9	4	Methylsterol monooxygenase 1	MSMO1	I	Lipid transport and metabolism ;	C-4 sterol methyl oxidase
	A0A8B9CJL5	10	Hydroxysteroid 17-beta dehydrogenase 12	HSD17B12	I	Lipid transport and metabolism ;	17 beta-hydroxysteroid dehydrogenase type 3, HSD17B3
	A0A8B9CL28	7	Acid phosphatase 6, lysophosphatidic	ACP6	I	Lipid transport and metabolism ;	Lysosomal & prostatic acid phosphatases
	A0A8B9CLJ8	28	Acyl-coenzyme A oxidase	ACOX1	I	Lipid transport and metabolism ;	Acyl-CoA oxidase
	A0A8B9CM35	12	Alpha tocopherol transfer protein like	TTPAL	I	Lipid transport and metabolism ;	Phosphatidylinositol transfer protein SEC14 and related proteins
	A0A8B9CMJ6	7	ditrans,polycis-polyprenyl diphosphate synthase [(2E,6E)-farnesyldiphosphate specific]	NUS1	I	Lipid transport and metabolism ;	Predicted undecaprenyl diphosphate synthase
	A0A8B9CNS0	14	SEC14 like lipid binding 1	SEC14L1	I	Lipid transport and metabolism ;	Phosphatidylinositol transfer protein SEC14 and related proteins
	A0A8B9CP06	90	acetyl-CoA carboxylase	ACACA	I	Lipid transport and metabolism ;	Acetyl-CoA carboxylase
	A0A8B9CPT7	40	Acyl-CoA synthetase long chain family member 3	ACSL3	I	Lipid transport and metabolism ;	Acyl-CoA synthetase
	A0A8B9CPW4	84	High density lipoprotein binding protein	HDLBP	I	Lipid transport and metabolism ;	Vigilin
	A0A8B9CQ40	28	Acetyl-CoA acyltransferase 2	ACAA2	I	Lipid transport and metabolism ;	Acetyl-CoA acetyltransferase
	A0A8B9CQF0	15	Enoyl-CoA hydratase, short chain 1	ECHS1	I	Lipid transport and metabolism ;	Enoyl-CoA hydratase
	A0A8B9CQU2	15	Trimethyllysine dioxygenase, mitochondrial	TMLHE	I	Lipid transport and metabolism ;	Predicted gamma-butyrobetaine,2-oxoglutarate dioxygenase
	A0A8B9CRL5	20	enoyl-CoA hydratase	EHHADH	I	Lipid transport and metabolism ;	Hydroxyacyl-CoA dehydrogenase/enoyl-CoA hydratase
	A0A8B9CSG3	5	Carnitine O-acetyltransferase	CRAT	I	Lipid transport and metabolism ;	Carnitine O-acyltransferase CRAT
	A0A8B9CT41	15	carnitine O-palmitoyltransferase	CPT1A	I	Lipid transport and metabolism ;	Carnitine O-acyltransferase CPTI
	A0A8B9CU70	15	AUP1 lipid droplet regulating VLDL assembly factor	AUP1	I	Lipid transport and metabolism ;	Predicted phosphate acyltransferase, contains PlsC domain
	A0A8B9CWC9	10	Acetyl-CoA acyltransferase 1	ACAA1	I	Lipid transport and metabolism ;	3-oxoacyl CoA thiolase
	A0A8B9CY51	5	1-acyl-sn-glycerol-3-phosphate acyltransferase	AGPAT2	I	Lipid transport and metabolism ;	1-acyl-sn-glycerol-3-phosphate acyltransferase
	A0A8B9CZC7	17	Diphosphomevalonate decarboxylase	MVD	I	Lipid transport and metabolism ;	Mevalonate pyrophosphate decarboxylase
	A0A8B9CZW8	29	Hydroxysteroid 17-beta dehydrogenase 7	HSD17B7	I	Lipid transport and metabolism ;	3-keto sterol reductase
	A0A8B9D028	16	Phospholipase A2 group XV	PLA2G15	I	Lipid transport and metabolism ;	Lecithin:cholesterol acyltransferase (LCAT)/Acyl-ceramide synthase
	A0A8B9D1I8	6	Mevalonate kinase	MVK	I	Lipid transport and metabolism ;	Mevalonate kinase MVK/ERG12
	A0A8B9D1L2	15	Enoyl-CoA delta isomerase 1	ECI1	I	Lipid transport and metabolism ;	Hydroxyacyl-CoA dehydrogenase/enoyl-CoA hydratase
	A0A8B9D2M8	52	1-phosphatidylinositol 4,5-bisphosphate phosphodiesterase	PLCB1	I	Lipid transport and metabolism ;	Phospholipase C
	A0A8B9HZC8	32	Inositol polyphosphate-5-phosphatase F	INPP5F	I	Lipid transport and metabolism ;	Phosphoinositide phosphatase SAC1
	A0A8B9I0K2	61	Apolipoprotein B	APOB	I	Lipid transport and metabolism ;	Predicted lipoprotein
	A0A8B9I156	29	Acetoacetyl-CoA synthetase	AACS	I	Lipid transport and metabolism ;	Acyl-CoA synthetase
	A0A8B9I2M0	28	Sterol carrier protein 2	PODN	I	Lipid transport and metabolism ;	Peroxisomal 3-ketoacyl-CoA-thiolase P-44/SCP2
	A0A8B9I4T5	9	choline-phosphate cytidylyltransferase	PCYT1A	I	Lipid transport and metabolism ;	Phosphorylcholine transferase/cholinephosphate cytidylyltransferase
	A0A8B9I5A7	9	Sphingomyelin phosphodiesterase acid like 3B	SMPDL3B	I	Lipid transport and metabolism ;	Acid sphingomyelinase and PHM5 phosphate metabolism protein
	A0A8B9I6X8	7	Lipase	LIPA	I	Lipid transport and metabolism ;	Triglyceride lipase-cholesterol esterase
	A0A8B9I7T0	14	phytanoyl-CoA dioxygenase	PHYH	I	Lipid transport and metabolism ;	Peroxisomal phytanoyl-CoA hydroxylase
	A0A8B9I8R1	47	Phospholipase A2 activating protein	PLAA	I	Lipid transport and metabolism ;	Phospholipase A2-activating protein (contains WD40 repeats)
	A0A8B9I8T4	24	Acetyl-CoA acetyltransferase 1	ACAT1	I	Lipid transport and metabolism ;	Acetyl-CoA acetyltransferase
	A0A8B9I925	20	Acyl-CoA dehydrogenase short chain	ACADS	I	Lipid transport and metabolism ;	Short-chain acyl-CoA dehydrogenase
	A0A8B9I9T3	19	Acyl-CoA-binding domain-containing protein 6	ACBD6	I	Lipid transport and metabolism ;	Acyl-CoA-binding protein
	A0A8B9IB46	17	Oxysterol-binding protein	OSBP2	I	Lipid transport and metabolism ;	Oxysterol-binding protein
	A0A8B9IB64	21	3-hydroxyisobutyryl-CoA hydrolase	HIBCH	I	Lipid transport and metabolism ;	Enoyl-CoA hydratase
	A0A8B9IBW3	9	1-acylglycerol-3-phosphate O-acyltransferase 5	AGPAT5	I	Lipid transport and metabolism ;	Lysophosphatidic acid acyltransferase LPAAT and related acyltransferases
	A0A8B9ICQ4	33	Lysophosphatidylcholine acyltransferase 2	LPCAT2	I	Lipid transport and metabolism ;	Predicted phosphate acyltransferase, contains PlsC domain
	A0A8B9ICY6	37	Oxysterol-binding protein	OSBP	I	Lipid transport and metabolism ;	Oxysterol-binding protein
	F4ZM62	5	Stearoyl-CoA desaturase	SCD	I	Lipid transport and metabolism ;	Fatty acid desaturase
	P36189	33	Fatty acid synthase (Fragment)	FASN	I	Lipid transport and metabolism ;	Animal-type fatty acid synthase and related proteins
	U5YUT0	34	Hydroxymethylglutaryl-CoA synthase	HMGCS1	I	Lipid transport and metabolism ;	Hydroxymethylglutaryl-CoA synthase
	A0A8B9C2H3	4	Retinol binding protein 5	RBP5	I	Lipid transport and metabolism ;	Fatty acid-binding protein FABP
	A0A8B9B948	42	SEC23 interacting protein	SEC23IP	IU	Lipid transport and metabolism ; Intracellular trafficking, secretion, and vesicular transport ;	Phosphatidic acid-preferring phospholipase A1, contains DDHD domain
	A0A8B9BD03	22	Phosphatidylinositol-3,5-bisphosphate 3-phosphatase	MTM1	IU	Lipid transport and metabolism ; Intracellular trafficking, secretion, and vesicular transport ;	Phosphatidylinositol 3-phosphate 3-phosphatase myotubularin MTM1
	A0A8B9BDH4	23	Methionine adenosyltransferase 2 subunit beta	MAT2B	IE	Lipid transport and metabolism ; Amino acid transport and metabolism ;	C-3 sterol dehydrogenase/3-beta-hydroxysteroid dehydrogenase and related dehydrogenases
	A0A8B9BEZ3	8	Acyl-coenzyme A oxidase	ACOX3	IQ	Lipid transport and metabolism ; Secondary metabolites biosynthesis, transport and catabolism ;	Pristanoyl-CoA/acyl-CoA oxidase
	A0A8B9BL96	13	ATP binding cassette subfamily D member 3	ABCD3	IR	Lipid transport and metabolism ; General function prediction only ;	Long-chain acyl-CoA transporter, ABC superfamily (involved in peroxisome organization and biogenesis)
	A0A8B9BPP2	28	Diacylglycerol kinase	DGKQ	IT	Lipid transport and metabolism ; Signal transduction mechanisms ;	Diacylglycerol kinase
	A0A8B9BV27	19	Methylcrotonoyl-CoA carboxylase 1	MCCC1	IE	Lipid transport and metabolism ; Amino acid transport and metabolism ;	3-Methylcrotonyl-CoA carboxylase, biotin-containing subunit/Propionyl-CoA carboxylase, alpha chain/Acetyl-CoA carboxylase, biotin carboxylase subunit
	A0A8B9C0B0	16	methylcrotonoyl-CoA carboxylase	MCCC2	EI	Amino acid transport and metabolism ; Lipid transport and metabolism ;	3-Methylcrotonyl-CoA carboxylase, non-biotin containing subunit/Acetyl-CoA carboxylase carboxyl transferase, subunit beta
	A0A8B9C1R7	4	SH3 domain containing GRB2 like 2, endophilin A1	SH3GL2	IT	Lipid transport and metabolism ; Signal transduction mechanisms ;	Lysophosphatidic acid acyltransferase endophilin/SH3GL, involved in synaptic vesicle formation
	A0A8B9C2B1	14	Isovaleryl-CoA dehydrogenase, mitochondrial	IVD	EI	Amino acid transport and metabolism ; Lipid transport and metabolism ;	Isovaleryl-CoA dehydrogenase
	A0A8B9C4K1	17	DDHD domain containing 1	DDHD1	IU	Lipid transport and metabolism ; Intracellular trafficking, secretion, and vesicular transport ;	Phosphatidic acid-preferring phospholipase A1, contains DDHD domain
	A0A8B9C9I1	27	Phosphatidylinositol-3-phosphate phosphatase	MTMR3	IU	Lipid transport and metabolism ; Intracellular trafficking, secretion, and vesicular transport ;	Phosphatidylinositol 3-phosphate 3-phosphatase myotubularin MTM1
	A0A8B9CB05	9	Delta(14)-sterol reductase LBR	LBR	IT	Lipid transport and metabolism ; Signal transduction mechanisms ;	Sterol reductase/lamin B receptor
	A0A8B9CP17	24	Propionyl-CoA carboxylase alpha chain, mitochondrial	PCCA	IE	Lipid transport and metabolism ; Amino acid transport and metabolism ;	3-Methylcrotonyl-CoA carboxylase, biotin-containing subunit/Propionyl-CoA carboxylase, alpha chain/Acetyl-CoA carboxylase, biotin carboxylase subunit
	A0A8B9CPP8	35	phosphatidate phosphatase	LPIN2	NI	Cell motility ; Lipid transport and metabolism ;	Protein involved in plasmid maintenance/nuclear protein involved in lipid metabolism
	A0A8B9CQR4	31	NAD(P) dependent steroid dehydrogenase-like	NSDHL	IE	Lipid transport and metabolism ; Amino acid transport and metabolism ;	C-3 sterol dehydrogenase/3-beta-hydroxysteroid dehydrogenase and related dehydrogenases
	A0A8B9CV42	20	SH3 domain containing GRB2 like 1, endophilin A2	SH3GL1	IT	Lipid transport and metabolism ; Signal transduction mechanisms ;	Lysophosphatidic acid acyltransferase endophilin/SH3GL, involved in synaptic vesicle formation
	A0A8B9CVU0	17	Propionyl-CoA carboxylase subunit beta	PCCB	EI	Amino acid transport and metabolism ; Lipid transport and metabolism ;	3-Methylcrotonyl-CoA carboxylase, non-biotin containing subunit/Acetyl-CoA carboxylase carboxyl transferase, subunit beta
	A0A8B9CWB9	24	Long-chain specific acyl-CoA dehydrogenase, mitochondrial	ACADL	EI	Amino acid transport and metabolism ; Lipid transport and metabolism ;	Isovaleryl-CoA dehydrogenase
	A0A8B9CWX9	29	Prosaposin	PSAP	IG	Lipid transport and metabolism ; Carbohydrate transport and metabolism ;	Prosaposin
	A0A8B9D1L4	20	Phosphatidylinositol transfer protein beta	PITPNB	IT	Lipid transport and metabolism ; Signal transduction mechanisms ;	Phosphatidylinositol transfer protein
	A0A8B9HZ31	13	SH3 domain containing GRB2 like 3, endophilin A3	SH3GL3	IT	Lipid transport and metabolism ; Signal transduction mechanisms ;	Lysophosphatidic acid acyltransferase endophilin/SH3GL, involved in synaptic vesicle formation
	A0A8B9I720	17	Palmitoyl-protein thioesterase 1	PPT1	IO	Lipid transport and metabolism ; Posttranslational modification, protein turnover, chaperones ;	Palmitoyl protein thioesterase
	A0A8B9BDK9	34	Fatty acid amide hydrolase 2	FAAH2	JIT	Translation, ribosomal structure and biogenesis ; Lipid transport and metabolism ; Signal transduction mechanisms ;	Amidases
	A0A8B9CXD3	3	Acyl carrier protein	NDUFAB1	CIQ	Energy production and conversion ; Lipid transport and metabolism ; Secondary metabolites biosynthesis, transport and catabolism ;	Acyl carrier protein/NADH-ubiquinone oxidoreductase, NDUFAB1/SDAP subunit
	A0A8B9BNN1	7	Arginyl aminopeptidase like 1	RNPEPL1	IOVE	Lipid transport and metabolism ; Posttranslational modification, protein turnover, chaperones ; Defense mechanisms ; Amino acid transport and metabolism ;	Bifunctional leukotriene A4 hydrolase/aminopeptidase LTA4H
	A0A8B9C3Q1	35	Leukotriene A(4) hydrolase	LTA4H	IOVE	Lipid transport and metabolism ; Posttranslational modification, protein turnover, chaperones ; Defense mechanisms ; Amino acid transport and metabolism ;	Bifunctional leukotriene A4 hydrolase/aminopeptidase LTA4H
	A0A8B9CJ57	27	Arginyl aminopeptidase	RNPEP	IOVE	Lipid transport and metabolism ; Posttranslational modification, protein turnover, chaperones ; Defense mechanisms ; Amino acid transport and metabolism ;	Bifunctional leukotriene A4 hydrolase/aminopeptidase LTA4H
	A0A8B9I289	21	LDL receptor related protein associated protein 1	LRPAP1	OUTIV	Posttranslational modification, protein turnover, chaperones ; Intracellular trafficking, secretion, and vesicular transport ; Signal transduction mechanisms ; Lipid transport and metabolism ; Defense mechanisms ;	Alpha 2-macroglobulin receptor-associated protein
2,Energy production and conversion	A0A076GV20	6	Cytochrome c oxidase subunit 2	COX2	C	Energy production and conversion ;	Cytochrome c oxidase, subunit II, and related proteins
	A0A8B9BA12	5	Cytochrome c oxidase subunit 5B	COX5B	C	Energy production and conversion ;	Cytochrome c oxidase, subunit Vb/COX4
	A0A8B9BAI7	9	Cytochrome b-c1 complex subunit Rieske, mitochondrial	UQCRFS1	C	Energy production and conversion ;	Ubiquinol cytochrome c reductase, subunit RIP1
	A0A8B9BBL8	28	Malate dehydrogenase	MDH2	C	Energy production and conversion ;	NAD-dependent malate dehydrogenase
	A0A8B9BC21	46	NADPH--cytochrome P450 reductase	POR	C	Energy production and conversion ;	NADP/FAD dependent oxidoreductase
	A0A8B9BE66	13	Acetyltransferase component of pyruvate dehydrogenase complex	DLAT	C	Energy production and conversion ;	Dihydrolipoamide acetyltransferase
	A0A8B9BED7	3	ADP/ATP translocase	SLC25A5	C	Energy production and conversion ;	Mitochondrial ADP/ATP carrier proteins
	A0A8B9BG04	13	V-type proton ATPase subunit	ATP6V0D1	C	Energy production and conversion ;	Vacuolar H+-ATPase V0 sector, subunit d
	A0A8B9BGK9	30	aldehyde dehydrogenase (NAD(+))	ALDH7A1	C	Energy production and conversion ;	Aldehyde dehydrogenase
	A0A8B9BGU8	30	Solute carrier family 25 member 13	SLC25A13	C	Energy production and conversion ;	Mitochondrial aspartate/glutamate carrier protein Aralar/Citrin (contains EF-hand Ca2+-binding domains)
	A0A8B9BGZ9	21	Electron transfer flavoprotein subunit alpha	ETFA	C	Energy production and conversion ;	Electron transfer flavoprotein, alpha subunit
	A0A8B9BH97	30	Glycerol-3-phosphate dehydrogenase [NAD(+)]	GPD1L	C	Energy production and conversion ;	Glycerol-3-phosphate dehydrogenase/dihydroxyacetone 3-phosphate reductase
	A0A8B9BHF7	40	H(+)-transporting two-sector ATPase	ATP6V1A	C	Energy production and conversion ;	Vacuolar H+-ATPase V1 sector, subunit A
	A0A8B9BHL7	19	Protein kinase AMP-activated non-catalytic subunit gamma 1	PRKAG1	C	Energy production and conversion ;	5'-AMP-activated protein kinase, gamma subunit
	A0A8B9BIG4	23	Glyoxylate and hydroxypyruvate reductase	GRHPR	C	Energy production and conversion ;	Glyoxylate/hydroxypyruvate reductase (D-isomer-specific 2-hydroxy acid dehydrogenase superfamily)
	A0A8B9BK35	10	Solute carrier family 25 member 1	SLC25A1	C	Energy production and conversion ;	Mitochondrial tricarboxylate/dicarboxylate carrier proteins
	A0A8B9BMD4	23	Succinate--CoA ligase [ADP-forming] subunit beta, mitochondrial	SUCLA2	C	Energy production and conversion ;	Succinyl-CoA synthetase, beta subunit
	A0A8B9BN08	31	Isocitrate dehydrogenase [NADP]	IDH2	C	Energy production and conversion ;	NADP-dependent isocitrate dehydrogenase
	A0A8B9BPG9	33	Isocitrate dehydrogenase [NADP]	IDH1	C	Energy production and conversion ;	NADP-dependent isocitrate dehydrogenase
	A0A8B9BR03	24	Ubiquinol-cytochrome c reductase core protein 2	UQCRC2	C	Energy production and conversion ;	Ubiquinol cytochrome c reductase, subunit QCR2
	A0A8B9BRP3	14	NADH dehydrogenase [ubiquinone] iron-sulfur protein 2, mitochondrial	NDUFS2	C	Energy production and conversion ;	NADH:ubiquinone oxidoreductase, NDUFS2/49 kDa subunit
	A0A8B9BRZ7	20	Malate dehydrogenase	MDH1	C	Energy production and conversion ;	Malate dehydrogenase
	A0A8B9BSC6	17	inorganic diphosphatase	PPA2	C	Energy production and conversion ;	Inorganic pyrophosphatase/Nucleosome remodeling factor, subunit NURF38
	A0A8B9BTU5	10	Prune exopolyphosphatase 1	PRUNE1	C	Energy production and conversion ;	Exopolyphosphatases and related proteins
	A0A8B9BU39	13	ATP synthase subunit b	ATP5PB	C	Energy production and conversion ;	Mitochondrial F1F0-ATP synthase, subunit b/ATP4
	A0A8B9BUL0	25	V-type proton ATPase subunit C	ATP6V1C1	C	Energy production and conversion ;	Vacuolar H+-ATPase V1 sector, subunit C
	A0A8B9BXC5	6	Renin receptor	ATP6AP2	C	Energy production and conversion ;	ATPase membrane sector associated protein
	A0A8B9BXV2	13	NADH:ubiquinone oxidoreductase subunit A9	NDUFA9	C	Energy production and conversion ;	NADH:ubiquinone oxidoreductase, NDUFA9/39kDa subunit
	A0A8B9BYN5	11	Cytochrome c	CYCS	C	Energy production and conversion ;	Cytochrome c
	A0A8B9C0Z4	11	V-type proton ATPase subunit D	ATP6V1D	C	Energy production and conversion ;	Vacuolar H+-ATPase V1 sector, subunit D
	A0A8B9C120	7	Stomatin like 2	STOML2	C	Energy production and conversion ;	Prohibitins and stomatins of the PID superfamily
	A0A8B9C247	28	creatine kinase	CKB	C	Energy production and conversion ;	Creatine kinases
	A0A8B9C3K5	36	Malic enzyme	ME1	C	Energy production and conversion ;	NADP+-dependent malic enzyme
	A0A8B9C5S7	3	ATP synthase subunit e, mitochondrial	ATP5ME	C	Energy production and conversion ;	Mitochondrial F1F0-ATP synthase, subunit e
	A0A8B9C6L4	15	Phosphate carrier protein, mitochondrial	SLC25A3	C	Energy production and conversion ;	Mitochondrial phosphate carrier protein
	A0A8B9C7H7	5	acylphosphatase	ACYP2	C	Energy production and conversion ;	Acylphosphatase
	A0A8B9C895	11	Solute carrier family 25 member 22	SLC25A22	C	Energy production and conversion ;	Mitochondrial solute carrier protein
	A0A8B9C8C3	8	NADH dehydrogenase [ubiquinone] 1 alpha subcomplex subunit 5	NDUFA5	C	Energy production and conversion ;	NADH:ubiquinone oxidoreductase, NDUFA5/B13 subunit
	A0A8B9C9F0	11	Succinate--CoA ligase [ADP/GDP-forming] subunit alpha, mitochondrial	SUCLG1	C	Energy production and conversion ;	Succinyl-CoA synthetase, alpha subunit
	A0A8B9C9L3	18	Succinate-semialdehyde dehydrogenase, mitochondrial	ALDH5A1	C	Energy production and conversion ;	Aldehyde dehydrogenase
	A0A8B9CAA1	5	Branched chain keto acid dehydrogenase E1 subunit beta	BCKDHB	C	Energy production and conversion ;	Branched chain alpha-keto acid dehydrogenase E1, beta subunit
	A0A8B9CBK6	7	NADH dehydrogenase [ubiquinone] 1 alpha subcomplex subunit 2	NDUFA2	C	Energy production and conversion ;	NADH:ubiquinone oxidoreductase NDUFA2/B8 subunit
	A0A8B9CBV5	13	V-type proton ATPase subunit a	TCIRG1	C	Energy production and conversion ;	Vacuolar H+-ATPase V0 sector, subunit a
	A0A8B9CDR2	32	Vacuolar proton pump subunit B	ATP6V1B2	C	Energy production and conversion ;	Vacuolar H+-ATPase V1 sector, subunit B
	A0A8B9CFQ2	11	ATP synthase subunit d, mitochondrial	ATP5PD	C	Energy production and conversion ;	Mitochondrial F1F0-ATP synthase, subunit d/ATP7
	A0A8B9CG48	9	ATP synthase mitochondrial F1 complex assembly factor 2	ATPAF2	C	Energy production and conversion ;	F1-ATP synthase assembly protein
	A0A8B9CGB1	11	NADH dehydrogenase [ubiquinone] 1 alpha subcomplex subunit 10, mitochondrial	NDUFA10	C	Energy production and conversion ;	NADH:ubiquinone oxidoreductase, NDUFA10/42kDa subunit
	A0A8B9CHP5	39	NADH-ubiquinone oxidoreductase 75 kDa subunit, mitochondrial	NDUFS1	C	Energy production and conversion ;	NADH-ubiquinone oxidoreductase, NDUFS1/75 kDa subunit
	A0A8B9CIS6	6	Cytochrome c oxidase subunit	COX6A1	C	Energy production and conversion ;	Cytochrome c oxidase, subunit VIa/COX13
	A0A8B9CJK4	14	Dihydrolipoamide acetyltransferase component of pyruvate dehydrogenase complex	PDHX	C	Energy production and conversion ;	Dihydrolipoamide acetyltransferase
	A0A8B9CLW9	14	NADH dehydrogenase [ubiquinone] iron-sulfur protein 3, mitochondrial	NDUFS3	C	Energy production and conversion ;	NADH-ubiquinone oxidoreductase, NDUFS3/30 kDa subunit
	A0A8B9CMG8	27	Glycerol-3-phosphate dehydrogenase	GPD2	C	Energy production and conversion ;	Glycerol-3-phosphate dehydrogenase
	A0A8B9CMW5	5	ATP synthase F1 subunit delta	ATP5F1D	C	Energy production and conversion ;	Mitochondrial F1F0-ATP synthase, subunit delta/ATP16
	A0A8B9CN24	19	ADP/ATP translocase	SLC25A6	C	Energy production and conversion ;	Mitochondrial ADP/ATP carrier proteins
	A0A8B9CN55	28	ATP synthase subunit beta	ATP5F1B	C	Energy production and conversion ;	F0F1-type ATP synthase, beta subunit
	A0A8B9CN59	25	L-lactate dehydrogenase	LDHA	C	Energy production and conversion ;	Lactate dehydrogenase
	A0A8B9CN78	16	Cytoglobin	CYGB	C	Energy production and conversion ;	Globins and related hemoproteins
	A0A8B9CNS5	14	NADH dehydrogenase [ubiquinone] flavoprotein 2, mitochondrial	NDUFV2	C	Energy production and conversion ;	NADH:ubiquinone oxidoreductase, NDUFV2/24 kD subunit
	A0A8B9CPJ0	25	L-lactate dehydrogenase	LDHB	C	Energy production and conversion ;	Lactate dehydrogenase
	A0A8B9CQX2	23	Fumarate hydratase, mitochondrial	FH	C	Energy production and conversion ;	Fumarase
	A0A8B9CQZ8	6	Cytochrome b5 type A	CYB5A	C	Energy production and conversion ;	Cytochrome b5
	A0A8B9CR13	19	Protein kinase AMP-activated non-catalytic subunit gamma 2	PRKAG2	C	Energy production and conversion ;	5'-AMP-activated protein kinase, gamma subunit
	A0A8B9CRE6	11	ATP synthase subunit O, mitochondrial	ATP5PO	C	Energy production and conversion ;	Mitochondrial F1F0-ATP synthase, subunit OSCP/ATP5
	A0A8B9CRJ6	17	UEV and lactate/malate dehyrogenase domains	UEVLD	C	Energy production and conversion ;	Lactate dehydrogenase
	A0A8B9CSM6	9	Cytochrome c oxidase subunit 5A, mitochondrial	COX5A	C	Energy production and conversion ;	Cytochrome c oxidase, subunit Va/COX6
	A0A8B9CSU7	35	Malic enzyme	ME2	C	Energy production and conversion ;	NADP+-dependent malic enzyme
	A0A8B9CTE9	22	sulfite oxidase	SUOX	C	Energy production and conversion ;	Sulfite oxidase, molybdopterin-binding component
	A0A8B9CTH4	17	Sulfide quinone oxidoreductase	SQOR	C	Energy production and conversion ;	Sulfide:quinone oxidoreductase/flavo-binding protein
	A0A8B9CTN1	8	NADH dehydrogenase [ubiquinone] iron-sulfur protein 4, mitochondrial	NDUFS4	C	Energy production and conversion ;	NADH:ubiquinone oxidoreductase, NDUFS4/18 kDa subunit
	A0A8B9CUE3	4	Molybdopterin synthase sulfur carrier subunit	MOCS2	C	Energy production and conversion ;	Molybdopterin converting factor, small subunit
	A0A8B9CV07	4	Ubiquinol-cytochrome c reductase complex assembly factor 1	UQCC1	C	Energy production and conversion ;	Ubiquinol cytochrome c reductase assembly protein CBP3
	A0A8B9CV47	6	Iron-sulfur cluster assembly enzyme	ISCU	C	Energy production and conversion ;	Iron binding protein involved in Fe-S cluster formation
	A0A8B9CWJ4	16	Electron transfer flavoprotein-ubiquinone oxidoreductase	ETFDH	C	Energy production and conversion ;	Electron transfer flavoprotein ubiquinone oxidoreductase
	A0A8B9CWU2	9	5-methyltetrahydrofolate-homocysteine methyltransferase reductase	MTRR	C	Energy production and conversion ;	NADP/FAD dependent oxidoreductase
	A0A8B9CXG5	5	NADH dehydrogenase [ubiquinone] 1 alpha subcomplex subunit 8	NDUFA8	C	Energy production and conversion ;	NADH:ubiquinone oxidoreductase, NDUFA8/PGIV/19 kDa subunit
	A0A8B9CXI6	25	inorganic diphosphatase	PPA1	C	Energy production and conversion ;	Inorganic pyrophosphatase/Nucleosome remodeling factor, subunit NURF38
	A0A8B9CY78	39	Aldehyde dehydrogenase 9 family member A1	ALDH9A1	C	Energy production and conversion ;	Aldehyde dehydrogenase
	A0A8B9CZ08	10	Galactose-1-phosphate uridylyltransferase	GALT	C	Energy production and conversion ;	Galactose-1-phosphate uridylyltransferase
	A0A8B9CZN7	5	ATP synthase-coupling factor 6, mitochondrial	ATP5PF	C	Energy production and conversion ;	Mitochondrial F1F0-ATP synthase, subunit Cf6 (coupling factor 6)
	A0A8B9CZT8	12	Stomatin	STOM	C	Energy production and conversion ;	Prohibitins and stomatins of the PID superfamily
	A0A8B9D0B1	16	Dihydrolipoyl dehydrogenase	DLD	C	Energy production and conversion ;	Dihydrolipoamide dehydrogenase
	A0A8B9D0E7	6	V-type proton ATPase subunit G	ATP6V1G1	C	Energy production and conversion ;	Vacuolar H+-ATPase V1 sector, subunit G
	A0A8B9DTK8	13	NADPH-dependent diflavin oxidoreductase 1	NDOR1	C	Energy production and conversion ;	NADP-dependent flavoprotein reductase
	A0A8B9EN96	18	Succinate--CoA ligase [GDP-forming] subunit beta, mitochondrial	SUCLG2	C	Energy production and conversion ;	GTP-specific succinyl-CoA synthetase, beta subunit
	A0A8B9HZ22	13	Succinate dehydrogenase [ubiquinone] iron-sulfur subunit, mitochondrial	SDHB	C	Energy production and conversion ;	Succinate dehydrogenase, Fe-S protein subunit
	A0A8B9I115	6	NADH dehydrogenase [ubiquinone] 1 beta subcomplex subunit 6	NDUFB6	C	Energy production and conversion ;	NADH:ubiquinone oxidoreductase, NDUFB6/B17 subunit
	A0A8B9I341	23	V-type proton ATPase subunit H	ATP6V1H	C	Energy production and conversion ;	Vacuolar H+-ATPase V1 sector, subunit H
	A0A8B9I3Q3	10	Dihydrolipoyllysine-residue succinyltransferase component of 2-oxoglutarate dehydrogenase complex, mitochondrial	DLST	C	Energy production and conversion ;	Dihydrolipoamide succinyltransferase (2-oxoglutarate dehydrogenase, E2 subunit)
	A0A8B9I486	12	Hydroxyacid-oxoacid transhydrogenase, mitochondrial	ADHFE1	C	Energy production and conversion ;	Alcohol dehydrogenase, class IV
	A0A8B9I4G5	10	Glycerophosphodiester phosphodiesterase domain containing 1	GDPD1	C	Energy production and conversion ;	Glycerophosphoryl diester phosphodiesterase
	A0A8B9I4L0	20	Cytochrome b5 reductase 4	CYB5R4	C	Energy production and conversion ;	Flavohemoprotein b5+b5R
	A0A8B9I4S4	9	Cytochrome c	CYC1	C	Energy production and conversion ;	Cytochrome c1
	A0A8B9I5H6	78	ATP-citrate synthase	ACLY	C	Energy production and conversion ;	ATP-citrate lyase
	A0A8B9I621	4	NADH dehydrogenase [ubiquinone] 1 alpha subcomplex subunit 12	NDUFA12	C	Energy production and conversion ;	NADH:ubiquinone oxidoreductase, B17.2 subunit
	A0A8B9I742	19	V-type proton ATPase subunit a	ATP6V0A1	C	Energy production and conversion ;	Vacuolar H+-ATPase V0 sector, subunit a
	A0A8B9I7H2	21	Citrate synthase	CS	C	Energy production and conversion ;	Citrate synthase
	A0A8B9I7M6	13	ATP synthase subunit gamma	ATP5F1C	C	Energy production and conversion ;	F0F1-type ATP synthase, gamma subunit
	A0A8B9IAW1	6	Aldehyde dehydrogenase 1 family member A1	ALDH1A1	C	Energy production and conversion ;	Aldehyde dehydrogenase
	A0A8B9IAZ7	30	Succinate dehydrogenase [ubiquinone] flavoprotein subunit, mitochondrial	SDHA	C	Energy production and conversion ;	Succinate dehydrogenase, flavoprotein subunit
	A0A8B9IBW0	4	NADH dehydrogenase [ubiquinone] iron-sulfur protein 5	NDUFS5	C	Energy production and conversion ;	NADH:ubiquinone oxidoreductase, NDUFS5/15kDa
	E5D5U1	8	Cytochrome c oxidase subunit 4	COX4	C	Energy production and conversion ;	Cytochrome c oxidase, subunit IV/COX5b
	P01989	3	Hemoglobin subunit alpha-A	HBAA	C	Energy production and conversion ;	Globins and related hemoproteins
	P02117	3	Hemoglobin subunit beta	HBB	C	Energy production and conversion ;	Globins and related hemoproteins
	T2HNS8	14	Mitochondrial ATP synthase alpha subunit isoform 1 (Fragment)	ATP5A1	C	Energy production and conversion ;	F0F1-type ATP synthase, alpha subunit
	T2HNU1	5	ATP synthase F1 subunit alpha (Fragment)	ATP5A1	C	Energy production and conversion ;	F0F1-type ATP synthase, alpha subunit
	T2HPX5	12	Mitochondrial ATP synthase alpha subunit isoform 1 (Fragment)	ATP5A1	C	Energy production and conversion ;	F0F1-type ATP synthase, alpha subunit
	A0A8B9BCS3	11	Tumor protein p53 inducible protein 3	TP53I3	CR	Energy production and conversion ; General function prediction only ;	Zinc-binding oxidoreductase
	A0A8B9BDZ4	10	Reticulon 4 interacting protein 1	RTN4IP1	CR	Energy production and conversion ; General function prediction only ;	Zinc-binding oxidoreductase
	A0A8B9BIW0	53	Aconitate hydratase, mitochondrial	ACO2	CE	Energy production and conversion ; Amino acid transport and metabolism ;	Aconitase/homoaconitase (aconitase superfamily)
	A0A8B9BRF3	8	Iron-sulfur cluster assembly 2	ISCA2	CU	Energy production and conversion ; Intracellular trafficking, secretion, and vesicular transport ;	Mitochondrial Fe-S cluster biosynthesis protein ISA2 (contains a HesB-like domain)
	A0A8B9BYC5	12	Thioredoxin related transmembrane protein 1	TMX1	OC	Posttranslational modification, protein turnover, chaperones ; Energy production and conversion ;	Thiol-disulfide isomerase and thioredoxin
	A0A8B9BZK4	29	Vesicle amine transport 1 like	VAT1L	CR	Energy production and conversion ; General function prediction only ;	Zinc-binding oxidoreductase
	A0A8B9C7Q6	28	Vesicle amine transport 1	VAT1	CR	Energy production and conversion ; General function prediction only ;	Predicted quinone oxidoreductase
	A0A8B9CD92	3	Holocytochrome c-type synthase	HCCS	CO	Energy production and conversion ; Posttranslational modification, protein turnover, chaperones ;	Holocytochrome c synthase/heme-lyase
	A0A8B9CIK7	20	Crystallin zeta	CRYZ	CR	Energy production and conversion ; General function prediction only ;	Zinc-binding oxidoreductase
	A0A8B9CNX7	20	Endoplasmic reticulum protein 44	ERP44	OC	Posttranslational modification, protein turnover, chaperones ; Energy production and conversion ;	Thiol-disulfide isomerase and thioredoxin
	A0A8B9I4Z7	21	NADH-cytochrome b5 reductase	CYB5R3	HC	Coenzyme transport and metabolism ; Energy production and conversion ;	NADH-cytochrome b-5 reductase
	A0A8B9I5E9	7	Mitochondrial trans-2-enoyl-CoA reductase	MECR	KC	Transcription ; Energy production and conversion ;	Zn2+-binding dehydrogenase (nuclear receptor binding factor-1)
	A0A8B9I5U4	9	Thioredoxin domain containing 9	TXNDC9	OC	Posttranslational modification, protein turnover, chaperones ; Energy production and conversion ;	ATP binding protein
	A0A8B9I700	11	Hydroxymethylglutaryl-CoA lyase, mitochondrial	HMGCL	CE	Energy production and conversion ; Amino acid transport and metabolism ;	Hydroxymethylglutaryl-CoA lyase
	A0A8B9I9F0	14	Crystallin zeta like 1	CRYZL1	CR	Energy production and conversion ; General function prediction only ;	Zinc-binding oxidoreductase
3,Extracellular structures and Cytoskeleton	A0A8B9B8R3	9	Bystin like	BYSL	W	Extracellular structures ;	Cell adhesion complex protein bystin
	A0A8B9BAH6	17	Integrin subunit alpha 1	ITGA1	W	Extracellular structures ;	Vitronectin receptor, alpha subunit
	A0A8B9BFA0	4	Collagen type XIX alpha 1 chain	COL19A1	W	Extracellular structures ;	Collagens (type IV and type XIII), and related proteins
	A0A8B9BJY8	25	Twinfilin actin binding protein 1	TWF1	W	Extracellular structures ;	Protein tyrosine kinase 9/actin monomer-binding protein
	A0A8B9BKC2	4	Laminin subunit alpha 5	LAMA5	W	Extracellular structures ;	Extracellular matrix glycoprotein Laminin subunits alpha and gamma
	A0A8B9BRM4	10	Collagen type IV alpha 1 chain	COL4A1	W	Extracellular structures ;	Collagens (type IV and type XIII), and related proteins
	A0A8B9BZY2	91	Vinculin	VCL	W	Extracellular structures ;	Alpha-catenin
	A0A8B9C3N9	6	Intraflagellar transport 52	IFT52	W	Extracellular structures ;	Sensory cilia assembly protein
	A0A8B9C6U0	44	Laminin subunit gamma 1	LAMC1	W	Extracellular structures ;	Extracellular matrix glycoprotein Laminin subunits alpha and gamma
	A0A8B9C6Z5	13	Galectin	LGALS3	W	Extracellular structures ;	Galectin, galactose-binding lectin
	A0A8B9C8R2	19	Collagen type I alpha 1 chain	COL1A1	W	Extracellular structures ;	Collagens (type IV and type XIII), and related proteins
	A0A8B9CBE6	13	Collagen type IV alpha 6 chain	COL4A6	W	Extracellular structures ;	Collagens (type IV and type XIII), and related proteins
	A0A8B9CDV5	15	Twinfilin actin binding protein 2	TWF2	W	Extracellular structures ;	Protein tyrosine kinase 9/actin monomer-binding protein
	A0A8B9CHR3	76	Collagen type XII alpha 1 chain	COL12A1	W	Extracellular structures ;	Collagens (type IV and type XIII), and related proteins
	A0A8B9CIV3	10	Laminin subunit beta 2	LAMB2	W	Extracellular structures ;	Extracellular matrix glycoprotein Laminin subunit beta
	A0A8B9CK13	19	SPARC	SPARC	W	Extracellular structures ;	Matricellular protein Osteonectin/SPARC/BM-40
	A0A8B9CKX9	10	Protein lin-7 homolog	LIN7C	W	Extracellular structures ;	Receptor targeting protein Lin-7
	A0A8B9CLV4	17	Syntrophin alpha 1	SNTA1	W	Extracellular structures ;	Syntrophins (type beta)
	A0A8B9CSQ0	11	Collagen type V alpha 2 chain	COL5A2	W	Extracellular structures ;	Collagens (type IV and type XIII), and related proteins
	A0A8B9CUH5	45	Catenin alpha 1	CTNNA1	W	Extracellular structures ;	Alpha-catenin
	A0A8B9CUY4	29	Integrin subunit alpha V	ITGAV	W	Extracellular structures ;	Vitronectin receptor, alpha subunit
	A0A8B9CVF9	19	Integrin subunit alpha 2	ITGA2	W	Extracellular structures ;	Vitronectin receptor, alpha subunit
	A0A8B9CVV6	12	Ras association domain family member 8	RASSF8	W	Extracellular structures ;	Predicted cell growth/differentiation regulator, contains RA domain
	A0A8B9D1A6	21	Integrin subunit alpha 6	ITGA6	W	Extracellular structures ;	Vitronectin receptor, alpha subunit
	A0A8B9I1V9	8	Galectin	LGALSL	W	Extracellular structures ;	Galectin, galactose-binding lectin
	A0A8B9I4K6	9	Collagen type VI alpha 2 chain	COL6A2	W	Extracellular structures ;	Collagens (type IV and type XIII), and related proteins
	A0A8B9I7J4	12	Galectin	LGALS8	W	Extracellular structures ;	Galectin, galactose-binding lectin
	A0A8B9BLG4	31	Catenin delta 1	CTNND1	TW	Signal transduction mechanisms ; Extracellular structures ;	Neural adherens junction protein Plakophilin and related Armadillo repeat proteins
	A0A8B9BM73	20	Integrin beta	ITGB5	TW	Signal transduction mechanisms ; Extracellular structures ;	Integrin beta subunit (N-terminal portion of extracellular region)
	A0A8B9BVR7	14	Integrin beta	ITGB3	TW	Signal transduction mechanisms ; Extracellular structures ;	Integrin beta subunit (N-terminal portion of extracellular region)
	A0A8B9CFU5	14	ARVCF delta catenin family member	ARVCF	TW	Signal transduction mechanisms ; Extracellular structures ;	Neural adherens junction protein Plakophilin and related Armadillo repeat proteins
	A0A8B9CLL9	23	Plakophilin 2	PKP2	TW	Signal transduction mechanisms ; Extracellular structures ;	Neural adherens junction protein Plakophilin and related Armadillo repeat proteins
	A0A8B9HZ92	32	Integrin beta	ITGB1	TW	Signal transduction mechanisms ; Extracellular structures ;	Integrin beta subunit (N-terminal portion of extracellular region)
	A0A8B9C5E7	12	Nidogen 1	NID1	MW	Cell wall/membrane/envelope biogenesis ; Extracellular structures ;	Nidogen and related basement membrane protein proteins
	A0A059VQ07	8	Myosin light chain 1	MYL1	Z	Cytoskeleton ;	Myosin essential light chain, EF-Hand protein superfamily
	A0A8B9B9M8	92	Myosin phosphatase Rho interacting protein	MPRIP	Z	Cytoskeleton ;	F-actin binding protein, regulates actin cytoskeletal organization
	A0A8B9B9T1	70	Kinesin-like protein	KIF5B	Z	Cytoskeleton ;	Kinesin (SMY1 subfamily)
	A0A8B9B9T9	12	Gamma-tubulin complex component	TUBGCP3	Z	Cytoskeleton ;	Gamma-tubulin complex, DGRIP91/SPC98 component
	A0A8B9B9W0	4	WD repeat domain 1	WDR1	Z	Cytoskeleton ;	WD40 repeat stress protein/actin interacting protein
	A0A8B9BA02	39	WD repeat domain 1	WDR1	Z	Cytoskeleton ;	WD40 repeat stress protein/actin interacting protein
	A0A8B9BAS2	42	Supervillin	SVIL	Z	Cytoskeleton ;	Actin regulatory protein supervillin (gelsolin/villin family)
	A0A8B9BBN1	29	Actin-related protein 2/3 complex subunit	ARPC1A	Z	Cytoskeleton ;	Actin-related protein Arp2/3 complex, subunit ARPC1/p41-ARC
	A0A8B9BC64	8	WAS/WASL interacting protein family member 1	WIPF1	Z	Cytoskeleton ;	WASP-interacting protein VRP1/WIP, contains WH2 domain
	A0A8B9BDL6	10	Wiskott-Aldrich syndrome protein family member	WASF2	Z	Cytoskeleton ;	Wiskott Aldrich syndrome proteins
	A0A8B9BF55	77	Kinesin family member 13B	KIF13B	Z	Cytoskeleton ;	Kinesin-like protein
	A0A8B9BF68	4	Kinesin family member 16B	KIF16B	Z	Cytoskeleton ;	Kinesin-like protein
	A0A8B9BFD4	8	IST1 homolog	IST1	Z	Cytoskeleton ;	Spindle pole body protein
	A0A8B9BFI6	179	Myosin heavy chain 9	MYH9	Z	Cytoskeleton ;	Myosin class II heavy chain
	A0A8B9BGC1	338	Plectin	PLEC	Z	Cytoskeleton ;	Dystonin, GAS (Growth-arrest-specific protein), and related proteins
	A0A8B9BHW8	108	Microtubule associated protein 1A	MAP1A	Z	Cytoskeleton ;	Microtubule-associated proteins
	A0A8B9BI01	7	Inositol hexakisphosphate and diphosphoinositol-pentakisphosphate kinase	PPIP5K1	Z	Cytoskeleton ;	Arp2/3 complex-interacting protein VIP1/Asp1, involved in regulation of actin cytoskeleton
	A0A8B9BKC6	33	Desmoplakin	DSP	Z	Cytoskeleton ;	Dystonin, GAS (Growth-arrest-specific protein), and related proteins
	A0A8B9BKK1	11	Calponin	CNN2	Z	Cytoskeleton ;	Calponin
	A0A8B9BKW6	16	LIM and SH3 domain protein 1	LASP1	Z	Cytoskeleton ;	Nebulin repeat protein
	A0A8B9BM50	24	Tropomodulin 1	TMOD1	Z	Cytoskeleton ;	Tropomodulin and leiomodulin
	A0A8B9BM56	8	GID complex subunit 8 homolog	GID8	Z	Cytoskeleton ;	LisH motif-containing protein
	A0A8B9BMD7	5	Interferon related developmental regulator 1	IFRD1	Z	Cytoskeleton ;	Interferon-related protein PC4 like
	A0A8B9BMM4	33	Lymphocyte cytosolic protein 1	LCP1	Z	Cytoskeleton ;	Ca2+-binding actin-bundling protein (fimbrin/plastin), EF-Hand protein superfamily
	A0A8B9BMX4	23	Tubulin beta chain	TUBB6	Z	Cytoskeleton ;	Beta tubulin
	A0A8B9BN28	14	F-actin-capping protein subunit alpha	CAPZA2	Z	Cytoskeleton ;	F-actin capping protein, alpha subunit
	A0A8B9BP82	5	GABA type A receptor associated protein like 2	GABARAPL2	Z	Cytoskeleton ;	Microtubule-associated anchor protein involved in autophagy and membrane trafficking
	A0A8B9BPX4	28	Huntingtin interacting protein 1	HIP1	Z	Cytoskeleton ;	Actin-binding protein SLA2/Huntingtin-interacting protein Hip1
	A0A8B9BPZ2	25	Tubulin alpha chain	TUBA4A	Z	Cytoskeleton ;	Alpha tubulin
	A0A8B9BR93	22	Actin related protein 1A	ACTR1A	Z	Cytoskeleton ;	Actin and related proteins
	A0A8B9BSB9	38	EH domain binding protein 1	EHBP1	Z	Cytoskeleton ;	Ca2+-binding actin-bundling protein (actinin), alpha chain (EF-Hand protein superfamily)
	A0A8B9BSR8	16	Leucine rich repeats and calponin homology domain containing 3	LRCH3	Z	Cytoskeleton ;	Leucine-rich repeat (LRR) protein, contains calponin homology domain
	A0A8B9BTJ4	10	Spectrin repeat containing nuclear envelope protein 2	SYNE2	Z	Cytoskeleton ;	Dystonin, GAS (Growth-arrest-specific protein), and related proteins
	A0A8B9BTL7	14	Spectrin repeat containing nuclear envelope protein 1	SYNE1	Z	Cytoskeleton ;	Dystonin, GAS (Growth-arrest-specific protein), and related proteins
	A0A8B9BU83	5	Actinin alpha 4	ACTN4	Z	Cytoskeleton ;	Ca2+-binding actin-bundling protein (actinin), alpha chain (EF-Hand protein superfamily)
	A0A8B9BUF6	15	F-actin-capping protein subunit alpha	CAPZA1	Z	Cytoskeleton ;	F-actin capping protein, alpha subunit
	A0A8B9BUY5	234	Spectrin repeat containing nuclear envelope protein 2	SYNE2	Z	Cytoskeleton ;	Dystonin, GAS (Growth-arrest-specific protein), and related proteins
	A0A8B9BUZ4	49	Plastin 1	PLS1	Z	Cytoskeleton ;	Ca2+-binding actin-bundling protein (fimbrin/plastin), EF-Hand protein superfamily
	A0A8B9BV85	17	Spectrin repeat containing nuclear envelope protein 2	SYNE2	Z	Cytoskeleton ;	Dystonin, GAS (Growth-arrest-specific protein), and related proteins
	A0A8B9BVH1	256	Filamin B	FLNB	Z	Cytoskeleton ;	Actin-binding cytoskeleton protein, filamin
	A0A8B9BW63	16	Pinin	PNN	Z	Cytoskeleton ;	Pinin (desmosome-associated protein)
	A0A8B9BW72	45	SLIT-ROBO Rho GTPase activating protein 3	SRGAP3	Z	Cytoskeleton ;	Cdc42-interacting protein CIP4
	A0A8B9BXX1	6	Microtubule-associated protein	MAPT	Z	Cytoskeleton ;	Microtubule-associated protein TAU
	A0A8B9BYK3	6	Tropomyosin 1	TPM1	Z	Cytoskeleton ;	Actin filament-coating protein tropomyosin
	A0A8B9BYK7	12	Transgelin 2	TAGLN2	Z	Cytoskeleton ;	Calponin
	A0A8B9BYV9	6	Tropomyosin 1	TPM1	Z	Cytoskeleton ;	Actin filament-coating protein tropomyosin
	A0A8B9BZQ7	83	Filamin C	FLNC	Z	Cytoskeleton ;	Actin-binding cytoskeleton protein, filamin
	A0A8B9BZT2	321	Dynein cytoplasmic 1 heavy chain 1	DYNC1H1	Z	Cytoskeleton ;	Dyneins, heavy chain
	A0A8B9BZU6	46	Tropomyosin 1	TPM1	Z	Cytoskeleton ;	Actin filament-coating protein tropomyosin
	A0A8B9C0A5	13	Actin-related protein 2/3 complex subunit 5	ARPC5	Z	Cytoskeleton ;	Actin-related protein Arp2/3 complex, subunit ARPC5
	A0A8B9C0L8	16	Scinderin	SCIN	Z	Cytoskeleton ;	Actin regulatory proteins (gelsolin/villin family)
	A0A8B9C163	21	Leiomodin 1	LMOD1	Z	Cytoskeleton ;	Tropomodulin and leiomodulin
	A0A8B9C2A4	43	Kinesin light chain	KLC1	Z	Cytoskeleton ;	Kinesin light chain
	A0A8B9C2B3	68	Myosin XVIIIA	MYO18A	Z	Cytoskeleton ;	Myosin class II heavy chain
	A0A8B9C2K7	38	Talin 2	TLN2	Z	Cytoskeleton ;	Talin
	A0A8B9C2Q7	3	Actin alpha 2, smooth muscle	ACTA2	Z	Cytoskeleton ;	Actin and related proteins
	A0A8B9C318	42	Microtubule associated protein 1S	MAP1S	Z	Cytoskeleton ;	Microtubule-associated proteins
	A0A8B9C3G2	13	Ubiquitin specific peptidase 39	USP39	Z	Cytoskeleton ;	Spindle pole body protein - Sad1p
	A0A8B9C495	17	Kinesin family member 13A	KIF13A	Z	Cytoskeleton ;	Kinesin-like protein
	A0A8B9C4F0	22	Actin related protein 2/3 complex subunit 2	ARPC2	Z	Cytoskeleton ;	Actin-related protein Arp2/3 complex, subunit ARPC2
	A0A8B9C5B9	11	Actin-related protein 2/3 complex subunit 3	ARPC3	Z	Cytoskeleton ;	Actin-related protein Arp2/3 complex, subunit ARPC3
	A0A8B9C5P6	15	Huntingtin interacting protein 1 related	HIP1R	Z	Cytoskeleton ;	Actin-binding protein SLA2/Huntingtin-interacting protein Hip1
	A0A8B9C5Q9	23	F-actin-capping protein subunit beta	CAPZB	Z	Cytoskeleton ;	F-actin capping protein, beta subunit
	A0A8B9C5V3	12	Kinesin-like protein	KIF2A	Z	Cytoskeleton ;	Kinesin-like protein
	A0A8B9C7N8	15	Actin related protein 10	ACTR10	Z	Cytoskeleton ;	Actin and related proteins
	A0A8B9C7T6	15	Coactosin like F-actin binding protein 1	COTL1	Z	Cytoskeleton ;	Drebrins and related actin binding proteins
	A0A8B9C7X8	19	Cofilin 2	CFL2	Z	Cytoskeleton ;	Actin depolymerizing factor
	A0A8B9C8X6	22	Transgelin	TAGLN	Z	Cytoskeleton ;	Calponin
	A0A8B9CAE0	3	Actin related protein 6	ACTR6	Z	Cytoskeleton ;	Actin-related protein - Arp6p
	A0A8B9CAP8	33	Formin-binding protein 1-like	FNBP1L	Z	Cytoskeleton ;	Cdc42-interacting protein CIP4
	A0A8B9CC09	27	Drebrin 1	DBN1	Z	Cytoskeleton ;	Drebrins and related actin binding proteins
	A0A8B9CC89	20	Kinesin family member 21A	KIF21A	Z	Cytoskeleton ;	Kinesin-like protein
	A0A8B9CCA0	46	FLII actin remodeling protein	FLII	Z	Cytoskeleton ;	Cytoskeletal regulator Flightless-I (contains leucine-rich and gelsolin repeats)
	A0A8B9CCR8	79	Cytoskeleton associated protein 5	CKAP5	Z	Cytoskeleton ;	Microtubule-associated protein
	A0A8B9CD40	14	Dystrobrevin	DTNA	Z	Cytoskeleton ;	Beta-dystrobrevin
	A0A8B9CDT1	19	Calponin	CNN3	Z	Cytoskeleton ;	Calponin
	A0A8B9CEU3	111	Actinin alpha 1	ACTN1	Z	Cytoskeleton ;	Ca2+-binding actin-bundling protein (actinin), alpha chain (EF-Hand protein superfamily)
	A0A8B9CEZ1	5	Tropomyosin 4	TPM4	Z	Cytoskeleton ;	Actin filament-coating protein tropomyosin
	A0A8B9CF48	15	Myosin IE	MYO1E	Z	Cytoskeleton ;	Myosin class I heavy chain
	A0A8B9CGX7	20	Tropomyosin 4	TPM4	Z	Cytoskeleton ;	Actin filament-coating protein tropomyosin
	A0A8B9CH54	115	Myosin heavy chain 10	MYH10	Z	Cytoskeleton ;	Myosin class II heavy chain
	A0A8B9CH78	12	Tropomyosin 2	TPM2	Z	Cytoskeleton ;	Actin filament-coating protein tropomyosin
	A0A8B9CHE9	8	Kinesin family member 1B	KIF1B	Z	Cytoskeleton ;	Kinesin-like protein
	A0A8B9CHN7	17	Kinesin-like protein	KIF3A	Z	Cytoskeleton ;	Kinesin-like protein
	A0A8B9CHW8	31	Kinesin family member 1B	KIF1B	Z	Cytoskeleton ;	Kinesin-like protein
	A0A8B9CIR4	19	Ribosome biogenesis protein WDR12	WDR12	Z	Cytoskeleton ;	Microtubule binding protein YTM1 (contains WD40 repeats)
	A0A8B9CIT8	127	Talin 1	TLN1	Z	Cytoskeleton ;	Talin
	A0A8B9CJF1	8	Actinin alpha 2	ACTN2	Z	Cytoskeleton ;	Ca2+-binding actin-bundling protein (actinin), alpha chain (EF-Hand protein superfamily)
	A0A8B9CJF8	10	Dynein light chain	DYNLL2	Z	Cytoskeleton ;	Dynein light chain type 1
	A0A8B9CKU9	31	Myosin light chain kinase, smooth muscle	MYLK	Z	Cytoskeleton ;	Projectin/twitchin and related proteins
	A0A8B9CKZ4	4	Kinesin family member 11	KIF11	Z	Cytoskeleton ;	Kinesin-like protein
	A0A8B9CL49	9	Growth arrest specific 2	GAS2	Z	Cytoskeleton ;	Dystonin, GAS (Growth-arrest-specific protein), and related proteins
	A0A8B9CLG9	12	Actin alpha 1, skeletal muscle	ACTA1	Z	Cytoskeleton ;	Actin and related proteins
	A0A8B9CM68	16	NudE neurodevelopment protein 1 like 1	NDEL1	Z	Cytoskeleton ;	LIS1-interacting protein NUDE
	A0A8B9CMH7	13	Tropomyosin 3	TPM3	Z	Cytoskeleton ;	Actin filament-coating protein tropomyosin
	A0A8B9CNX2	4	Tropomyosin 3	TPM3	Z	Cytoskeleton ;	Actin filament-coating protein tropomyosin
	A0A8B9CP66	168	Spectrin beta chain	SPTBN1	Z	Cytoskeleton ;	Beta-spectrin
	A0A8B9CPL7	86	Afadin, adherens junction formation factor	AFDN	Z	Cytoskeleton ;	Actin filament-binding protein Afadin
	A0A8B9CPZ7	193	Spectrin alpha, non-erythrocytic 1	SPTAN1	Z	Cytoskeleton ;	Ca2+-binding actin-bundling protein (spectrin), alpha chain (EF-Hand protein superfamily)
	A0A8B9CQ72	63	Plastin 3	PLS3	Z	Cytoskeleton ;	Ca2+-binding actin-bundling protein (fimbrin/plastin), EF-Hand protein superfamily
	A0A8B9CQ89	10	Tubulin beta chain	TUBB	Z	Cytoskeleton ;	Beta tubulin
	A0A8B9CQA9	6	Leucine rich repeats and calponin homology domain containing 2	LRCH2	Z	Cytoskeleton ;	Leucine-rich repeat (LRR) protein, contains calponin homology domain
	A0A8B9CQT7	13	Protein misato homolog 1	MSTO1	Z	Cytoskeleton ;	Members of tubulin/FtsZ family
	A0A8B9CRE1	4	Microtubule actin crosslinking factor 1	MACF1	Z	Cytoskeleton ;	Dystonin, GAS (Growth-arrest-specific protein), and related proteins
	A0A8B9CRM3	8	Amyloid beta precursor protein binding protein 2	APPBP2	Z	Cytoskeleton ;	Kinesin light chain
	A0A8B9CRU0	22	Destrin, actin depolymerizing factor	DSTN	Z	Cytoskeleton ;	Actin depolymerizing factor
	A0A8B9CS17	40	Myosin VB	MYO5B	Z	Cytoskeleton ;	Myosin class V heavy chain
	A0A8B9CSU3	15	Taxilin alpha	TXLNA	Z	Cytoskeleton ;	Myosin-like coiled-coil protein
	A0A8B9CT06	12	Profilin	PFN2	Z	Cytoskeleton ;	Profilin
	A0A8B9CT42	75	Kinesin family member 1A	KIF1A	Z	Cytoskeleton ;	Kinesin-like protein
	A0A8B9CT82	14	Formin binding protein 1	FNBP1	Z	Cytoskeleton ;	Cdc42-interacting protein CIP4
	A0A8B9CTH5	17	Gamma-tubulin complex component	TUBGCP2	Z	Cytoskeleton ;	Gamma-tubulin complex, DGRIP84/SPC97 component
	A0A8B9CTR8	283	Microtubule actin crosslinking factor 1	MACF1	Z	Cytoskeleton ;	Dystonin, GAS (Growth-arrest-specific protein), and related proteins
	A0A8B9CTZ1	5	Wiskott-Aldrich syndrome protein family member	WASF3	Z	Cytoskeleton ;	Wiskott Aldrich syndrome proteins
	A0A8B9CUG5	9	Parvin beta	PARVB	Z	Cytoskeleton ;	Alpha-parvin and related focal adhesion proteins
	A0A8B9CUK2	20	Kinesin-like protein	KIF3B	Z	Cytoskeleton ;	Kinesin-like protein
	A0A8B9CVG1	49	Tubulin beta chain	TUBB4B	Z	Cytoskeleton ;	Beta tubulin
	A0A8B9CVV1	7	Microtubule-associated protein	MAP2	Z	Cytoskeleton ;	Microtubule-associated protein TAU
	A0A8B9CW09	46	Calmodulin regulated spectrin associated protein 1	CAMSAP1	Z	Cytoskeleton ;	Uncharacterized CH domain protein
	A0A8B9CWM9	24	Coronin	CORO1C	Z	Cytoskeleton ;	Actin-binding protein Coronin, contains WD40 repeats
	A0A8B9CWR3	50	Gelsolin	GSN	Z	Cytoskeleton ;	Actin regulatory proteins (gelsolin/villin family)
	A0A8B9CWT7	9	FCH and double SH3 domains 1	FCHSD1	Z	Cytoskeleton ;	Cdc42-interacting protein CIP4
	A0A8B9CXU7	8	Coronin	CORO1B	Z	Cytoskeleton ;	Actin-binding protein Coronin, contains WD40 repeats
	A0A8B9CY42	19	Actin like 6A	ACTL6A	Z	Cytoskeleton ;	Actin-related protein - Arp4p/Act3p
	A0A8B9CYH7	13	Myosin VA	MYO5A	Z	Cytoskeleton ;	Myosin class V heavy chain
	A0A8B9CZI3	153	Dystonin	DST	Z	Cytoskeleton ;	Dystonin, GAS (Growth-arrest-specific protein), and related proteins
	A0A8B9D0B6	29	Coronin	CORO7	Z	Cytoskeleton ;	Tumor-specific antigen (contains WD repeats)
	A0A8B9D196	27	Dynein cytoplasmic 1 intermediate chain 2	DYNC1I2	Z	Cytoskeleton ;	Cytoplasmic dynein intermediate chain
	A0A8B9D279	11	NudE neurodevelopment protein 1	NDE1	Z	Cytoskeleton ;	LIS1-interacting protein NUDE
	A0A8B9D2B6	16	Parvin alpha	PARVA	Z	Cytoskeleton ;	Alpha-parvin and related focal adhesion proteins
	A0A8B9D2W0	18	Tropomodulin 3	TMOD3	Z	Cytoskeleton ;	Tropomodulin and leiomodulin
	A0A8B9I0F5	22	Actin-related protein 2/3 complex subunit	ARPC1B	Z	Cytoskeleton ;	Actin-related protein Arp2/3 complex, subunit ARPC1/p41-ARC
	A0A8B9I0H5	24	Actin related protein 3	ACTR3	Z	Cytoskeleton ;	Actin-related protein Arp2/3 complex, subunit Arp3
	A0A8B9I1L5	20	Actin related protein 2	ACTR2	Z	Cytoskeleton ;	Actin-related protein Arp2/3 complex, subunit Arp2
	A0A8B9I2X6	12	Microfibril associated protein 1	MFAP1	Z	Cytoskeleton ;	Microfibrillar-associated protein MFAP1
	A0A8B9I4R9	76	Actinin alpha 4	ACTN4	Z	Cytoskeleton ;	Ca2+-binding actin-bundling protein (actinin), alpha chain (EF-Hand protein superfamily)
	A0A8B9I5K4	26	Kinesin-like protein	KIF5C	Z	Cytoskeleton ;	Kinesin (SMY1 subfamily)
	A0A8B9I5T5	15	WAS/WASL interacting protein family member 3	WIPF3	Z	Cytoskeleton ;	WASP-interacting protein VRP1/WIP, contains WH2 domain
	A0A8B9I5U6	55	Myosin IC	MYO1C	Z	Cytoskeleton ;	Myosin class I heavy chain
	A0A8B9I6V4	32	Calmodulin regulated spectrin associated protein family member 2	CAMSAP2	Z	Cytoskeleton ;	Uncharacterized CH domain protein
	A0A8B9I793	8	Tubulin gamma chain	TUBG1	Z	Cytoskeleton ;	Gamma tubulin
	A0A8B9I953	10	Myosin light chain 9	MYL9	Z	Cytoskeleton ;	Myosin regulatory light chain, EF-Hand protein superfamily
	A0A8B9IA09	3	Coronin	CORO6	Z	Cytoskeleton ;	Actin-binding protein Coronin, contains WD40 repeats
	A0A8B9IBG7	35	N(alpha)-acetyltransferase 25, NatB auxiliary subunit	NAA25	Z	Cytoskeleton ;	Mitochondrial inheritance and actin cytoskeleton organization protein
	A0A8B9ICN2	76	Unconventional myosin-VI	MYO6	Z	Cytoskeleton ;	Myosin class VI heavy chain
	A0A8B9ICX5	23	Inositol hexakisphosphate and diphosphoinositol-pentakisphosphate kinase	PPIP5K2	Z	Cytoskeleton ;	Arp2/3 complex-interacting protein VIP1/Asp1, involved in regulation of actin cytoskeleton
	P63256	38	Actin, cytoplasmic 2	ACTG1	Z	Cytoskeleton ;	Actin and related proteins
	A0A8B9BSE0	16	Coronin	CORO2B	Z	Cytoskeleton ;	Actin-binding protein Coronin, contains WD40 repeats
	A0A8B9B7V5	8	Vacuolar protein sorting-associated protein 52 homolog	VPS52	UZ	Intracellular trafficking, secretion, and vesicular transport ; Cytoskeleton ;	Vacuolar sorting protein VPS52/suppressor of actin Sac2
	A0A8B9BDI5	11	Abl interactor 1	ABI1	TZ	Signal transduction mechanisms ; Cytoskeleton ;	Abl interactor ABI-1, contains SH3 domain
	A0A8B9BDZ9	26	ArfGAP with RhoGAP domain, ankyrin repeat and PH domain 1	ARAP1	TZ	Signal transduction mechanisms ; Cytoskeleton ;	Rho- and Arf-GTPase activating protein ARAP3
	A0A8B9BE70	5	Actin binding LIM protein family member 2	ABLIM2	TZ	Signal transduction mechanisms ; Cytoskeleton ;	Actin-binding LIM Zn-finger protein Limatin involved in axon guidance
	A0A8B9BEM1	40	Actin binding LIM protein 1	ABLIM1	TZ	Signal transduction mechanisms ; Cytoskeleton ;	Actin-binding LIM Zn-finger protein Limatin involved in axon guidance
	A0A8B9BG88	13	Formin homology 2 domain containing 1	FHOD1	TZ	Signal transduction mechanisms ; Cytoskeleton ;	Rac1 GTPase effector FHOS
	A0A8B9BL72	8	Cysteine and glycine rich protein 3	CSRP3	TZ	Signal transduction mechanisms ; Cytoskeleton ;	Regulatory protein MLP and related LIM proteins
	A0A8B9BN71	10	Tumor protein, translationally-controlled 1	TPT1	DZ	Cell cycle control, cell division, chromosome partitioning ; Cytoskeleton ;	Microtubule-binding protein (translationally controlled tumor protein)
	A0A8B9BPK3	16	Adducin 3	ADD3	TZ	Signal transduction mechanisms ; Cytoskeleton ;	Cytoskeletal protein Adducin
	A0A8B9BPK4	13	LIM domain-containing protein	LIMS2	TZ	Signal transduction mechanisms ; Cytoskeleton ;	Focal adhesion protein PINCH-1, contains LIM domains
	A0A8B9BRM2	30	Adducin 1	ADD1	TZ	Signal transduction mechanisms ; Cytoskeleton ;	Cytoskeletal protein Adducin
	A0A8B9BRS8	18	PDZ and LIM domain 1	PDLIM1	TZ	Signal transduction mechanisms ; Cytoskeleton ;	Adaptor protein Enigma and related PDZ-LIM proteins
	A0A8B9BUN8	23	NCK interacting protein with SH3 domain	NCKIPSD	TZ	Signal transduction mechanisms ; Cytoskeleton ;	Coeffector of mDia Rho GTPase, regulates actin polymerization and cell adhesion turnover
	A0A8B9BW46	35	Junction plakoglobin	JUP	TZ	Signal transduction mechanisms ; Cytoskeleton ;	Armadillo/beta-Catenin/plakoglobin
	A0A8B9BWR6	41	CAP-Gly domain containing linker protein 2	CLIP2	ZR	Cytoskeleton ; General function prediction only ;	Cytoskeleton-associated protein and related proteins
	A0A8B9BYJ8	25	Catenin beta 1	CTNNB1	TZ	Signal transduction mechanisms ; Cytoskeleton ;	Armadillo/beta-Catenin/plakoglobin
	A0A8B9C177	3	Diaphanous related formin 2	DIAPH2	TZ	Signal transduction mechanisms ; Cytoskeleton ;	RhoA GTPase effector DIA/Diaphanous
	A0A8B9C1A6	33	Diaphanous related formin 2	DIAPH2	TZ	Signal transduction mechanisms ; Cytoskeleton ;	RhoA GTPase effector DIA/Diaphanous
	A0A8B9C263	22	Adenylyl cyclase-associated protein	CAP2	ZT	Cytoskeleton ; Signal transduction mechanisms ;	Adenylate cyclase-associated protein (CAP/Srv2p)
	A0A8B9C587	35	Adenylyl cyclase-associated protein	CAP1	ZT	Cytoskeleton ; Signal transduction mechanisms ;	Adenylate cyclase-associated protein (CAP/Srv2p)
	A0A8B9C5Q3	18	WASP like actin nucleation promoting factor	WASL	TZ	Signal transduction mechanisms ; Cytoskeleton ;	Actin regulatory protein (Wiskott-Aldrich syndrome protein)
	A0A8B9C6C3	37	F-actin monooxygenase	MICAL1	TZ	Signal transduction mechanisms ; Cytoskeleton ;	Regulatory protein MLP and related LIM proteins
	A0A8B9C822	74	Dynactin subunit 1	DCTN1	DZ	Cell cycle control, cell division, chromosome partitioning ; Cytoskeleton ;	Microtubule-associated protein dynactin DCTN1/Glued
	A0A8B9C8I7	31	F-actin monooxygenase	MICAL3	TZ	Signal transduction mechanisms ; Cytoskeleton ;	Regulatory protein MLP and related LIM proteins
	A0A8B9CCV5	12	Microtubule associated protein RP/EB family member 2	MAPRE2	DZ	Cell cycle control, cell division, chromosome partitioning ; Cytoskeleton ;	Microtubule-binding protein involved in cell cycle control
	A0A8B9CEF1	12	PDZ and LIM domain 7	PDLIM7	TZ	Signal transduction mechanisms ; Cytoskeleton ;	Adaptor protein Enigma and related PDZ-LIM proteins
	A0A8B9CEM7	25	PDZ and LIM domain 4	PDLIM4	TZ	Signal transduction mechanisms ; Cytoskeleton ;	Adaptor protein Enigma and related PDZ-LIM proteins
	A0A8B9CF69	26	Paxillin	PXN	TZ	Signal transduction mechanisms ; Cytoskeleton ;	Adaptor protein Enigma and related PDZ-LIM proteins
	A0A8B9CGK4	50	PDZ and LIM domain 5	PDLIM5	TZ	Signal transduction mechanisms ; Cytoskeleton ;	Adaptor protein Enigma and related PDZ-LIM proteins
	A0A8B9CGP4	58	CAP-Gly domain containing linker protein 1	CLIP1	ZR	Cytoskeleton ; General function prediction only ;	Cytoskeleton-associated protein and related proteins
	A0A8B9CK26	10	Cysteine and glycine rich protein 1	CSRP1	TZ	Signal transduction mechanisms ; Cytoskeleton ;	Regulatory protein MLP and related LIM proteins
	A0A8B9CP37	3	Centrin 3	CETN3	ZD	Cytoskeleton ; Cell cycle control, cell division, chromosome partitioning ;	Ca2+-binding protein (centrin/caltractin), EF-Hand superfamily protein
	A0A8B9CP40	9	Cysteine protease	ATG4C	ZU	Cytoskeleton ; Intracellular trafficking, secretion, and vesicular transport ;	Cysteine protease required for autophagy - Apg4p/Aut2p
	A0A8B9CQF4	6	Dynactin subunit 6	DCTN6	UZ	Intracellular trafficking, secretion, and vesicular transport ; Cytoskeleton ;	Dynactin subunit p27/WS-3, involved in transport of organelles along microtubules
	A0A8B9CR58	28	APC regulator of WNT signaling pathway	APC	TZ	Signal transduction mechanisms ; Cytoskeleton ;	Beta-catenin-binding protein APC, contains ARM repeats
	A0A8B9CRL0	3	Nischarin	NISCH	TZ	Signal transduction mechanisms ; Cytoskeleton ;	Nischarin, modulator of integrin alpha5 subunit action
	A0A8B9CRX9	18	Cysteine protease	ATG4B	ZU	Cytoskeleton ; Intracellular trafficking, secretion, and vesicular transport ;	Cysteine protease required for autophagy - Apg4p/Aut2p
	A0A8B9CU47	19	PDZ and LIM domain 3	PDLIM3	TZ	Signal transduction mechanisms ; Cytoskeleton ;	Adaptor protein Enigma and related PDZ-LIM proteins
	A0A8B9CWT1	5	Uridine-cytidine kinase	UCK1	TZ	Signal transduction mechanisms ; Cytoskeleton ;	Armadillo/beta-Catenin/plakoglobin
	A0A8B9CXB8	19	F-actin monooxygenase	MICAL2	TZ	Signal transduction mechanisms ; Cytoskeleton ;	Regulatory protein MLP and related LIM proteins
	A0A8B9CXX6	18	Microtubule associated protein RP/EB family member 1	MAPRE1	DZ	Cell cycle control, cell division, chromosome partitioning ; Cytoskeleton ;	Microtubule-binding protein involved in cell cycle control
	A0A8B9CYT3	4	Cysteine rich protein 1	CRIP1	TZ	Signal transduction mechanisms ; Cytoskeleton ;	Regulatory protein MLP and related LIM proteins
	A0A8B9CYU6	7	Microtubule associated protein RP/EB family member 3	MAPRE3	DZ	Cell cycle control, cell division, chromosome partitioning ; Cytoskeleton ;	Microtubule-binding protein involved in cell cycle control
	A0A8B9D0F7	11	RAB11 family interacting protein 3	RAB11FIP3	DZ	Cell cycle control, cell division, chromosome partitioning ; Cytoskeleton ;	Centrosomal protein Nuf
	A0A8B9D0K7	12	Cysteine rich protein 2	CRIP2	TZ	Signal transduction mechanisms ; Cytoskeleton ;	Regulatory protein MLP and related LIM proteins
	A0A8B9D396	10	Uridine-cytidine kinase	UCK2	TZ	Signal transduction mechanisms ; Cytoskeleton ;	Armadillo/beta-Catenin/plakoglobin
	A0A8B9I1A7	11	Cysteine and glycine rich protein 2	CSRP2	TZ	Signal transduction mechanisms ; Cytoskeleton ;	Regulatory protein MLP and related LIM proteins
	A0A8B9I8L0	25	Rho GTPase activating protein 1	ARHGAP1	TZ	Signal transduction mechanisms ; Cytoskeleton ;	CDC42 Rho GTPase-activating protein
	A0A8B9IAJ0	3	Abl interactor 2	ABI2	TZ	Signal transduction mechanisms ; Cytoskeleton ;	Abl interactor ABI-1, contains SH3 domain
	A0A8B9IAS0	7	Formin like 2	FMNL2	TZ	Signal transduction mechanisms ; Cytoskeleton ;	Rac1 GTPase effector FRL
	A0A8B9ICF1	6	LIM domain and actin binding 1	LIMA1	TZ	Signal transduction mechanisms ; Cytoskeleton ;	Regulatory protein MLP and related LIM proteins
	A0A8B9BBH3	16	Adducin 2	ADD2	TZ	Signal transduction mechanisms ; Cytoskeleton ;	Cytoskeletal protein Adducin
	A0A8B9BM46	32	Testin	TES	TZR	Signal transduction mechanisms ; Cytoskeleton ; General function prediction only ;	FOG: LIM domain
	A0A8B9BN87	16	ADP ribosylation factor GTPase activating protein 1	ARFGAP1	TUZ	Signal transduction mechanisms ; Intracellular trafficking, secretion, and vesicular transport ; Cytoskeleton ;	ADP-ribosylation factor GTPase activator
	A0A8B9BVI1	18	Protein kinase C and casein kinase substrate in neurons 2	PACSIN2	TUZ	Signal transduction mechanisms ; Intracellular trafficking, secretion, and vesicular transport ; Cytoskeleton ;	Adaptor protein PACSIN
	A0A8B9BVI5	18	Dystrophin	DMD	NTZ	Cell motility ; Signal transduction mechanisms ; Cytoskeleton ;	Dystrophin-like protein
	A0A8B9BWE3	28	LIM and cysteine rich domains 1	LMCD1	TZR	Signal transduction mechanisms ; Cytoskeleton ; General function prediction only ;	FOG: LIM domain
	A0A8B9C3N4	16	Four and a half LIM domains 1	FHL1	TZR	Signal transduction mechanisms ; Cytoskeleton ; General function prediction only ;	FOG: LIM domain
	A0A8B9C534	25	Septin	SEPTIN7	DZU	Cell cycle control, cell division, chromosome partitioning ; Cytoskeleton ; Intracellular trafficking, secretion, and vesicular transport ;	Septin family protein (P-loop GTPase)
	A0A8B9CFX7	91	Utrophin	UTRN	NTZ	Cell motility ; Signal transduction mechanisms ; Cytoskeleton ;	Dystrophin-like protein
	A0A8B9CJ53	8	Four and a half LIM domains 2	FHL2	TZR	Signal transduction mechanisms ; Cytoskeleton ; General function prediction only ;	FOG: LIM domain
	A0A8B9CL97	22	Septin 2	SEPTIN2	DZU	Cell cycle control, cell division, chromosome partitioning ; Cytoskeleton ; Intracellular trafficking, secretion, and vesicular transport ;	Septin family protein (P-loop GTPase)
	A0A8B9CN27	41	Septin 9	SEPTIN9	DTZ	Cell cycle control, cell division, chromosome partitioning ; Signal transduction mechanisms ; Cytoskeleton ;	Septin CDC10 and related P-loop GTPases
	A0A8B9CUJ0	5	Testis development related protein	TDRP	TUZ	Signal transduction mechanisms ; Intracellular trafficking, secretion, and vesicular transport ; Cytoskeleton ;	ADP-ribosylation factor GTPase activator
	A0A8B9CWU4	6	Sorting nexin 24	SNX24	ZUD	Cytoskeleton ; Intracellular trafficking, secretion, and vesicular transport ; Cell cycle control, cell division, chromosome partitioning ;	Intermediate filament-like protein, sorting nexins, and related proteins containing PX (PhoX) domain(s)
	A0A8B9CYC0	9	Four and a half LIM domains 3	FHL3	TZR	Signal transduction mechanisms ; Cytoskeleton ; General function prediction only ;	FOG: LIM domain
	A0A8B9I6I3	17	Protein kinase C and casein kinase substrate in neurons 3	PACSIN3	TUZ	Signal transduction mechanisms ; Intracellular trafficking, secretion, and vesicular transport ; Cytoskeleton ;	Adaptor protein PACSIN
	A0A8B9I8M8	23	Septin	SEPTIN5	DZU	Cell cycle control, cell division, chromosome partitioning ; Cytoskeleton ; Intracellular trafficking, secretion, and vesicular transport ;	Septin family protein (P-loop GTPase)
4,Signal transduction mechanisms	A0A182BTD1	6	TNF receptor-associated factor	TRAF6	T	Signal transduction mechanisms ;	TNF receptor-associated factor
	A0A288HLC4	12	Calmodulin 1	CALM1	T	Signal transduction mechanisms ;	Calmodulin and related proteins (EF-Hand superfamily)
	A0A8B9B7L5	8	GNAS complex locus	GNAS	T	Signal transduction mechanisms ;	G protein subunit Galphas, small G protein superfamily
	A0A8B9B8B8	20	SOS Ras/Rac guanine nucleotide exchange factor 1	SOS1	T	Signal transduction mechanisms ;	Ras1 guanine nucleotide exchange factor
	A0A8B9B8T4	17	CDK5 regulatory subunit associated protein 3	CDK5RAP3	T	Signal transduction mechanisms ;	CDK5 activator-binding protein
	A0A8B9B926	16	Mitogen-activated protein kinase kinase 6	MAP2K6	T	Signal transduction mechanisms ;	Mitogen-activated protein kinase (MAPK) kinase MKK3/MKK6
	A0A8B9B927	26	Enah/Vasp-like	EVL	T	Signal transduction mechanisms ;	Signal transduction protein Enabled, contains WH1 domain
	A0A8B9B935	9	Rho GDP dissociation inhibitor beta	ARHGDIB	T	Signal transduction mechanisms ;	Rho GDP-dissociation inhibitor
	A0A8B9B9D3	6	Ras association domain family member 1	RASSF1	T	Signal transduction mechanisms ;	Ras GTPase effector RASSF2
	A0A8B9B9I8	32	BCL2 associated athanogene 3	BAG3	T	Signal transduction mechanisms ;	BCL2-associated athanogene-like proteins and related BAG family chaperone regulators
	A0A8B9B9L7	13	Rho GTPase activating protein 32	ARHGAP32	T	Signal transduction mechanisms ;	Predicted Rho GTPase-activating protein CdGAPr
	A0A8B9BAH3	6	Phosphodiesterase	PDE8A	T	Signal transduction mechanisms ;	3'5'-cyclic nucleotide phosphodiesterases
	A0A8B9BAH4	32	IkappaB kinase	IKBKB	T	Signal transduction mechanisms ;	TANK binding protein kinase TBK1
	A0A8B9BAN6	4	Histidine triad nucleotide binding protein 1	HINT1	T	Signal transduction mechanisms ;	Zinc-binding protein of the histidine triad (HIT) family
	A0A8B9BAP3	12	Mitogen-activated protein kinase kinase 3	MAP2K3	T	Signal transduction mechanisms ;	Mitogen-activated protein kinase (MAPK) kinase MKK3/MKK6
	A0A8B9BAR8	8	Cytokine-inducible SH2-containing protein	CISH	T	Signal transduction mechanisms ;	Cytokine-inducible SH2 protein
	A0A8B9BAT3	21	Ribosomal protein S6 kinase	RPS6KA1	T	Signal transduction mechanisms ;	Ribosomal protein S6 kinase
	A0A8B9BB25	10	Neural cell adhesion molecule 1	NCAM1	T	Signal transduction mechanisms ;	FOG: Immunoglobulin C-2 Type/fibronectin type III domains
	A0A8B9BBB0	29	TBC1 domain family member 15	TBC1D15	T	Signal transduction mechanisms ;	Ypt/Rab-specific GTPase-activating protein GYP7 and related proteins
	A0A8B9BBF3	22	Phosphoinositide-3-kinase regulatory subunit 2	PIK3R2	T	Signal transduction mechanisms ;	Adaptor for phosphoinositide 3-kinase
	A0A8B9BBK2	40	protein-tyrosine-phosphatase	PTPN12	T	Signal transduction mechanisms ;	Protein tyrosine phosphatase
	A0A8B9BBN2	7	VRK serine/threonine kinase 1	VRK1	T	Signal transduction mechanisms ;	Casein kinase (serine/threonine/tyrosine protein kinase)
	A0A8B9BBP0	32	Nuclear migration protein nudC	NUDC	T	Signal transduction mechanisms ;	Nuclear distribution protein NUDC
	A0A8B9BBP1	11	Egl-9 family hypoxia inducible factor 1	EGLN1	T	Signal transduction mechanisms ;	EGL-Nine (EGLN) protein
	A0A8B9BBW9	16	non-specific serine/threonine protein kinase	STK3	T	Signal transduction mechanisms ;	STE20-like serine/threonine kinase MST
	A0A8B9BBY5	12	PRKCA-binding protein	PICK1	T	Signal transduction mechanisms ;	Protein kinase C, alpha binding protein
	A0A8B9BBZ1	21	StAR related lipid transfer domain containing 13	STARD13	T	Signal transduction mechanisms ;	Tumour suppressor protein p122-RhoGAP/DLC1
	A0A8B9BC53	18	Protein kinase cAMP-dependent type I regulatory subunit alpha	PRKAR1A	T	Signal transduction mechanisms ;	cAMP-dependent protein kinase types I and II, regulatory subunit
	A0A8B9BCQ4	24	Oxysterol-binding protein	OSBPL8	T	Signal transduction mechanisms ;	Oxysterol-binding protein
	A0A8B9BCV9	21	Solute carrier family 3 member 1	SLC3A1	T	Signal transduction mechanisms ;	Protein phosphatase 1B (formerly 2C)
	A0A8B9BD92	33	Mitogen-activated protein kinase kinase kinase	MAP3K21	T	Signal transduction mechanisms ;	Tyrosine kinase specific for activated (GTP-bound) p21cdc42Hs
	A0A8B9BDI2	7	Differentially expressed in FDCP 8 homolog	DEF8	T	Signal transduction mechanisms ;	Uncharacterized conserved protein, contains C1, PH and RUN domains
	A0A8B9BDJ8	46	CD2 associated protein	CD2AP	T	Signal transduction mechanisms ;	Adaptor protein CMS/SETA
	A0A8B9BDV2	21	Serine/threonine protein phosphatase 2A regulatory subunit	PPP2R5D	T	Signal transduction mechanisms ;	Serine/threonine protein phosphatase 2A, regulatory subunit
	A0A8B9BDY0	8	Protein phosphatase 3 regulatory subunit B, alpha	PPP3R1	T	Signal transduction mechanisms ;	Ca2+/calmodulin-dependent protein phosphatase (calcineurin subunit B), EF-Hand superfamily protein
	A0A8B9BDZ3	19	Protein kinase C	PRKCA	T	Signal transduction mechanisms ;	Serine/threonine protein kinase
	A0A8B9BE39	7	Small ArfGAP 1	SMAP1	T	Signal transduction mechanisms ;	Predicted GTPase-activating protein
	A0A8B9BF00	22	non-specific serine/threonine protein kinase	MAPKAPK2	T	Signal transduction mechanisms ;	MAP kinase-activated protein kinase 2
	A0A8B9BFE4	12	non-specific protein-tyrosine kinase	PTK2B	T	Signal transduction mechanisms ;	Focal adhesion tyrosine kinase FAK, contains FERM domain
	A0A8B9BFF3	14	Stress-activated protein kinase JNK	MAPK9	T	Signal transduction mechanisms ;	Jun-N-terminal kinase (JNK)
	A0A8B9BFK0	18	Mitogen-activated protein kinase kinase kinase 7	MAP3K7	T	Signal transduction mechanisms ;	Tyrosine kinase specific for activated (GTP-bound) p21cdc42Hs
	A0A8B9BGI6	14	Phosphatidylinositol-5-phosphate 4-kinase type 2 alpha	PIP4K2A	T	Signal transduction mechanisms ;	Phosphatidylinositol-4-phosphate 5-kinase
	A0A8B9BGI8	13	G protein subunit alpha 11	GNA11	T	Signal transduction mechanisms ;	G protein subunit Galphaq/Galphay, small G protein superfamily
	A0A8B9BGN3	30	Oxysterol-binding protein	OSBPL2	T	Signal transduction mechanisms ;	Oxysterol-binding protein
	A0A8B9BGW5	11	Rho/Rac guanine nucleotide exchange factor 18	ARHGEF18	T	Signal transduction mechanisms ;	Predicted guanine nucleotide exchange factor
	A0A8B9BGX7	10	Mitogen-activated protein kinase kinase kinase kinase 5	MAP4K5	T	Signal transduction mechanisms ;	Mitogen-activated protein kinase kinase kinase kinase (MAP4K), germinal center kinase family
	A0A8B9BGY0	3	Mitochondrial ribosomal protein S33	MRPS33	T	Signal transduction mechanisms ;	Ganglioside-induced differentiation associated protein 3
	A0A8B9BH28	5	Neurocalcin delta	NCALD	T	Signal transduction mechanisms ;	Ca2+ sensor (EF-Hand superfamily)
	A0A8B9BH54	22	Oxysterol-binding protein	OSBPL10	T	Signal transduction mechanisms ;	Oxysterol-binding protein
	A0A8B9BHU7	16	ArfGAP with SH3 domain, ankyrin repeat and PH domain 1	ASAP1	T	Signal transduction mechanisms ;	Putative GTPase activating proteins (GAPs)
	A0A8B9BI61	39	Rap1 GTPase-GDP dissociation stimulator 1	RAP1GDS1	T	Signal transduction mechanisms ;	Rho/Rac GTPase guanine nucleotide exchange factor smgGDS/Vimar
	A0A8B9BIB8	98	IQ motif containing GTPase activating protein 1	IQGAP1	T	Signal transduction mechanisms ;	Ras GTPase-activating protein family - IQGAP
	A0A8B9BII2	9	Splicing factor Cactin	CACTIN	T	Signal transduction mechanisms ;	Cactin
	A0A8B9BIN2	12	SEC14 and spectrin domain containing 1	SESTD1	T	Signal transduction mechanisms ;	Multidomain protein, contains SPEC repeats, PH, SH3, and separate rac-specific and rho-specific guanine nucleotide exchange factor domains
	A0A8B9BIR5	3	Maternal embryonic leucine zipper kinase	MELK	T	Signal transduction mechanisms ;	Serine/threonine protein kinase
	A0A8B9BJ34	34	Rho guanine nucleotide exchange factor 12	ARHGEF12	T	Signal transduction mechanisms ;	Predicted guanine nucleotide exchange factor
	A0A8B9BJ84	11	T-complex 11 like 2	TCP11L2	T	Signal transduction mechanisms ;	SOK1 kinase belonging to the STE20/SPS1/GC kinase family
	A0A8B9BJD5	45	Adaptor protein, phosphotyrosine interacting with PH domain and leucine zipper 2	APPL2	T	Signal transduction mechanisms ;	Putative GTPase activating proteins (GAPs)
	A0A8B9BJR6	16	SH3 domain containing kinase binding protein 1	SH3KBP1	T	Signal transduction mechanisms ;	Adaptor protein CMS/SETA
	A0A8B9BK02	15	Neural EGFL like 2	NELL2	T	Signal transduction mechanisms ;	Fibrillins and related proteins containing Ca2+-binding EGF-like domains
	A0A8B9BK19	22	Interleukin-1 receptor-associated kinase 4	IRAK4	T	Signal transduction mechanisms ;	Serine/threonine protein kinase
	A0A8B9BK76	21	Phospholipase B-like	PLBD1	T	Signal transduction mechanisms ;	Uncharacterized conserved protein Lama
	A0A8B9BKC9	17	AKT serine/threonine kinase 2	AKT2	T	Signal transduction mechanisms ;	Serine/threonine protein kinase
	A0A8B9BKD3	7	Signal induced proliferation associated 1 like 3	SIPA1L3	T	Signal transduction mechanisms ;	Rap1-GTPase-activating protein (Rap1GAP)
	A0A8B9BKN5	5	non-specific serine/threonine protein kinase	STK11	T	Signal transduction mechanisms ;	Serine/threonine protein kinase
	A0A8B9BL54	10	Phosphatidylinositol-4-phosphate 5-kinase type 1 gamma	PIP5K1C	T	Signal transduction mechanisms ;	Phosphatidylinositol-4-phosphate 5-kinase
	A0A8B9BLC6	11	Phosphatidylinositol-5-phosphate 4-kinase type 2 beta	PIP4K2B	T	Signal transduction mechanisms ;	Phosphatidylinositol-4-phosphate 5-kinase
	A0A8B9BLL9	8	Inositol monophosphatase domain containing 1	BPNT2	T	Signal transduction mechanisms ;	Inositol monophosphatase
	A0A8B9BLU6	33	Doublecortin like kinase 2	DCLK2	T	Signal transduction mechanisms ;	Ca2+/calmodulin-dependent protein kinase, EF-Hand protein superfamily
	A0A8B9BLU7	31	Dynamin-binding protein	DNMBP	T	Signal transduction mechanisms ;	Invasion-inducing protein TIAM1/CDC24 and related RhoGEF GTPases
	A0A8B9BLZ7	11	FYVE, RhoGEF and PH domain containing 3	FGD3	T	Signal transduction mechanisms ;	Predicted Rho/Rac guanine nucleotide exchange factor/faciogenital dysplasia protein 3
	A0A8B9BMS2	26	Acetyl-CoA carboxylase kinase	PRKAA1	T	Signal transduction mechanisms ;	Serine/threonine protein kinase
	A0A8B9BMT5	43	DAB adaptor protein 2	DAB2	T	Signal transduction mechanisms ;	Adaptor protein Disabled
	A0A8B9BNB0	19	Serine/threonine protein phosphatase 2A regulatory subunit	PPP2R5E	T	Signal transduction mechanisms ;	Serine/threonine protein phosphatase 2A, regulatory subunit
	A0A8B9BNF0	29	Zyxin	ZYX	T	Signal transduction mechanisms ;	Focal adhesion adaptor protein Paxillin and related LIM proteins
	A0A8B9BNH1	6	Late endosomal/lysosomal adaptor, MAPK and MTOR activator 2	LAMTOR2	T	Signal transduction mechanisms ;	MP1 adaptor interacting protein P14
	A0A8B9BNS7	9	NFKB inhibitor interacting Ras like 1	NKIRAS1	T	Signal transduction mechanisms ;	Ras family small GTPase
	A0A8B9BNT4	11	Roundabout guidance receptor 2	ROBO2	T	Signal transduction mechanisms ;	Axon guidance receptor Dscam
	A0A8B9BNU5	19	Programmed cell death protein 4	PDCD4	T	Signal transduction mechanisms ;	Neoplastic transformation suppressor Pdcd4/MA-3, contains MA3 domain
	A0A8B9BNU7	8	ArfGAP with GTPase domain, ankyrin repeat and PH domain 3	AGAP3	T	Signal transduction mechanisms ;	GTPase-activating protein Centaurin gamma (contains Ras-like GTPase, PH and ankyrin repeat domains)
	A0A8B9BP05	4	Protein phosphatase 1 regulatory subunit 9A	PPP1R9A	T	Signal transduction mechanisms ;	Protein phosphatase 1 binding protein spinophilin/neurabin II
	A0A8B9BP77	37	1-phosphatidylinositol-3-phosphate 5-kinase	PIKFYVE	T	Signal transduction mechanisms ;	Phosphatidylinositol-4-phosphate 5-kinase and related FYVE finger-containing proteins
	A0A8B9BPA9	7	Mitogen-activated protein kinase kinase kinase kinase 3	MAP4K3	T	Signal transduction mechanisms ;	Mitogen-activated protein kinase kinase kinase kinase (MAP4K), germinal center kinase family
	A0A8B9BPF1	24	Phosphoinositide phospholipase C	PLCL2	T	Signal transduction mechanisms ;	Phosphoinositide-specific phospholipase C
	A0A8B9BPM7	13	Tyrosine-protein phosphatase non-receptor type	PTPN2	T	Signal transduction mechanisms ;	Protein tyrosine phosphatase
	A0A8B9BPQ6	11	Copine 2	CPNE2	T	Signal transduction mechanisms ;	Copine
	A0A8B9BQ94	43	Tyrosine-protein phosphatase non-receptor type 13	PTPN13	T	Signal transduction mechanisms ;	Protein tyrosine phosphatase PTPMEG, contains FERM domain
	A0A8B9BQS8	17	Nuclear receptor binding protein 1	NRBP1	T	Signal transduction mechanisms ;	Protein kinase
	A0A8B9BQX0	42	ubiquitinyl hydrolase 1	VCPIP1	T	Signal transduction mechanisms ;	NF-kappa B regulator AP20/Cezanne
	A0A8B9BQZ1	4	Retinal rod rhodopsin-sensitive cGMP 3,5-cyclic phosphodiesterase subunit delta	PDE6D	T	Signal transduction mechanisms ;	cGMP-phosphodiesterase, delta subunit
	A0A8B9BRC5	20	BMP2 inducible kinase	BMP2K	T	Signal transduction mechanisms ;	ARK protein kinase family
	A0A8B9BRE5	30	Mitogen-activated protein kinase 8 interacting protein 3	MAPK8IP3	T	Signal transduction mechanisms ;	JNK/SAPK-associated protein-1
	A0A8B9BRR9	24	Protein phosphatase, Mg2+/Mn2+ dependent 1G	PPM1G	T	Signal transduction mechanisms ;	Serine/threonine protein phosphatase
	A0A8B9BRY9	33	BCR activator of RhoGEF and GTPase	BCR	T	Signal transduction mechanisms ;	Rac GTPase-activating protein BCR/ABR
	A0A8B9BS23	7	Protein phosphatase, Mg2+/Mn2+ dependent 1J	PPM1J	T	Signal transduction mechanisms ;	Serine/threonine phosphatase
	A0A8B9BS71	23	Protein phosphatase, Mg2+/Mn2+ dependent 1H	PPM1H	T	Signal transduction mechanisms ;	Serine/threonine phosphatase
	A0A8B9BSK9	9	Protein phosphatase, Mg2+/Mn2+ dependent 1E	PPM1E	T	Signal transduction mechanisms ;	Serine/threonine protein phosphatase
	A0A8B9BSM9	16	Apoptosis inducing factor mitochondria associated 1	AIFM1	T	Signal transduction mechanisms ;	Programmed cell death 8 (apoptosis-inducing factor)
	A0A8B9BSP6	19	Rho GTPase activating protein 24	ARHGAP24	T	Signal transduction mechanisms ;	GTPase-activator protein
	A0A8B9BT84	19	protein-tyrosine-phosphatase	PTPRK	T	Signal transduction mechanisms ;	Protein tyrosine phosphatase
	A0A8B9BTA4	18	Phosphatidylinositol 4-kinase type 2	PI4K2A	T	Signal transduction mechanisms ;	Phosphatidylinositol 4-kinase
	A0A8B9BTN2	34	Sorbin and SH3 domain containing 1	SORBS1	T	Signal transduction mechanisms ;	Sorbin and SH3 domain-containing protein
	A0A8B9BTS3	16	Protein-serine/threonine kinase	PDK3	T	Signal transduction mechanisms ;	Dehydrogenase kinase
	A0A8B9BTZ0	32	LIM domain containing preferred translocation partner in lipoma	LPP	T	Signal transduction mechanisms ;	Focal adhesion adaptor protein Paxillin and related LIM proteins
	A0A8B9BTZ1	22	ubiquitinyl hydrolase 1	OTUD7B	T	Signal transduction mechanisms ;	NF-kappa B regulator AP20/Cezanne
	A0A8B9BU66	41	Phosphoinositide phospholipase C	PLCL1	T	Signal transduction mechanisms ;	Phosphoinositide-specific phospholipase C
	A0A8B9BUQ7	11	Mitogen-activated protein kinase kinase 1	MAP2K1	T	Signal transduction mechanisms ;	Mitogen-activated protein kinase kinase (MAP2K)
	A0A8B9BUR4	12	Phosphatidylinositol-4-phosphate 5-kinase type 1 alpha	PIP5K1A	T	Signal transduction mechanisms ;	Phosphatidylinositol-4-phosphate 5-kinase
	A0A8B9BUS2	25	Rho GTPase activating protein 18	ARHGAP18	T	Signal transduction mechanisms ;	Tumour suppressor protein p122-RhoGAP/DLC1
	A0A8B9BUS6	9	Serine/threonine protein phosphatase 2A regulatory subunit	PPP2R5C	T	Signal transduction mechanisms ;	Serine/threonine protein phosphatase 2A, regulatory subunit
	A0A8B9BUT4	15	DENN domain containing 4A	DENND4A	T	Signal transduction mechanisms ;	Calmodulin-binding protein CRAG, contains DENN domain
	A0A8B9BWK4	9	Engulfment and cell motility 2	ELMO2	T	Signal transduction mechanisms ;	Regulator of Rac1, required for phagocytosis and cell migration
	A0A8B9BWQ1	35	non-specific protein-tyrosine kinase	PTK2	T	Signal transduction mechanisms ;	Focal adhesion tyrosine kinase FAK, contains FERM domain
	A0A8B9BWS3	4	Histidine triad nucleotide binding protein 2	HINT2	T	Signal transduction mechanisms ;	Zinc-binding protein of the histidine triad (HIT) family
	A0A8B9BX09	31	LIM domains containing 1	LIMD1	T	Signal transduction mechanisms ;	Focal adhesion adaptor protein Paxillin and related LIM proteins
	A0A8B9BX60	20	Interleukin-1 receptor-associated kinase-like 2	IRAK2	T	Signal transduction mechanisms ;	Serine/threonine protein kinase
	A0A8B9BXD7	18	WT1 interacting protein	WTIP	T	Signal transduction mechanisms ;	Focal adhesion adaptor protein Paxillin and related LIM proteins
	A0A8B9BXG3	10	Receptor protein-tyrosine kinase	EGFR	T	Signal transduction mechanisms ;	Epidermal growth factor receptor EGFR and related tyrosine kinases
	A0A8B9BXH5	41	ArfGAP with SH3 domain, ankyrin repeat and PH domain 2	ASAP2	T	Signal transduction mechanisms ;	Putative GTPase activating proteins (GAPs)
	A0A8B9BXI1	22	non-specific serine/threonine protein kinase	RAF1	T	Signal transduction mechanisms ;	Serine/threonine protein kinase RAF
	A0A8B9BXI3	9	TRAF2 and NCK interacting kinase	TNIK	T	Signal transduction mechanisms ;	Traf2- and Nck-interacting kinase and related germinal center kinase (GCK) family protein kinases
	A0A8B9BXR0	9	Chimerin 2	CHN2	T	Signal transduction mechanisms ;	Chimaerin and related Rho GTPase activating proteins
	A0A8B9BXV1	54	Fibrillin 1	FBN1	T	Signal transduction mechanisms ;	Fibrillins and related proteins containing Ca2+-binding EGF-like domains
	A0A8B9BY76	16	Ras-related protein Rab	RAB32	T	Signal transduction mechanisms ;	GTP-binding protein-like, RAS superfamily
	A0A8B9BYR1	24	Protein PALS1	PALS1	T	Signal transduction mechanisms ;	Calcium/calmodulin-dependent serine protein kinase/membrane-associated guanylate kinase
	A0A8B9BYU4	23	Receptor for activated C kinase 1	RACK1	T	Signal transduction mechanisms ;	G protein beta subunit-like protein
	A0A8B9BYX7	10	Family with sequence similarity 126 member A	HYCC1	T	Signal transduction mechanisms ;	Putative beta-catenin-Tcf/Lef signaling pathway component DRCTNNB1A
	A0A8B9BYY4	41	Calcium/calmodulin dependent serine protein kinase	CASK	T	Signal transduction mechanisms ;	Calcium/calmodulin-dependent serine protein kinase/membrane-associated guanylate kinase
	A0A8B9BZF1	22	Protein kinase C	PRKCI	T	Signal transduction mechanisms ;	Serine/threonine protein kinase
	A0A8B9BZL1	27	CRK proto-oncogene, adaptor protein	CRK	T	Signal transduction mechanisms ;	Crk family adapters
	A0A8B9BZM2	26	Very low density lipoprotein receptor	VLDLR	T	Signal transduction mechanisms ;	Low-density lipoprotein receptors containing Ca2+-binding EGF-like domains
	A0A8B9C0H8	16	Rho GDP dissociation inhibitor alpha	ARHGDIA	T	Signal transduction mechanisms ;	Rho GDP-dissociation inhibitor
	A0A8B9C0J6	8	Filamin binding LIM protein 1	FBLIM1	T	Signal transduction mechanisms ;	Focal adhesion adaptor protein Paxillin and related LIM proteins
	A0A8B9C114	13	Hippocalcin like 1	HPCAL1	T	Signal transduction mechanisms ;	Ca2+ sensor (EF-Hand superfamily)
	A0A8B9C121	52	mitogen-activated protein kinase kinase kinase	MAP3K5	T	Signal transduction mechanisms ;	Serine/threonine protein kinase
	A0A8B9C1F8	15	Vav guanine nucleotide exchange factor 3	VAV3	T	Signal transduction mechanisms ;	Rho guanine nucleotide exchange factor VAV3
	A0A8B9C1I8	26	AP2 associated kinase 1	AAK1	T	Signal transduction mechanisms ;	ARK protein kinase family
	A0A8B9C1J0	53	Sperm associated antigen 9	SPAG9	T	Signal transduction mechanisms ;	JNK/SAPK-associated protein-1
[truncated: 3,462 more rows]
