# Supplementary material for: Proteome of granulosa cells lipid droplets reveals mechanisms regulating lipid metabolism at hierarchical and pre-hierarchical follicle in goose
Source: Front Vet Sci. 2025 Mar 31;12:1544718. doi: 10.3389/fvets.2025.1544718 (PMC11995638; doi:10.3389/fvets.2025.1544718)
Supplement: SUPPLEMENTARY FIGURE S1 — The top 20 most significantly enriched GO terms and KEGG pathways. [file Data_Sheet_1.zip › Additional file/Table.S2.xlsx]

## Sheet: regulated proteins top20
	Protein	Description	Gene	H1	H2	H3	P1	P2	P3	H vs P FC	F vs P Pvalue	F vs P log2FC		Protein	Description	Gene	H1	H2	H3	P1	P2	P3	H vs P FC	F vs P Pvalue	F vs P log2FC
up-regulated proteins top20 in H2vsP2	A0A8B9BXU2	Monoglyceride lipase	MGLL	359329	243629	233378	7394.58	10070.4	8400	32.3346	0.0215892	5.01501	down-regulated proteins top20 in H2vsP2	A0A385NJI3	Carboxylic ester hydrolase	TGH	5403.28	6679.23	12293.3	54235.9	61209.3	61429.5	0.137814	8.85948E-05	-2.85921
	A0A8B9CA48	glutathione transferase	MGST1	1.26908e+06	1.277e+06	634321	37334	44311.1	39150.8	26.3287	0.040916	4.71856		A0A8B9BLH2	Lymphocyte specific protein 1	LSP1	4266.08	650.235	15800.5	50298.3	49943.1	49690.2	0.138175	0.0109736	-2.85543
	A0A8B9BSF1	NPC intracellular cholesterol transporter 2	NPC2	3.39516e+06	3.80961e+06	4.85971e+06	155748	154280	226143	22.5012	0.0124291	4.49193		A0A8B9CP88	Neurofilament light	NEFL	24083.7	26004.9	87454.1	280346	269530	439186	0.139064	0.00840502	-2.84618
	A0A8B9CS55	Prenylcysteine oxidase 1	PCYOX1	942748	796523	434607	31396.5	31694.8	34030.1	22.3831	0.0444447	4.48434		A0A8B9BZQ7	Filamin C	FLNC	21141.9	20154.9	54457.9	218473	226344	221163	0.14378	7.86784E-05	-2.79806
	A0A8B9I575	Retinol dehydrogenase 10	RDH10	1.03218e+06	723470	485960	43037	31064.3	37008	20.1748	0.0461097	4.33448		A0A8B9C1B6	Phosphoglucomutase 5	PGM5	7518.56	9968.42	38477.8	83656.3	96756.6	122123	0.184986	0.00545397	-2.43452
	A0A8B9C0P2	Amine oxidase	MAOA	182459	136338	117502	6956.77	8671.91	6772.59	19.4765	0.0189211	4.28366		A0A8B9CRT3	Xylulose kinase	XYLB	23060.8	15984.8	55681.9	159453	166228	172242	0.190245	0.000461044	-2.39407
	A0A8B9D2C6	Dickkopf WNT signaling pathway inhibitor 3	DKK3	66662.2	64588.5	93005.4	4346.67	3994.61	4616.32	17.3069	0.0164185	4.11328		A0A8B9BHZ7	LRAT domain containing 2	LRATD2	3985.63	4453.7	6519.79	23616.8	26959.7	20771.2	0.209665	0.000648491	-2.25384
	A0A8B9B824	ER lipid raft associated 2	ERLIN2	234584	192969	137393	11077.3	12592.7	9247.98	17.1622	0.0241744	4.10116		A0A8B9BY52	Peptidyl-cysteine S-nitrosylase GAPDH	GAPDHS	21308.3	20910.3	247220	339806	370075	559388	0.228036	0.0328235	-2.13267
	A0A8B9BVH9	Sodium/potassium-transporting ATPase subunit beta	ATP1B1	1.64583e+06	1.32317e+06	776534	72186.7	73869.2	73966.8	17.0234	0.0435829	4.08945		A0A8B9CWI1	Ankyrin 3	ANK3	5722.7	6996.37	10558.7	31665.4	34254.5	35111.9	0.2304	0.00012932	-2.11779
	A0A8B9BJU5	Alpha-1,3-glucosyltransferase	ALG8	46148.2	40545	25881.3	2563.47	2317.46	1820.65	16.7982	0.0279506	4.07024		A0A8B9BV85	Spectrin repeat containing nuclear envelope protein 2	SYNE2	2005.35	6968.19	8134.95	21274.5	26251.9	25004.4	0.235879	0.00153599	-2.08388
	A0A8B9CK86	Magnesium transporter 1	MAGT1	119688	90262.4	55576.1	6478.45	6395.81	3064.76	16.6589	0.0457231	4.05822		A0A8B9C0H9	RNA binding motif protein 24	RBM24	12547.4	18211.2	15779.3	51383	65258.1	68912.3	0.250806	0.00115273	-1.99536
	A0A8B9CCG4	Retinol dehydrogenase 11	RDH11	853067	720648	406020	35382.7	46053.1	39178.3	16.4138	0.0427787	4.03684		A0A8B9B8C8	Transforming acidic coiled-coil containing protein 2	TACC2	8900.32	10070.6	11354.6	31646.9	37800.8	51141.1	0.251479	0.0330197	-1.99149
	A0A8B9BG13	Hydroxysteroid 11-beta dehydrogenase 2	HSD11B2	124072	90164	63778.8	1231.8	14867.4	1564.98	15.7389	0.00854607	3.97627		A0A8B9BRM2	Adducin 1	ADD1	15392.4	18190.9	21756.8	69366.2	70581.2	74961.4	0.257505	2.91227E-05	-1.95733
	A0A8B9CT48	Secretory carrier-associated membrane protein	SCAMP2	82914.9	71111.2	63113.8	4590.36	3649.94	5727.09	15.5462	0.00666345	3.95849		A0A8B9BZM2	Very low density lipoprotein receptor	VLDLR	17050.6	13809.4	64685.2	124980	105535	130634	0.264559	0.00812019	-1.91834
	A0A8B9CM21	NADH-cytochrome b5 reductase	CYB5R2	93163.4	75616	53433.6	3400.55	8283.91	3078.04	15.0525	0.0245143	3.91193		A0A8B9BS38	TBC1 domain family member 30	TBC1D30	5091.6	10298.3	6554.03	26574.3	28013.5	28047.7	0.26555	0.000239177	-1.91294
	A0A8B9BXL9	Dolichyl-diphosphooligosaccharide--protein glycosyltransferase subunit 1	RPN1	674966	585465	401413	33526.8	43847.5	36367.5	14.6107	0.0233585	3.86895		A0A8B9CUB6	cGMP-dependent protein kinase	PRKG1	7822.08	9050.42	12507.8	26955.5	34191.5	47805.1	0.269663	0.0133727	-1.89077
	A0A8B9CD18	Dolichyl-diphosphooligosaccharide--protein glycosyltransferase subunit 2	RPN2	541477	432966	324221	31220.4	30591.8	29183.1	14.2718	0.0234141	3.83509		A0A8B9C247	creatine kinase	CKB	124776	116556	247185	487796	481554	781256	0.279056	0.0173545	-1.84137
	A0A8B9CEE5	O-acyltransferase	SOAT1	166176	153711	87800.5	11912.2	8408.51	8379.89	14.2049	0.0348436	3.82831		A0A8B9BPK3	Adducin 3	ADD3	7739.24	6804.06	8067.65	27308.1	28738.5	24417.4	0.281007	0.000130027	-1.83132
	A0A8B9CRA2	dolichyl-diphosphooligosaccharide--protein glycotransferase	STT3A	446870	323210	240916	21892.6	27609.9	23530	13.8431	0.0346558	3.79109		A0A8B9C7U3	Family with sequence similarity 107 member B	FAM107B	3708.61	4967.46	9952.42	21359.8	23604.4	19149	0.290556	0.00274181	-1.78311
	A0A8B9BK19	Interleukin-1 receptor-associated kinase 4	IRAK4	94223.3	74083.2	43742.8	6925.89	5184.62	3821.31	13.3098	0.046379	3.73442		A0A8B9BDJ8	CD2 associated protein	CD2AP	50939.4	63117.3	96149.5	220114	227996	270239	0.292624	0.00119383	-1.77288
up-regulated proteins top20 in H3vsP3	A0A8B9I575	Retinol dehydrogenase 10	RDH10	539580	639328	647196	9093.07	9331.05	33201.2	35.3723	7.64098e-05	5.14455	down-regulated proteins top20 in H3vsP3	A0A8B9CP88	Neurofilament light	NEFL	17148.4	30335.8	69628.4	277186	259246	524476	0.110389	0.0224487	-3.17933
	A0A8B9CUA0	Transmembrane protein 35B	TMEM35B	48753.5	57345.4	36577.1	1537.21	1871.26	1966.03	26.5468	0.0168559	4.73047		A0A8B9BZQ7	Filamin C	FLNC	25575	28973.1	69156.4	363875	376270	357392	0.112711	2.73377e-05	-3.1493
	A0A8B9CEE5	O-acyltransferase	SOAT1	201004	209946	139969	7272.32	7674.05	6379.5	25.8334	0.0151391	4.69117		A0A4P8ULA1	Muellerian-inhibiting factor	AMH	8259.16	4793.61	3496.88	42167.7	25087.1	41456.7	0.152235	0.00594062	-2.71563
	A0A8B9CQZ8	Cytochrome b5 type A	CYB5A	1.33675e+06	2.10529e+06	1.01263e+06	72671.1	59755.1	76717	21.2996	0.0485944	4.41275		A0A8B9C247	creatine kinase	CKB	46761.7	77178.5	215568	696841	927141	587999	0.153486	0.0051904	-2.70382
	A0A8B9BF77	Solute carrier family 27 member 1	SLC27A1	82581.5	133944	107848	7526.96	4485.48	3521.06	20.8823	0.0195599	4.38421		A0A8B9CPU1	Adenosine deaminase	ADA	18777.1	24977.6	50815.7	202899	221218	164197	0.160748	0.0010712	-2.63713
	A0A8B9BCZ0	BRI3 binding protein	BRI3BP	110547	168382	91403.7	3409.93	6109.2	9297.56	19.6811	0.0362309	4.29874		A0A8B9BVX5	Transglutaminase 2	TGM2	14220.3	3746.19	18460.5	67918.8	62388.7	90183.8	0.165208	0.00302267	-2.59764
	A0A8B9CQJ0	Signal peptidase complex subunit 2	SPCS2	56640.3	99674.7	78163.8	1953.29	4902.64	5841.42	18.4667	0.0262182	4.20686		A0A8B9BY52	Peptidyl-cysteine S-nitrosylase GAPDH	GAPDHS	140586	42759	326115	1.2675e+06	840167	769507	0.17707	0.0110319	-2.49761
	A0A8B9CIV1	Solute carrier family 15 member 4	SLC15A4	105051	100357	62819.3	5112.52	3390.94	6041.28	18.4416	0.0237591	4.20489		A0A8B9C834	Phosphoglycerate mutase	BPGM	58300.5	21286	58481.8	207282	325633	230031	0.180967	0.00555398	-2.4662
	A0A8B9BP93	Transmembrane and ubiquitin like domain containing 1	TMUB1	57845.4	103320	61224.4	3948.1	3524	5387.06	17.2943	0.0409922	4.11223		A0A385NJI3	Carboxylic ester hydrolase	TGH	16552.7	7650.39	17544.1	92476.5	88844.9	39137.8	0.189365	0.0271346	-2.40076
	A0A8B9BEB8	MAP7 domain containing 2	MAP7D2	433381	330638	290593	28606.5	15347	17746.2	17.0927	0.0154294	4.0953		A0A8B9C0H9	RNA binding motif protein 24	RBM24	12172.7	16802.6	17219.1	96909.7	85540.8	52981.8	0.196211	0.0391272	-2.34952
	A0A8B9CIC9	Methylsterol monooxygenase 1	MSMO1	138031	259680	179094	8959.19	11861.2	12989.5	17.0603	0.0366969	4.09257		A0A8B9CUB6	cGMP-dependent protein kinase	PRKG1	8227.83	10502.8	18084	56971	60998.2	59922.5	0.20695	0.000126865	-2.27265
	A0A8B9CK86	Magnesium transporter 1	MAGT1	76829.3	125357	82092.9	6701.8	4446.73	6201.15	16.3853	0.0283766	4.03433		A0A8B9BKW3	Aldo-keto reductase family 1 member D1	AKR1D1	25349.6	2421.47	3858.74	42634.8	38711.8	68838	0.210606	0.0302548	-2.24738
	A0A8B9BSU9	Oligosaccharyltransferase complex subunit	OSTC	179313	233196	141015	15242.5	9026.31	10602.2	15.8735	0.0226442	3.98855		A0A8B9C8T8	Shroom family member 3	SHROOM3	2061.84	3977.05	4960.42	25549.9	16636.5	9168.92	0.214181	0.0490008	-2.2231
	A0A8B9BXL9	Dolichyl-diphosphooligosaccharide--protein glycosyltransferase subunit 1	RPN1	549334	714956	492262	37307.7	38903.6	38166.5	15.3575	0.0145571	3.94087		A0A8B9B8C8	Transforming acidic coiled-coil containing protein 2	TACC2	7724.31	6153.32	16853.1	41284.6	50853.6	41096.1	0.230652	0.00180818	-2.11621
	A0A8B9BSF1	NPC intracellular cholesterol transporter 2	NPC2	2.27248e+06	3.98471e+06	4.63736e+06	165363	245627	304453	15.2277	0.0401861	3.92863		A0A8B9BLH2	Lymphocyte specific protein 1	LSP1	21684.2	8878.72	28731.4	93839.5	104397	55894.1	0.233322	0.0148263	-2.09961
	A0A8B9BNP2	Potassium voltage-gated channel subfamily KQT member 1	KCNQ1	29182	34207	34591.3	1044.25	1335.36	4109.73	15.0987	0.000107388	3.91635		A0A8B9CN78	Cytoglobin	CYGB	64325	81042.6	294805	666354	725583	364089	0.250664	0.030905	-1.99617
	A0A8B9C749	Dehydrogenase/reductase 7	DHRS7	68313	135470	83113.3	5520.98	8097.36	6249.73	14.4401	0.0484136	3.85201		A0A8B9BUY5	Spectrin repeat containing nuclear envelope protein 2	SYNE2	13470.7	9253.29	14884.8	40584	37872.4	70108.5	0.253147	0.0241083	-1.98195
	A0A8B9C910	ER membrane protein complex subunit 6	EMC6	23365	48581.5	38278.1	1882.83	3661.64	2146.82	14.3311	0.0422341	3.84108		A0A8B9BDJ8	CD2 associated protein	CD2AP	97358.5	61498.5	98492.6	317891	307508	371421	0.258171	0.000446577	-1.9536
	A0A8B9BUQ4	Dolichyl-diphosphooligosaccharide--protein glycosyltransferase subunit DAD1	DAD1	221888	339522	215326	12979	21400.5	20140.5	14.2468	0.0265396	3.83257		A0A8B9CB45	Dihydropyrimidine dehydrogenase [NADP(+)]	DPYD	8579.42	8715.24	13920.8	45547.5	34690.2	40599.5	0.258326	0.00114822	-1.95273
	A0A8B9CRA2	dolichyl-diphosphooligosaccharide--protein glycotransferase	STT3A	310936	476453	272361	22516.1	23879.7	28349.8	14.1781	0.0343917	3.82559		A0A8B9C1B6	Phosphoglucomutase 5	PGM5	17249.3	16213.9	86351.9	144025	138707	177710	0.260218	0.0123547	-1.94221
up-regulated proteins top20 in H4vsP4	A0A8B9BV15	Fatty acid binding protein 4	FABP4	769236	1.02432e+06	601209	15155.6	8225.24	7888.24	76.5857	0.0234837	6.259	down-regulated proteins top20 in H4vsP4	A0A8B9BM50	Tropomodulin 1	TMOD1	4998.61	5840.35	4652.28	182645	173869	142296	0.0310563	0.0057017	-5.00897
	A0A8B9ICL9	Zona pellucida glycoprotein 1	ZP1	247833	316939	146702	18290.3	3129.64	393.534	32.6162	0.0417309	5.02752		A0A8B9BVX5	Transglutaminase 2	TGM2	4102.26	3060.43	2407.04	86391	80129.9	81111.4	0.0386449	2.43926e-06	-4.69358
	A0A8B9BXU2	Monoglyceride lipase	MGLL	159134	205109	165759	8961.37	9227.77	7900.98	20.3143	0.00718266	4.34442		A0A8B9CXJ8	Allograft inflammatory factor 1 like	AIF1L	7280.33	5848.7	3433.82	72433.3	76139.7	56383	0.0808118	0.000523577	-3.62929
	A0A8B9BEB8	MAP7 domain containing 2	MAP7D2	376598	488554	317991	21396.6	38745.1	29730.7	13.1647	0.0175356	3.7186		A0A8B9BKW3	Aldo-keto reductase family 1 member D1	AKR1D1	3493.61	2666.43	2053.65	28931.5	27578.5	27078.9	0.0982629	3.45615e-06	-3.34721
	A0A8B9BK19	Interleukin-1 receptor-associated kinase 4	IRAK4	171327	171209	161578	13210.7	14429.6	15361	11.7232	1.25495e-06	3.5513		A0A8B9BE18	Niban apoptosis regulator 1	NIBAN1	11662.8	12609.8	10826.5	104948	116711	103402	0.107977	0.00164956	-3.21121
	A0A8B9B7K7	TBC1 domain family member 4	TBC1D4	121291	116209	112506	10828.2	11446.3	12401.2	10.0937	2.19373e-06	3.33538		A0A8B9D2I0	D-3-phosphoglycerate dehydrogenase	PHGDH	13269	12231.4	12332.1	121469	110497	103521	0.112769	0.00267164	-3.14856
	A0A8B9BUZ4	Plastin 1	PLS1	774187	859671	674339	87672.8	81008.8	70989.8	9.63068	0.00566276	3.26764		A0A8B9CP88	Neurofilament light	NEFL	41535.2	50801.3	34214.7	387187	369330	309304	0.118736	0.000200593	-3.07417
	A0A8B9C2B6	GMP reductase	GMPR	18764	16994.2	15650.9	684.364	2390.83	2664.67	8.95652	0.00015458	3.16294		A0A8B9BY52	Peptidyl-cysteine S-nitrosylase GAPDH	GAPDHS	92263.6	95935.5	122806	746751	749004	777154	0.136831	1.16025e-06	-2.86953
	A0A8B9BCK9	Glycine C-acetyltransferase	GCAT	570856	475733	486854	52450.7	65022.7	57640.2	8.75685	0.0039278	3.13041		A0A8B9BLH2	Lymphocyte specific protein 1	LSP1	12840.3	21233.9	10202.1	108399	95759.6	61966.9	0.166374	0.00656871	-2.5875
	A0A8B9BSF1	NPC intracellular cholesterol transporter 2	NPC2	4.68033e+06	4.76872e+06	3.1747e+06	498447	490038	454956	8.74559	0.0186683	3.12856		A0A8B9CWC1	Fibronectin	FN1	32701	52026.5	30611.7	265733	194724	176335	0.181126	0.00346938	-2.46494
	A0A8B9D2C6	Dickkopf WNT signaling pathway inhibitor 3	DKK3	34752.3	40552.3	31502.3	5708.56	4616.52	4073.68	7.41779	0.000331996	2.89099		A0A385NJI3	Carboxylic ester hydrolase	TGH	12808.1	12654.8	7769.96	68396.4	61704.5	51640	0.182858	0.000651482	-2.4512
	A0A8B9CWE3	G protein signaling modulator 1	GPSM1	59058.9	82854.1	51289.2	9123.64	12003.4	6655.29	6.95414	0.00458856	2.79787		A0A8B9BFA0	Collagen type XIX alpha 1 chain	COL19A1	2378.46	1984.75	1766.2	9667.4	13704	10086.7	0.183197	0.0176647	-2.44854
	A0A8B9B853	Galactocerebrosidase	GALC	886078	881619	978773	121540	145429	135037	6.83191	1.75563e-05	2.77229		A0A8B9CJD1	1,4-alpha-glucan branching enzyme	GBE1	18161	20355.9	20500.7	105956	114614	100766	0.183663	2.88488e-05	-2.44487
	A0A8B9I272	Phosphodiesterase	PDE1C	34355.8	36624.6	34999.9	6267.12	5492.67	3773.61	6.82273	7.18872e-06	2.77035		A0A8B9C0H9	RNA binding motif protein 24	RBM24	15982.3	19710.5	14330.4	92461.2	91916.3	80437.8	0.188898	7.14809e-05	-2.40432
	A0A0E3N1Z8	Toll-like receptor 3 type 1 (Fragment)	TLR3	21332.4	29071.6	29152.4	3223.88	6218.54	2796.81	6.50011	0.00132925	2.70046		A0A8B9BZQ7	Filamin C	FLNC	110506	123500	96718.5	669666	587538	490020	0.189286	0.0105786	-2.40136
	A0A8B9CE57	Hematopoietic prostaglandin D synthase	HPGDS	611218	612684	537040	101437	82120.9	90174.1	6.43309	4.18849e-05	2.68551		A0A8B9CN78	Cytoglobin	CYGB	112481	125372	97468.4	548860	638725	538091	0.194313	0.000147476	-2.36354
	A0A8B9D2M8	1-phosphatidylinositol 4,5-bisphosphate phosphodiesterase	PLCB1	156573	148112	138434	20996.7	25325.7	24219.2	6.28166	2.11566e-05	2.65115		A0A8B9BS47	Alpha-synuclein	SNCA	5783.89	10229.9	3393.7	38098	41271.1	19642.2	0.196013	0.0195692	-2.35098
	A0A8B9CQZ8	Cytochrome b5 type A	CYB5A	793255	1.00931e+06	512860	136759	162420	70232.9	6.26787	0.0113921	2.64797		A0A8B9BMC1	Thrombospondin 1	THBS1	67580	67531	62054.2	351742	345690	286709	0.200342	0.005885	-2.31946
	A0A8B9C7Q1	polynucleotide adenylyltransferase	TENT5A	5898.81	6810.7	5435.44	843.709	1251.88	953.745	5.95046	0.000283337	2.573		A0A8B9BDJ8	CD2 associated protein	CD2AP	86439.7	118057	71835.6	507738	481336	367713	0.203667	0.00132963	-2.29572
	A0A8B9CM21	NADH-cytochrome b5 reductase	CYB5R2	25591.2	35686.6	15612.9	7351.69	4367.25	2163.47	5.53871	0.0247107	2.46955		A0A8B9CUB6	cGMP-dependent protein kinase	PRKG1	14476.7	14548.7	13468	70646.1	66882.8	68950.1	0.2058	1.14249e-06	-2.28068
up-regulated proteins top20 in H5vsP5	A0A8B9BK19	Interleukin-1 receptor-associated kinase 4	IRAK4	218491	304583	270683	11701.9	15690.4	15074.5	18.6913	0.00971343	4.22429	down-regulated proteins top20 in H5vsP5	A0A8B9BVX5	Transglutaminase 2	TGM2	8382.08	4526.54	3873.71	131782	126356	127220	0.04355	6.08422e-07	-4.52118
	A0A8B9BXU2	Monoglyceride lipase	MGLL	196208	216128	212173	14339.6	11199.4	8199.01	18.5105	6.4083e-06	4.21027		A0A8B9BE18	Niban apoptosis regulator 1	NIBAN1	13273.3	12716.6	13023.7	127266	142699	164155	0.0898683	0.00652142	-3.47604
	A0A8B9BZF5	Leucine rich repeat containing 58	LRRC58	90026.1	134193	135255	10354.5	6090.74	4452.39	17.2017	0.0159454	4.10448		A0A8B9C247	creatine kinase	CKB	184709	138687	132722	1.00614e+06	1537670	1.40883e+06	0.115396	0.0175108	-3.11534
	A0A8B9BEB8	MAP7 domain containing 2	MAP7D2	541850	451546	516655	20831.6	25144.8	48595.2	15.9673	7.53282e-05	3.99705		A0A8B9CP88	Neurofilament light	NEFL	28853.9	59152.9	48574.2	373227	346012	372178	0.125141	1.4458e-05	-2.99837
	A0A8B9B853	Galactocerebrosidase	GALC	1.81481e+06	1.85977e+06	1.92278e+06	109932	117995	129319	15.6681	6.58795e-07	3.96976		A0A8B9BZQ7	Filamin C	FLNC	166777	100507	84296	1.09159e+06	830772	706127	0.133758	0.0028505	-2.9023
	A0A8B9I272	Phosphodiesterase	PDE1C	38904.6	64813.9	69144	4890.33	2480.52	6203.54	12.7345	0.0288215	3.67067		A0A8B9C1B6	Phosphoglucomutase 5	PGM5	46924.7	45082.1	52498.2	279542	380596	362302	0.141333	0.010792	-2.82283
	A0A8B9I575	Retinol dehydrogenase 10	RDH10	162809	140502	101255	14923.6	9893.45	7695.4	12.4434	0.0192242	3.63731		A0A8B9CWC1	Fibronectin	FN1	60802.2	53485.1	38904.8	435355	370880	275356	0.141636	0.0201809	-2.81974
	A0A8B9CQZ8	Cytochrome b5 type A	CYB5A	1.06959e+06	904344	760159	103846	80104.6	53905.7	11.4947	0.000778951	3.5229		A0A385NJI3	Carboxylic ester hydrolase	TGH	11916.7	10484.7	6169.1	65440	73743.6	60259.5	0.143251	0.000186055	-2.80338
	A0A8B9BSF1	NPC intracellular cholesterol transporter 2	NPC2	5.59789e+06	6.61529e+06	6.98842e+06	497829	651003	613109	10.898	0.00465659	3.44599		A0A8B9BLH2	Lymphocyte specific protein 1	LSP1	46561.6	22478.9	15846.9	275861	175398	110249	0.151177	0.0317322	-2.72569
	A0A8B9BSV6	Purkinje cell protein 4	PCP4	412246	290016	325053	63438.6	26253	42370.1	7.77905	0.00140652	2.95959		A0A8B9I1A7	Cysteine and glycine rich protein 2	CSRP2	275381	152605	66086.3	1.22911e+06	1278740	731267	0.152533	0.00779103	-2.7128
	A0A8B9B7K7	TBC1 domain family member 4	TBC1D4	90978.9	132843	119553	12175	16737	18374.5	7.26159	0.0137518	2.86028		A0A8B9D227	Ependymin related 1	EPDR1	25139.9	10094.7	17029	84700.8	143842	104254	0.157044	0.00644937	-2.67076
	A0A0E3N1Z8	Toll-like receptor 3 type 1 (Fragment)	TLR3	37861.4	45236.5	49072.9	10511.4	4886.21	4336.2	6.69768	0.000614938	2.74366		A0A8B9BY52	Peptidyl-cysteine S-nitrosylase GAPDH	GAPDHS	277832	184115	239701	1.1503e+06	1645810	1.50098e+06	0.163285	0.00131669	-2.61454
	A0A8B9CA48	glutathione transferase	MGST1	307264	374465	251953	46631	66664.3	26369.3	6.68518	0.00207957	2.74097		A0A8B9CLD9	Heat shock protein beta-8	HSPB8	42113.4	45927.8	30130.5	232100	252686	226519	0.166134	2.85965e-05	-2.58958
	A0A8B9CVA3	Dehydrogenase/reductase 3	DHRS3	38428.3	40060.3	31667.8	4606.31	2336.16	10065	6.47694	0.000838156	2.69531		A0A8B9BV21	Filamin A interacting protein 1 like	FILIP1L	45012.6	20895	17028	214845	149311	110667	0.174666	0.0145119	-2.51733
	A0A8B9BLV4	Carbonic anhydrase 8	CA8	43555.4	66721.2	62315.2	8720.16	9864.63	8553.51	6.35971	0.0204983	2.66896		A0A8B9D2I0	D-3-phosphoglycerate dehydrogenase	PHGDH	14148.1	16537.2	20231.1	117513	85719.1	83946.8	0.177299	0.00204757	-2.49575
	A0A8B9CVD8	Signal peptidase complex catalytic subunit SEC11	SEC11C	19840.7	22618.4	16458.5	1605.08	5758.1	2418.37	6.02334	0.00170279	2.59056		A0A8B9BDJ8	CD2 associated protein	CD2AP	86304.7	95214.1	94124.8	464101	524466	456680	0.190724	0.00263505	-2.39044
	A0A8B9BBR5	Cellular repressor of E1A stimulated genes 1	CREG1	182612	203640	241270	30137.4	41170.4	33370.7	5.99477	0.000566924	2.5837		A0A8B9CHR3	Collagen type XII alpha 1 chain	COL12A1	10719.2	5834.27	5166.58	51897.1	32698.7	25905.8	0.196559	0.0206566	-2.34697
	A0A8B9BB51	Shootin-1	SHTN1	131994	111661	121071	19342.3	22023.5	20040.9	5.93952	0.00290826	2.57035		A0A8B9CA22	guanylate cyclase	GUCY1A1	30843	21204.6	21576.6	126707	102582	119231	0.211248	0.000299759	-2.24299
	A0A8B9CEQ2	Acyl-CoA synthetase long chain family member 4	ACSL4	275976	378800	302262	70471.5	49239.3	43747.1	5.85495	0.0011547	2.54966		A0A8B9CUB6	cGMP-dependent protein kinase	PRKG1	14992.8	18976.7	23605.5	70432.2	101329	98022.7	0.213412	0.00219255	-2.22829
	A0A8B9CA42	Cathepsin O	CTSO	74940.3	109280	110158	14529.4	22071.5	13678.2	5.85487	0.0023923	2.54964		A0A8B9BU11	Erythrocyte membrane protein band 4.1 like 2	EPB41L2	49844.8	31828	29461.6	176782	170663	151521	0.22273	0.000203746	-2.16663
up-regulated proteins top20 in H6vsP6	A0A8B9BV15	Fatty acid binding protein 4	FABP4	3.13825e+06	2.51211e+06	2.54188e+06	9297.98	10898.5	23991.3	185.396	0.00557091	7.53447	down-regulated proteins top20 in H6vsP6	A0A8B9D2I0	D-3-phosphoglycerate dehydrogenase	PHGDH	14356.5	4458.06	3791.68	134211	107167	134856	0.0600854	0.000267676	-4.05684
	A0A8B9ICL9	Zona pellucida glycoprotein 1	ZP1	178137	184416	178292	2094.86	1646.97	1801.78	97.5617	0.000126778	6.60824		A0A8B9BVX5	Transglutaminase 2	TGM2	7393.77	5823.68	5356.6	71951.6	66534.4	76258.6	0.0864937	2.22853e-05	-3.53126
	A0A8B9BCK9	Glycine C-acetyltransferase	GCAT	906932	859678	814887	24228.1	19831	22366.2	38.8631	0.000980025	5.28033		A0A8B9BM50	Tropomodulin 1	TMOD1	6246.04	4782.58	9703.65	89010.4	71660.9	78945.7	0.0865225	0.000153942	-3.53078
	A0A8B9BZF5	Leucine rich repeat containing 58	LRRC58	95241.7	146480	114512	3528.39	2740.1	3129.07	37.9071	0.0162786	5.2444		A0A8B9CP88	Neurofilament light	NEFL	47610.5	45272.1	52217.6	515018	532052	529543	0.0920328	1.21029e-07	-3.44171
	A0A8B9I575	Retinol dehydrogenase 10	RDH10	386272	501866	408490	14488.4	11441.8	15294.3	31.4528	0.00703693	4.97512		A0A8B9BE18	Niban apoptosis regulator 1	NIBAN1	17970.2	14942.1	13381	162305	143794	161212	0.099063	2.17897e-05	-3.33551
	A0A8B9BUZ4	Plastin 1	PLS1	866305	868425	913383	35781.9	27088.5	36782.2	26.5735	6.90821e-07	4.73191		A0A8B9BS71	Protein phosphatase, Mg2+/Mn2+ dependent 1H	PPM1H	12455.7	12466.1	13038.7	124796	98522.6	120187	0.110509	0.00624201	-3.17777
	A0A8B9B853	Galactocerebrosidase	GALC	2.52017e+06	2.28412e+06	2.14806e+06	85417.6	88223.5	94001.2	25.9763	0.00236067	4.69912		A0A8B9BUY5	Spectrin repeat containing nuclear envelope protein 2	SYNE2	14610.1	15186.8	12847	97527.1	94312.5	96903.1	0.147688	2.8353e-07	-2.75938
	A0A8B9BEB8	MAP7 domain containing 2	MAP7D2	464475	382997	368858	28408.1	20588.6	10469.1	20.4543	0.00021805	4.35433		A0A8B9C247	creatine kinase	CKB	192555	174779	174311	1.30865e+06	906317	1.31628e+06	0.153386	0.0178065	-2.70476
	A0A8B9D472	Leucine rich repeat neuronal 4	LRRN4	132909	127892	139073	7546.06	8889.12	6414.4	17.5003	2.87941e-06	4.12931		A0A8B9CAW4	Visinin like 1	VSNL1	43622.1	33122.3	40245.5	214180	304466	197964	0.163255	0.0255419	-2.6148
	A0A8B9BXU2	Monoglyceride lipase	MGLL	102138	157689	117223	7777.05	6725.07	8290.55	16.5426	0.0190955	4.04811		A0A8B9BY52	Peptidyl-cysteine S-nitrosylase GAPDH	GAPDHS	157617	175999	158615	985203	888485	1.05906e+06	0.167839	0.00328234	-2.57485
	A0A8B9CVA3	Dehydrogenase/reductase 3	DHRS3	85385.2	118673	84129.4	5078.06	5817.38	6543.61	16.5254	0.0152445	4.04662		A0A8B9CPU1	Adenosine deaminase	ADA	68085.9	54534	57816.4	376857	299668	359287	0.174198	0.000274252	-2.5212
	A0A8B9BLV4	Carbonic anhydrase 8	CA8	88975	83115.5	81967.2	5537.62	5373.51	4996.2	15.9711	0.000703834	3.99739		A0A8B9BZQ7	Filamin C	FLNC	113505	105741	110434	625198	609390	629692	0.176841	1.61855e-07	-2.49948
	A0A8B9BSV6	Purkinje cell protein 4	PCP4	428756	288482	316860	22913	12518.4	34765.2	14.7315	0.0156337	3.88083		A0A8B9BDJ8	CD2 associated protein	CD2AP	116776	104255	97350.9	600182	488588	638748	0.1843	0.00826601	-2.43987
	A0A8B9BDB3	NAD kinase 2, mitochondrial	NADK2	175619	157292	146769	13962.6	11729.8	11996.5	12.7274	0.00308426	3.66986		A0A8B9CMV6	Sequestosome 1	SQSTM1	38570.2	47284.7	33509.7	190322	182609	179938	0.2159	9.13821e-06	-2.21156
	A0A8B9CE57	Hematopoietic prostaglandin D synthase	HPGDS	4.46949e+06	4.26863e+06	4.24362e+06	395551	305962	358875	12.2424	8.03725e-07	3.61382		A0A8B9CJD1	1,4-alpha-glucan branching enzyme	GBE1	26125.1	29639.3	29064.9	138708	117967	135185	0.216478	9.50269e-05	-2.20771
	A0A8B9BK19	Interleukin-1 receptor-associated kinase 4	IRAK4	100251	148301	128427	11823.1	10669.5	10394.2	11.463	0.0143809	3.51891		A0A8B9C1B6	Phosphoglucomutase 5	PGM5	57744.2	63772.5	51890	273022	201683	254766	0.237716	0.00102555	-2.07269
	A0A8B9D038	Glycine cleavage system P protein	GLDC	93757.1	104841	88799.5	8399.33	8043.2	9217.03	11.2004	0.00281687	3.48548		A0A8B9BPK3	Adducin 3	ADD3	3999.29	5531.54	5329.66	20957	19115	21843.7	0.240012	7.44424e-05	-2.05882
	A0A8B9D2M8	1-phosphatidylinositol 4,5-bisphosphate phosphodiesterase	PLCB1	147131	150486	150203	14331.5	12927.4	13779.4	10.9123	3.09606e-08	3.44788		A0A8B9B8Q5	LSM family member 14B	LSM14B	44616.1	38128.6	40051.6	177772	166528	165993	0.240639	7.28273e-06	-2.05506
	A0A8B9B7K7	TBC1 domain family member 4	TBC1D4	58612	73906.9	67767.7	6668.46	7937.93	5980.45	9.72886	0.00487724	3.28227		A0A8B9BZ26	Inositol polyphosphate-5-phosphatase K	INPP5K	3507.5	6066.19	7581.93	20629.9	28330	21382.4	0.243888	0.0028766	-2.03571
	A0A8B9BSF1	NPC intracellular cholesterol transporter 2	NPC2	9.31653e+06	8.50795e+06	7.94462e+06	1.09735e+06	451051	1.13429e+06	9.60571	7.2131e-05	3.26389		A0A385NJI3	Carboxylic ester hydrolase	TGH	7577.35	9700.81	8998.28	33774.5	31589	38167.2	0.253804	0.000223531	-1.97822
