# Supplementary material for: Proteome of granulosa cells lipid droplets reveals mechanisms regulating lipid metabolism at hierarchical and pre-hierarchical follicle in goose
Source: Front Vet Sci. 2025 Mar 31;12:1544718. doi: 10.3389/fvets.2025.1544718 (PMC11995638; doi:10.3389/fvets.2025.1544718)
Supplement: SUPPLEMENTARY FIGURE S1 — The top 20 most significantly enriched GO terms and KEGG pathways. [file Data_Sheet_1.zip › Additional file/Table.S3.xlsx]

## Sheet: GO
Group	GO Term	ID	Class	Input number	Background number	P-Value	Corrected P-Value	Input
H2vsP2	intracellular protein transport	GO:0006886	Biological process	52	204	6.09305e-21	3.37311e-18	SCFD1|SNX2|CTTN|SNX6|RAB4A|WLS|GRTP1|MYO6|STXBP1|STXBP3|SCFD2|STX7|AP1S2|RABL3|SEC31A|AP2M1|TMED7|VPS45|TMED3|TMED2|RAB31|BCAP29|TBC1D4|ARF6|NSF|NAPG|SYTL4|NAPB|COPG1|AP1B1|TMED10|RAB14|SNX17|RAB5A|RAB5C|RAB5B|SEC24B|AP3M1|RAB6A|SEC24A|AP2A2|RAB21|RAB23|VPS18|VPS39|STX2|PICK1|VPS11|TBC1D30|STX12|RAB43|RAB19
	oxidation-reduction process	GO:0055114	Biological Process	63	421	5.86497e-15	1.24879e-12	MSMO1|HSD17B12|HSD17B10|GSR|CYB5R3|CYB5R2|QSOX2|ASPH|PRDX4|PECR|P4HA2|MGST1|GPD2|FDXR|DEGS1|DPYD|PCYOX1|DHRS7|SPR|PLOD1|POR|FOXRED1|IMPDH2|PCBD2|MICAL2|RTN4IP1|FASN|DNAJC10|PRDX6|MECR|ALDH18A1|PCYOX1L|NDUFA2|SELENOM|DLD|DHRS11|PDIA5|CYP51A1|KDSR|TP53I3|SCD5|ALDH6A1|TMX1|NDUFA9|HSDL1|HADH|VAT1|GSTO1|MTHFD1|ACAD9|UEVLD|PLOD2|MAOA|NDUFS3|RDH10|GPX4|SCD|SH3PXD2B|ALDH5A1|COQ7|AIFM1|PTGS1|PXDN
	mitochondrial respiratory chain complex I assembly	GO:0032981	Biological process	15	34	1.24303e-09	1.1099e-07	NDUFAB1|NDUFA5|NDUFA2|NDUFB9|ACAD9|NDUFB5|NDUFAF7|NDUFA8|NDUFB10|FOXRED1|NDUFB6|NDUFS5|NDUFS7|NDUFA10|NDUFA9
	endocytic recycling	GO:0032456	Biological process	14	30	2.51058e-09	2.13647e-07	SNX3|SNX17|RAB35|EHD4|EHD3|SNX12|MICALL2|ARF6|ACAP2|CCDC93|VPS53|VPS51|VPS50|RAB14
	protein transport	GO:0015031	Biological process	22	94	4.5545e-09	3.40726e-07	KTN1|ARL8A|RAB2A|CHMP3|CHMP6|CCDC93|RRBP1|LMAN2L|SCAMP2|SCAMP3|HOOK1|MON2|EXOC2|SEC22B|VPS50|IST1|ACTN4|RAB33B|UEVLD|VPS53|VPS51|GOSR1
	endoplasmic reticulum to Golgi vesicle-mediated transport	GO:0006888	Biological process	19	71	8.0546e-09	5.7167e-07	TMED7|SCFD1|TMED3|TMED2|VAMP7|SEC22B|BCAP29|ERGIC3|ERGIC1|VTI1A|LMAN2|COPG1|GOSR2|LMAN1|ZW10|GOSR1|LMAN2L|SEC31A|TMED10
	translation	GO:0006412	Biological process	22	107	3.46671e-08	2.18088e-06	MRPL24|MRPL22|RPL27A|RPL3|MRPS17|MRPS11|MRPS30|RPL23|MRPL10|MRPL37|MRPL15|MRPS9|MRPL19|MRPS5|RPL14|RPL15|MRPL3|RPL12|RPL13|EIF2AK2|MRPS23|MRPL41
	fatty acid beta-oxidation	GO:0006635	Biological process	12	26	3.84271e-08	2.36369e-06	BDH2|HADHA|ACAT2|ACAA1|EHHADH|ACAA2|ECI1|DECR1|ACAD11|HSD17B4|ABCD3|ECHDC1
	Golgi organization	GO:0007030	Biological process	18	71	4.02359e-08	2.42115e-06	TMED7|TMED3|TMED2|RAB30|RAB1A|HOOK1|ZW10|ATL2|RAB2A|LMAN1|GOLGA5|LMAN2|PI4K2A|VPS51|TMED10|LMAN2L|SURF4|RAB43
	mitochondrial electron transport, NADH to ubiquinone	GO:0006120	Biological process	9	13	1.52941e-07	7.98756e-06	NDUFV2|NDUFB9|DLD|NDUFB6|NDUFB8|NDUFA8|NDUFS2|COQ9|NDUFA10
	vesicle docking involved in exocytosis	GO:0006904	Biological process	11	25	2.08666e-07	1.06961e-05	RAB8B|VPS45|RAB8A|EXOC4|SCFD1|VPS18|VPS11|STXBP1|STXBP3|SCFD2|RAB12
	phosphorylation	GO:0016310	Biological process	17	73	2.70568e-07	1.36169e-05	NADK|PAPSS2|PRPS2|DCK|CKB|AK3|FAM20B|UCK2|NMRK2|UPRT|NADK2|PDXK|ADPGK|AK6|ALDH18A1|MVK|XYLB
	protein N-linked glycosylation via asparagine	GO:0018279	Biological process	9	15	3.71727e-07	1.83739e-05	RPN1|ALG8|UBE2J1|DDOST|MAGT1|STT3B|STT3A|UGGT2|UGGT1
	mitochondrion organization	GO:0007005	Biological process	13	46	1.09314e-06	4.72784e-05	SQSTM1|TMEM11|DNAJA3|ATAD3A|NIPSNAP2|PHB2|YME1L1|PRDX3|MAN2A1|LONP1|RHOT1|VPS13D|HTRA2
	cytoplasmic translation	GO:0002181	Biological process	11	31	1.17128e-06	4.91229e-05	RPL22L1|RPL8|RPL9|RPL6|RPLP0|RPL18A|RPL35A|RPL15|ZC3H15|EIF4H|RPL11
	respiratory electron transport chain	GO:0022904	Biological process	8	14	2.21674e-06	9.02344e-05	NDUFV2|NDUFA5|NDUFAF2|ETFDH|SLC25A4|MYBBP1A|SDHA|SDHB
	endocytosis	GO:0006897	Biological process	19	118	7.22629e-06	0.000266698	SNX2|FNBP1|EHD4|RAB5A|VLDLR|RAB5C|RAB5B|RAB1A|LRP8|ATP6V1H|REPS2|AP2M1|PIK3C2A|AP3M1|EPS15L1|NPC1|EHD3|MYO6|SH3GL3
	vesicle-mediated transport	GO:0016192	Biological process	17	97	8.11657e-06	0.000288034	EXOC2|VPS45|SCFD2|VAMP7|VPS39|TBC1D4|ARF6|AP3M1|NAPG|RAB2A|STXBP3|AP1S2|AP1B1|SCFD1|MYO5A|STXBP1|AP2M1
	retrograde transport, endosome to Golgi	GO:0042147	Biological process	12	51	1.39574e-05	0.000454519	RAB9A|VAMP3|GOSR1|SNX6|RAB7A|RAB6A|GOSR2|VTI1A|VPS53|VPS51|VPS50|TMEM87A
	cellular oxidant detoxification	GO:0098869	Biological process	12	51	1.39574e-05	0.000454519	PTGS1|GSR|CLIC2|GSTO1|PRDX6|PRDX4|PRDX3|CAT|MGST3|MGST1|GPX4|PXDN
	endoplasmic reticulum organization	GO:0007029	Biological process	8	23	3.86495e-05	0.00115031	ATL2|ATL1|SMPD4|LMAN1|LMAN2|LMAN2L|SEC61A1|SEC31A
	response to oxidative stress	GO:0006979	Biological process	11	48	3.90638e-05	0.00115031	PTGS1|NCOA7|PRDX6|PRDX4|GCLC|ETFDH|SLC25A4|GPX4|NDUFA12|HMOX2|PXDN
	protein N-linked glycosylation	GO:0006487	Biological process	9	31	4.16425e-05	0.00118831	ALG8|MOGS|ENTPD5|ALG5|RPN2|MGAT5|ALG12|DAD1|B4GALT7
	positive regulation of protein localization to plasma membrane	GO:1903078	Biological process	9	31	4.16425e-05	0.00118831	ITGB1|SQSTM1|PLS1|EGFR|ARF6|PTPN9|RER1|LGALS3|ATP2B4
	Rab protein signal transduction	GO:0032482	Biological process	6	11	5.29307e-05	0.00145062	RAB9A|RAB21|RAB35|RAB4A|RAB33B|RAB30
	cristae formation	GO:0042407	Biological process	6	11	5.29307e-05	0.00145062	APOO|LETM1|APOOL|AFG3L2|DNAJC11|IMMT
	GTP metabolic process	GO:0046039	Biological process	6	11	5.29307e-05	0.00145062	RAB23|AK3|AK4|MFN1|OPA1|GNAI3
	retrograde vesicle-mediated transport, Golgi to endoplasmic reticulum	GO:0006890	Biological process	9	34	7.64331e-05	0.00195895	SEC22B|ERGIC3|RAB6A|ERGIC1|RINT1|RER1|LMAN2|NBAS|TMEM115
	cell redox homeostasis	GO:0045454	Biological process	9	34	7.64331e-05	0.00195895	GSR|TMX3|DLD|PRDX6|PDIA5|PRDX4|PRDX3|GCLC|DNAJC10
	regulation of endocytosis	GO:0030100	Biological process	7	19	8.85286e-05	0.00224814	RAB5A|SNX12|RAB5C|RAB4A|RAB5B|PTPN1|PACSIN3
	protein folding	GO:0006457	Biological process	13	74	9.02107e-05	0.00226108	CLPX|GRPEL1|DNAJA1|DNAJA3|DNAJB11|QSOX2|TRAP1|NUDC|DNAJC1|ERP44|PPIC|PPIB|CANX
	polysomal ribosome	GO:0042788	Biological Process	7	21	0.000147733	0.0034077	LARP1|RPL7A|RPL8|BTF3|RPL6|RPL18A|RPL11
	proton transmembrane transport	GO:1902600	Biological process	12	68	0.000160495	0.00364138	SLC9A6|SLC15A1|COX5A|ATP2A2|NDUFA4|ATP6V1H|ATP6V0A1|ATP1A1|ATP6V0D1|NNT|COX6A1|COX7A2L
	carbohydrate metabolic process	GO:0005975	Biological process	12	69	0.000181096	0.00394703	PARG|NPL|HEXA|PGM5|HYAL1|UEVLD|B4GALT1|GBE1|CS|GPD1L|CHID1|B4GALT7
	cell adhesion mediated by integrin	GO:0033627	Biological process	6	15	0.000200005	0.00419699	ITGB1|ITGB5|ITGA2|ITGAV|FBN1|ADAM17
	ubiquitin-dependent ERAD pathway	GO:0030433	Biological Process	10	49	0.000200146	0.00419699	SEL1L|AUP1|UBE2J1|ERLIN2|FAF2|MAN1B1|DERL1|DNAJC10|STT3B|WFS1
	mitochondrion morphogenesis	GO:0070584	Biological Process	6	16	0.000264989	0.00535038	BCL2L1|MFF|PNPT1|SSBP1|DNM1L|IMMT
	tricarboxylic acid cycle	GO:0006099	Biological process	7	24	0.00029293	0.005689	OGDH|DLST|SUCLA2|SDHA|CS|SDHC|SDHB
	ATP transport	GO:0015867	Biological process	7	24	0.00029293	0.005689	SLC25A1|SLC25A6|SLC25A4|SLC25A22|SLC25A21|SLC25A24|SLC25A13
	intra-Golgi vesicle-mediated transport	GO:0006891	Biological process	7	24	0.00029293	0.005689	RAB33B|RAB6A|NSF|CUX1|VTI1A|COPG1|GOSR2
	cellular response to insulin stimulus	GO:0032869	Biological process	9	42	0.00030245	0.00581375	RAB8B|RAB8A|LPIN2|RAB31|TBC1D4|SYAP1|MYO5A|RAB12|PIK3AP1
	endosome organization	GO:0007032	Biological process	8	33	0.00031897	0.00600618	SQSTM1|WASHC4|VPS18|RAB5B|HOOK1|VPS11|DNAJC13|PI4K2A
	actin filament organization	GO:0007015	Biological process	13	90	0.00049962	0.00892225	MARCKSL1|TPM2|NCK2|MPRIP|MYO1C|MYO6|TPM1|CD2AP|SHROOM3|SHROOM2|CGNL1|MYO5A|ELMO2
	protein localization to plasma membrane	GO:0072659	Biological process	13	90	0.00049962	0.00892225	RAB8B|IKBKB|EHD4|EHD3|TMED2|SLC9A3R2|ATP1B1|STXBP1|RAB8A|PALM|PKP2|MYO5A|RAB12
	inner mitochondrial membrane organization	GO:0007007	Biological process	4	6	0.000592399	0.0100599	CHCHD3|TMEM11|CHCHD6|OPA1
	mitochondrial electron transport, ubiquinol to cytochrome c	GO:0006122	Biological process	4	6	0.000592399	0.0100599	UQCRFS1|UQCRB|CYCS|UQCRQ
	vacuole organization	GO:0007033	Biological process	4	6	0.000592399	0.0100599	VPS4A|VPS11|MAN2A1|VPS18
	posttranslational protein targeting to membrane, translocation	GO:0031204	Biological process	4	6	0.000592399	0.0100599	SEC61A1|SEC61A2|SEC62|SEC63
	mitochondrial calcium ion homeostasis	GO:0051560	Biological process	5	12	0.000599968	0.0101263	MCU|AFG3L2|LETM1|IMMT|ANXA6
	cellular response to oxidative stress	GO:0034599	Biological process	8	38	0.000719644	0.0117175	GSR|ATP2A2|PNPT1|STX2|PRDX3|LONP1|SLC25A24|HTRA2
	myelination	GO:0042552	Biological process	7	29	0.000770237	0.0123954	HEXB|HEXA|EIF2B5|AFG3L2|GALC|MYO5A|NAB2
	protein secretion	GO:0009306	Biological process	7	30	0.000914907	0.0140692	RAB8B|SEL1L|RAB8A|COPG1|TMEM167A|RAB12|PAFAH1B1
	long-chain fatty acid metabolic process	GO:0001676	Biological process	5	14	0.00104901	0.0157808	CPT1A|ACAD9|ACSL1|SLC27A1|SLC27A4
	regulation of protein localization	GO:0032880	Biological process	7	31	0.00108015	0.0160745	RAB9A|UFL1|AFDN|RSL1D1|WASL|MAPK8|RAB14
	exocytosis	GO:0006887	Biological process	9	52	0.00117231	0.0170787	EXOC2|EXOC3|EXOC1|EXOC4|VAMP7|SYTL4|STX2|RAB11A|MYO5A
	endoplasmic reticulum unfolded protein response	GO:0030968	Biological process	7	32	0.00126793	0.0182351	EIF2AK2|DERL1|TBL2|CDK5RAP3|PTPN1|WFS1|CANX
	aerobic respiration	GO:0009060	Biological process	5	15	0.00134926	0.0189582	COX6A1|CAT|SDHB|UQCRB|NDUFS7
	autophagosome assembly	GO:0000045	Biological process	8	43	0.00145173	0.0201929	RAB7A|RAB23|WDR45B|RAB33B|RAB1A|RAB19|STX12|RAB43
	protein peptidyl-prolyl isomerization	GO:0000413	Biological process	7	33	0.0014803	0.0202014	FKBP14|FKBP11|FKBP4|PTPRA|PPIC|PPIB|PIN4
	negative regulation of protein ubiquitination	GO:0031397	Biological process	7	33	0.0014803	0.0202014	UFL1|SQSTM1|DNAJA1|PRMT3|GCLC|OGT|N4BP1
	Golgi to plasma membrane protein transport	GO:0043001	Biological process	6	24	0.00156905	0.0210887	VAMP3|VAMP7|RAB31|MACF1|NSF|ANK3
	cortical actin cytoskeleton organization	GO:0030866	Biological process	6	24	0.00156905	0.0210887	EPB41L1|EPB41L3|ARF6|EPB41|IKBKB|NCKAP1
	apoptotic process	GO:0006915	Biological process	13	104	0.00166062	0.022099	TICAM1|RPS6KA3|BCL2L13|IFT57|OGT|OPA1|PRDX3|SH3GLB1|DAP3|BABAM2|GAS2|DAD1|BNIP2
	proteasomal ubiquitin-independent protein catabolic process	GO:0010499	Biological process	5	16	0.00170841	0.0225184	PSMA2|PSMA3|PSMB4|PSMA6|PSMA5
	antigen processing and presentation	GO:0019882	Biological process	5	16	0.00170841	0.0225184	RAB8B|RAB35|RAB4A|RAB6A|RAB5B
	protein stabilization	GO:0050821	Biological process	13	105	0.00179401	0.0231838	CTNND1|WFS1|LAMP1|PHB2|RPL23|PPIB|STX12|LAMP2|PIK3R1|ATP1B1|NCLN|APOA1|RPL11
	very long-chain fatty acid metabolic process	GO:0000038	Biological process	4	9	0.00181752	0.0231838	ACOX1|ACSL1|HSD17B4|ACAA1
	ER-associated misfolded protein catabolic process	GO:0071712	Biological Process	4	9	0.00181752	0.0231838	DERL1|SDF2L1|UGGT2|UGGT1
	positive regulation of blood vessel endothelial cell migration	GO:0043536	Biological process	6	25	0.00187532	0.0234881	ATP5F1B|THBS1|PLCG1|ADAM17|P2RX4|NUS1
	positive regulation of protein secretion	GO:0050714	Biological process	6	25	0.00187532	0.0234881	SYTL4|EXOC1|ARF6|CD2AP|SEC24A|DNM1L
	positive regulation of actin filament polymerization	GO:0030838	Biological process	6	26	0.00222476	0.0270094	CTTN|NCK2|CDC42EP3|BAIAP2L1|ARF6|FCHSD1
	actin filament bundle assembly	GO:0051017	Biological process	6	26	0.00222476	0.0270094	PLS1|ADD3|ADD1|ACTN4|LIMA1|BAIAP2L1
	cell cycle	GO:0007049	Biological process	8	47	0.00238476	0.0288254	ARL8A|NUDC|EPB41|SPECC1L|CHAF1A|BABAM2|GNAI2|GNAI1
	cell division	GO:0051301	Biological process	11	83	0.00244158	0.0289519	GNAI2|SPDL1|CKS2|ARL8A|NUDC|EPB41|SPECC1L|BABAM2|PAFAH1B1|GNAI3|GNAI1
	negative regulation of endoplasmic reticulum stress-induced intrinsic apoptotic signaling pathway	GO:1902236	Biological process	4	10	0.00245799	0.0289519	BCL2L1|PTPN1|WFS1|OPA1
	regulation of cellular senescence	GO:2000772	Biological process	4	10	0.00245799	0.0289519	PNPT1|RSL1D1|ZNF277|ZMPSTE24
	COPII-coated vesicle cargo loading	GO:0090110	Biological process	4	10	0.00245799	0.0289519	RAB1A|SEC24A|SEC31A|SEC24B
	glutamate metabolic process	GO:0006536	Biological process	4	10	0.00245799	0.0289519	GOT2|ALDH5A1|ALDH18A1|GCLC
	ribosomal large subunit assembly	GO:0000027	Biological process	5	19	0.00320462	0.0360585	RPL6|RPLP0|RPL11|RPL12|RPL3
	proteasomal protein catabolic process	GO:0010498	Biological process	5	19	0.00320462	0.0360585	PSMA2|PSMA3|PSMB4|PSMA6|PSMA5
	reactive oxygen species metabolic process	GO:0072593	Biological process	5	19	0.00320462	0.0360585	NDUFS1|PRDX4|NDUFS3|NNT|NDUFAF2
	regulation of exocytosis	GO:0017157	Biological process	5	19	0.00320462	0.0360585	RAB8B|RAB8A|RAB12|RALA|RAB21
	endosomal transport	GO:0016197	Biological process	7	39	0.00339543	0.0377452	EHD4|EHD3|WASHC4|ARL8B|REPS2|EPS15L1|ARHGAP1
	lysosome organization	GO:0007040	Biological process	6	29	0.00356954	0.0395219	HEXB|ACP2|VPS18|HEXA|HOOK1|CLN5
	acetyl-CoA biosynthetic process from pyruvate	GO:0006086	Biological process	3	5	0.00383519	0.0401468	PDHX|DLAT|DLD
	pyramidal neuron development	GO:0021860	Biological process	3	5	0.00383519	0.0401468	OGDH|DCLK2|UQCRQ
	regulation of cellular respiration	GO:0043457	Biological process	3	5	0.00383519	0.0401468	PIK3CA|PNPT1|CISD1
	negative regulation of mitochondrial outer membrane permeabilization involved in apoptotic signaling pathway	GO:1901029	Biological process	3	5	0.00383519	0.0401468	ACAA2|SLC25A6|GCLC
	COPII-coated vesicle budding	GO:0090114	Biological process	3	5	0.00383519	0.0401468	VAPA|VAPB|SEC31A
	glycoside catabolic process	GO:0016139	Biological process	3	5	0.00383519	0.0401468	GLA|GBA2|FUCA2
	vesicle fusion	GO:0006906	Biological process	6	30	0.0041294	0.0418305	VAMP3|VAMP7|STX2|STX7|STX12|GOSR1
	endosome to lysosome transport	GO:0008333	Biological process	6	30	0.0041294	0.0418305	RAB7A|VAMP7|VPS18|VPS39|HOOK1|RAB12
	mitochondrial fusion	GO:0008053	Biological process	4	12	0.00417096	0.0418305	MFN1|AFG3L2|MFF|OPA1
	proteolysis involved in cellular protein catabolic process	GO:0051603	Biological process	5	21	0.00461744	0.0453229	CLPX|FAP|IDE|LGMN|CTSO
	positive regulation of ATPase activity	GO:0032781	Biological process	5	21	0.00461744	0.0453229	DNAJA1|ALDOB|ATP1B3|DNAJC10|ATP1B1
	regulation of multicellular organism growth	GO:0040014	Biological process	5	21	0.00461744	0.0453229	PIK3CA|SGPL1|AFG3L2|HTRA2|ZMPSTE24
	retrograde protein transport, ER to cytosol	GO:0030970	Biological process	4	13	0.00526973	0.0500466	DERL1|SEL1L|AUP1|FAF2
	ubiquinone biosynthetic process	GO:0006744	Biological process	4	13	0.00526973	0.0500466	FDXR|COQ5|COQ7|COQ9
	proteoglycan biosynthetic process	GO:0030166	Biological process	4	13	0.00526973	0.0500466	BMPR1B|CHST12|FAM20B|CANT1
	hydrogen peroxide catabolic process	GO:0042744	Biological process	4	13	0.00526973	0.0500466	PRDX4|PRDX3|PXDN|CAT
	negative regulation of JNK cascade	GO:0046329	Biological process	4	13	0.00526973	0.0500466	PAFAH1B1|DUSP3|ITCH|TAOK3
	Ras protein signal transduction	GO:0007265	Biological process	6	32	0.00543994	0.0500466	RRAS2|SDCBP|USP28|RALB|RALA|KRAS
	phosphatidylinositol-mediated signaling	GO:0048015	Biological process	6	32	0.00543994	0.0500466	EXOC1|OGT|PLCL2|PIK3C2A|PIK3CA|PLCD1
	electron transport chain	GO:0022900	Biological process	6	32	0.00543994	0.0500466	NDUFA4|SDHB|GLRX5|NDUFS4|FDX1|COX7A2L
	cardiolipin biosynthetic process	GO:0032049	Biological process	3	6	0.00556876	0.0500466	PLA2G6|SLC27A1|PGS1
	establishment of protein localization to organelle	GO:0072594	Biological process	3	6	0.00556876	0.0500466	RAB11A|LAMP2|LAMP1
	vesicle fusion with Golgi apparatus	GO:0048280	Biological process	3	6	0.00556876	0.0500466	GOSR2|SEC22B|VTI1A
	long-chain fatty acid import into cell	GO:0044539	Biological process	3	6	0.00556876	0.0500466	SLC27A4|ACSL1|SLC27A1
	SRP-dependent cotranslational protein targeting to membrane, translocation	GO:0006616	Biological process	3	6	0.00556876	0.0500466	SRP54|SEC61A1|SEC61A2
	response to endoplasmic reticulum stress	GO:0034976	Biological process	6	33	0.00619849	0.0549917	UFL1|EIF2B5|TMEM33|ERP44|TMX1|PIK3R1
	ATP metabolic process	GO:0046034	Biological process	4	14	0.00654642	0.0568041	CLPX|ENTPD5|ATP1B1|AK4
	protein O-linked glycosylation	GO:0006493	Biological process	4	14	0.00654642	0.0568041	EOGT|OGT|GALNT1|POGLUT1
	cholesterol efflux	GO:0033344	Biological process	4	14	0.00654642	0.0568041	NPC1|SOAT1|APOA1|STX12
	anterograde axonal transport	GO:0008089	Biological process	4	14	0.00654642	0.0568041	ARL8B|RAB21|ARL8A|AP3M1
	protein localization to membrane	GO:0072657	Biological process	4	14	0.00654642	0.0568041	SH3PXD2B|TM9SF4|TM9SF3|TM9SF2
	cellular response to virus	GO:0098586	Biological process	4	14	0.00654642	0.0568041	RIOK3|LGALS8|MAPK11|CHUK
	regulation of catalytic activity	GO:0050790	Biological process	7	45	0.0067879	0.0585325	GRPEL1|AUP1|DNAJA3|BRCC3|BMP2K|COX6A1|GPSM1
	adult walking behavior	GO:0007628	Biological process	5	24	0.0074911	0.0621508	HEXA|NPC1|ABHD12|HTRA2|ZMPSTE24
	establishment of mitotic spindle orientation	GO:0000132	Biological process	5	24	0.0074911	0.0621508	ITGB1|GJA1|ZW10|PAFAH1B1|SPDL1
	positive regulation by host of viral genome replication	GO:0044829	Biological process	3	7	0.00770149	0.0621508	STOM|PPIB|VAPA
	regulation of gastrulation	GO:0010470	Biological process	3	7	0.00770149	0.0621508	PHLDB1|PHLDB2|POGLUT1
	mitochondrial electron transport, cytochrome c to oxygen	GO:0006123	Biological process	3	7	0.00770149	0.0621508	COX6A1|COX5A|CYCS
	tetrahydrobiopterin biosynthetic process	GO:0006729	Biological process	3	7	0.00770149	0.0621508	PCBD2|SPR|PTS
	cellular response to low-density lipoprotein particle stimulus	GO:0071404	Biological process	3	7	0.00770149	0.0621508	ITGB1|SREBF2|NPC1
	peroxisome fission	GO:0016559	Biological process	3	7	0.00770149	0.0621508	DNM1L|MFF|ACOT8
	fatty acid beta-oxidation using acyl-CoA dehydrogenase	GO:0033539	Biological process	3	7	0.00770149	0.0621508	ACAD11|ACADL|ETFDH
	negative regulation of NF-kappaB transcription factor activity	GO:0032088	Biological process	6	35	0.00794169	0.0631861	UFL1|TAX1BP1|ITCH|CHUK|CAT|CDK5RAP3
	cellular response to interleukin-4	GO:0071353	Biological process	4	15	0.0080124	0.0631861	RPLP0|FASN|RPL3|IMPDH2
	positive regulation of G1/S transition of mitotic cell cycle	GO:1900087	Biological process	5	25	0.00867551	0.0668908	ANKRD17|HYAL1|EGFR|EIF4G1|ADAM17
	mitotic metaphase plate congression	GO:0007080	Biological process	5	25	0.00867551	0.0668908	RAB11A|ZW10|CHMP6|VPS4B|SPDL1
	negative regulation of extrinsic apoptotic signaling pathway	GO:2001237	Biological process	5	25	0.00867551	0.0668908	LGALS3|CTTN|ITGAV|SIAH2|GCLC
	cellular potassium ion homeostasis	GO:0030007	Biological process	3	8	0.0102524	0.0740956	ATP1B3|ATP1A1|ATP1B1
	early endosome to Golgi transport	GO:0034498	Biological process	3	8	0.0102524	0.0740956	SNX2|EHD3|RAB6A
	establishment or maintenance of transmembrane electrochemical gradient	GO:0010248	Biological process	3	8	0.0102524	0.0740956	ATP1B3|ATP1A1|ATP1B1
	regulation of proteasomal ubiquitin-dependent protein catabolic process	GO:0032434	Biological process	3	8	0.0102524	0.0740956	UFL1|RAD23B|UBQLN4
	melanosome transport	GO:0032402	Biological process	3	8	0.0102524	0.0740956	RAB1A|RAB11A|MYO5A
	L-glutamate transmembrane transport	GO:0015813	Biological process	3	8	0.0102524	0.0740956	SLC25A22|ARL6IP5|SLC25A13
	SNARE complex assembly	GO:0035493	Biological process	3	8	0.0102524	0.0740956	STXBP1|VAMP3|VAMP7
	regulation of insulin receptor signaling pathway	GO:0046626	Biological process	3	8	0.0102524	0.0740956	OGT|BAIAP2L1|PIK3R1
	positive regulation of neuron migration	GO:2001224	Biological process	3	8	0.0102524	0.0740956	NSMF|PLAA|SHTN1
	sodium ion export across plasma membrane	GO:0036376	Biological process	3	8	0.0102524	0.0740956	ATP1B3|ATP1A1|ATP1B1
	mitochondrial respiratory chain complex III assembly	GO:0034551	Biological process	3	8	0.0102524	0.0740956	UQCRB|LYRM7|UQCC1
	lysosomal transport	GO:0007041	Biological process	3	8	0.0102524	0.0740956	VPS53|VPS51|IGF2R
	protein phosphorylation	GO:0006468	Biological process	19	226	0.0104345	0.0752155	RIOK3|RPS6KA3|PTPRA|NEK1|RAF1|FAM20B|BMP2K|CDK14|CHUK|BMPR1B|CASK|PRKG1|AKAP13|PIK3R1|PAK4|RPS6KA5|BCR|IRAK4|TAOK3
	neuron apoptotic process	GO:0051402	Biological process	5	27	0.01142	0.0811672	BCL2L1|NAE1|AIFM1|PIGT|NCSTN
	negative regulation of protein catabolic process	GO:0042177	Biological process	5	27	0.01142	0.0811672	SNX3|EGFR|SNX12|SERPINE2|CYP51A1
	Golgi to plasma membrane transport	GO:0006893	Biological process	4	17	0.0115534	0.0811672	EXOC2|EXOC1|EXOC4|CCDC93
	vesicle transport along actin filament	GO:0030050	Biological process	4	17	0.0115534	0.0811672	MYO5A|MYO1C|MYO6|ACTN4
	cytoplasmic microtubule organization	GO:0031122	Biological process	6	39	0.0124394	0.0867313	DST|HOOK1|TUBG1|CLIP1|VPS4B|SLK
	liver development	GO:0001889	Biological process	6	39	0.0124394	0.0867313	PIK3CA|ARF6|MAN2A1|SEC63|ALDOB|ZMPSTE24
	cholesterol metabolic process	GO:0008203	Biological process	5	28	0.0129912	0.0891392	SOAT1|GBA2|FDX1|VLDLR|CAT
	fatty acid metabolic process	GO:0006631	Biological process	5	28	0.0129912	0.0891392	CPT1A|HADH|ACSF2|SGPL1|MECR
	positive regulation of Arp2/3 complex-mediated actin nucleation	GO:2000601	Biological process	3	9	0.0132356	0.0891392	CYFIP1|WASL|NCKAP1
	cellular amino acid metabolic process	GO:0006520	Biological process	3	9	0.0132356	0.0891392	GOT2|PM20D1|THNSL1
	I-kappaB phosphorylation	GO:0007252	Biological process	3	9	0.0132356	0.0891392	IKBKB|ERC1|CHUK
	2-oxoglutarate metabolic process	GO:0006103	Biological process	3	9	0.0132356	0.0891392	GOT2|MRPS36|KYAT3
	Golgi vesicle transport	GO:0048193	Biological process	3	9	0.0132356	0.0891392	CUX1|VPS51|PRKD1
	glycerophospholipid catabolic process	GO:0046475	Biological process	3	9	0.0132356	0.0891392	PRDX6|GDPD1|SMPD4
	apoptotic signaling pathway	GO:0097190	Biological process	4	18	0.0136469	0.0903697	PAWR|SGPL1|P2RX4|ANXA6
	cellular response to reactive oxygen species	GO:0034614	Biological process	4	18	0.0136469	0.0903697	EGFR|MAPK8|PRDX3|CHUK
	clathrin-dependent endocytosis	GO:0072583	Biological process	4	18	0.0136469	0.0903697	AP2M1|AP2A2|CANX|GPR107
	actin cytoskeleton reorganization	GO:0031532	Biological Process	6	40	0.013796	0.0911394	CTTN|SHC1|GAB1|PTPN1|PARVA|RALA
	proteasome-mediated ubiquitin-dependent protein catabolic process	GO:0043161	Biological process	11	108	0.0141603	0.0933228	GID4|TRIM2|RAD23B|ITCH|SIAH2|PSMA2|PSMA3|PSMA6|PSMA5|PLAA|PSMB4
	toxin transport	GO:1901998	Biological process	5	29	0.0147021	0.0964348	SCFD1|DNAJA1|ATP6V0A1|VPS11|RAB43
	cellular response to interferon-gamma	GO:0071346	Biological process	6	41	0.0152525	0.0995728	VAMP3|MYO1C|STXBP1|STXBP3|RAB43|RAB12
	cholesterol homeostasis	GO:0042632	Biological process	7	54	0.0158669	0.10254	EPHX2|LIMA1|SREBF2|NPC1|SEC24A|APOA1|NUS1
	rRNA processing	GO:0006364	Biological process	7	54	0.0158669	0.10254	RPL35A|RPL14|WDR36|RPL11|UTP15|NPM3|PIN4
	lipid storage	GO:0019915	Biological process	4	19	0.0159663	0.10254	HEXA|HEXB|APOA1|LDAH
	adipose tissue development	GO:0060612	Biological process	4	19	0.0159663	0.10254	SH3PXD2B|PIK3CA|PGRMC2|SELENOM
	protein targeting	GO:0006605	Biological process	4	19	0.0159663	0.10254	PICK1|LAMP2|RPL11|SRPRA
	protein-containing complex assembly	GO:0065003	Biological process	5	30	0.0165576	0.104103	PARD6B|ZW10|AFG3L2|ST13|PEX14
	cellular sodium ion homeostasis	GO:0006883	Biological process	3	10	0.0166611	0.104103	ATP1B3|ATP1A1|ATP1B1
	positive regulation of stress-activated MAPK cascade	GO:0032874	Biological process	3	10	0.0166611	0.104103	ARL6IP5|EIF2AK2|TAOK3
	release of cytochrome c from mitochondria	GO:0001836	Biological process	3	10	0.0166611	0.104103	BCL2L1|DNM1L|MFF
	apoptotic mitochondrial changes	GO:0008637	Biological process	3	10	0.0166611	0.104103	NDUFS1|DNM1L|SLC25A4
	negative regulation of anoikis	GO:2000811	Biological process	3	10	0.0166611	0.104103	ITGB1|PIK3CA|PTRH2
	positive regulation of exocytosis	GO:0045921	Biological process	3	10	0.0166611	0.104103	RAB9A|SYTL4|RAB5A
	positive regulation of macroautophagy	GO:0016239	Biological process	4	20	0.0185187	0.113924	LARP1|RAB12|TSC2|GNAI3
	autophagy	GO:0006914	Biological process	5	31	0.0185621	0.113924	VPS39|VPS51|VTI1A|NPC1|VPS11
	bone development	GO:0060348	Biological process	5	31	0.0185621	0.113924	SH3PXD2B|SLC38A10|PAPSS2|PPIB|SMAD1
	adenylate cyclase-modulating G protein-coupled receptor signaling pathway	GO:0007188	Biological process	6	44	0.0202534	0.123212	GNAS|GNA13|GNA11|GNAI2|GNAI3|GNAI1
	cell population proliferation	GO:0008283	Biological process	9	85	0.0204545	0.123297	BCL2L1|LARP1|YME1L1|CKS2|TACC2|GNB1|USP28|CDK5RAP3|MRPS27
	response to unfolded protein	GO:0006986	Biological process	3	11	0.0205346	0.123297	STT3B|ERP44|HSPA9
	regulation of focal adhesion assembly	GO:0051893	Biological process	3	11	0.0205346	0.123297	MACF1|DUSP3|SLK
	negative regulation of cell-matrix adhesion	GO:0001953	Biological process	3	11	0.0205346	0.123297	CASK|PIK3R1|THBS1
	positive regulation of neutrophil chemotaxis	GO:0090023	Biological process	3	11	0.0205346	0.123297	MOSPD2|MCU|DNM1L
	positive regulation of NF-kappaB transcription factor activity	GO:0051092	Biological process	8	71	0.0207259	0.124176	TICAM1|EIF2AK2|PRDX3|CHUK|CAT|IKBKB|PSMA6|MYD88
	actin cytoskeleton organization	GO:0030036	Biological process	10	100	0.0208907	0.124893	SHROOM3|SDCBP|SPECC1L|SHROOM2|SMTN|SSH2|PAFAH1B1|INF2|BCR|KRAS
	fatty acid biosynthetic process	GO:0006633	Biological process	4	21	0.0213098	0.126307	NDUFAB1|DEGS1|ABCD3|FASN
	positive regulation of phagocytosis	GO:0050766	Biological process	4	21	0.0213098	0.126307	MFGE8|APOA1|BCR|LMAN2
	microtubule cytoskeleton organization	GO:0000226	Biological process	9	86	0.0217595	0.128697	MAP1A|PARD3|TACC2|EML4|DCLK2|TUBG1|PARD3B|PHLDB2|GAS2
	negative regulation of apoptotic process	GO:0043066	Biological process	16	196	0.0222668	0.130582	BCL2L1|TAX1BP1|AVEN|SHC1|ATAD3A|YME1L1|PHB2|TMF1|EIF2AK2|EGFR|CAT|PIK3R1|BABAM2|DAB2|MAPK8|DAD1
	positive regulation of catalytic activity	GO:0043085	Biological process	5	33	0.0230351	0.133622	SH3PXD2B|DDOST|DAD1|CHUK|NCSTN
	positive regulation of protein serine/threonine kinase activity	GO:0071902	Biological process	5	33	0.0230351	0.133622	SLC27A1|ACSL1|CAB39|SYAP1|RALB
	receptor-mediated endocytosis	GO:0006898	Biological process	5	33	0.0230351	0.133622	SNX17|DAB2|CTTN|DNAJC13|AP2A2
	negative regulation of cysteine-type endopeptidase activity involved in apoptotic process	GO:0043154	Biological process	5	33	0.0230351	0.133622	LAMTOR5|RPS6KA3|PRDX3|SIAH2|THBS1
	cellular calcium ion homeostasis	GO:0006874	Biological process	7	59	0.0235683	0.13591	STIM1|ATP2A2|ATP13A1|HEXB|VAPB|ATP1B1|ATP2B4
	positive regulation of epithelial cell migration	GO:0010634	Biological process	4	22	0.0243448	0.138655	RAB11A|HYAL1|GLIPR2|PLCG1
	cellular response to epidermal growth factor stimulus	GO:0071364	Biological process	4	22	0.0243448	0.138655	PLCG1|EGFR|SYAP1|DUSP3
	retrograde transport, endosome to plasma membrane	GO:1990126	Biological process	3	12	0.0248588	0.139856	SNX17|VPS39|CCDC93
	mannosylation	GO:0097502	Biological process	3	12	0.0248588	0.139856	ALG2|ALG8|ALG12
	nucleoside monophosphate phosphorylation	GO:0046940	Biological process	3	12	0.0248588	0.139856	AK3|AK6|AK4
	positive regulation of protein binding	GO:0032092	Biological process	6	47	0.0262637	0.145396	ADD1|EPB41|DERL1|RPL11|IDE|RALB
	positive regulation of I-kappaB kinase/NF-kappaB signaling	GO:0043123	Biological process	8	75	0.0270025	0.148299	TICAM1|TBK1|CHUK|IKBKB|AKAP13|ANKRD17|MYD88|IRAK4
	actomyosin structure organization	GO:0031032	Biological process	4	23	0.0276277	0.149948	EPB41L1|EPB41L3|EPB41|CNN2
	response to heat	GO:0009408	Biological process	4	23	0.0276277	0.149948	EIF2B5|DNAJA3|DNAJA1|GCLC
	lamellipodium assembly	GO:0030032	Biological process	4	23	0.0276277	0.149948	CARMIL1|VAV2|CYFIP1|NCK2
	response to calcium ion	GO:0051592	Biological process	4	23	0.0276277	0.149948	ALG2|SLC25A13|SEC31A|THBS1
	actin filament-based movement	GO:0030048	Biological process	3	13	0.0296329	0.155939	WIPF3|WASL|MYO6
	nuclear envelope organization	GO:0006998	Biological process	3	13	0.0296329	0.155939	SUN2|LEMD2|ZMPSTE24
	mitochondrial fission	GO:0000266	Biological process	3	13	0.0296329	0.155939	DNM1L|MFF|OPA1
	heterotypic cell-cell adhesion	GO:0034113	Biological process	3	13	0.0296329	0.155939	ITGB1|PARVA|ITGAV
	positive regulation of mitochondrial fission	GO:0090141	Biological process	3	13	0.0296329	0.155939	DNM1L|MCU|MFF
	protein complex oligomerization	GO:0051259	Biological process	3	13	0.0296329	0.155939	DNM1L|MCU|OPA1
	cellular response to cadmium ion	GO:0071276	Biological process	3	13	0.0296329	0.155939	MAPK8|EGFR|CHUK
	cellular lipid metabolic process	GO:0044255	Biological process	3	13	0.0296329	0.155939	PM20D1|LPIN2|ZMPSTE24
	positive regulation of cell migration	GO:0030335	Biological process	11	124	0.0325561	0.164271	CARMIL1|ACTN4|SUN2|RRAS2|EGFR|ITGAV|SDCBP|PIK3R1|DAB2|SYNE2|ELP3
	cell morphogenesis	GO:0000902	Biological process	7	64	0.0335174	0.164271	FRYL|CYFIP1|ADD1|EGFR|CAP2|SHROOM3|NCKAP1
	chromosome segregation	GO:0007059	Biological process	5	37	0.0339342	0.164271	ARL8B|ARL8A|NTMT1|TOP1|TOP3B
	positive regulation of signaling receptor activity	GO:2000273	Biological process	2	5	0.0339462	0.164271	ITGB1|ESYT2
	ganglioside catabolic process	GO:0006689	Biological process	2	5	0.0339462	0.164271	HEXA|HEXB
	protein targeting to mitochondrion	GO:0006626	Biological process	2	5	0.0339462	0.164271	MFF|FBXO7
	negative regulation of small GTPase mediated signal transduction	GO:0051058	Biological process	2	5	0.0339462	0.164271	CGNL1|CD2AP
	mitochondrial respiratory chain complex assembly	GO:0033108	Biological process	2	5	0.0339462	0.164271	AIFM1|TFAM
	relaxation of cardiac muscle	GO:0055119	Biological process	2	5	0.0339462	0.164271	P2RX4|ATP1B1
	phagosome maturation	GO:0090382	Biological process	2	5	0.0339462	0.164271	RAB43|RAB31
	intracellular distribution of mitochondria	GO:0048312	Biological process	2	5	0.0339462	0.164271	DNM1L|CLUH
	glutathione biosynthetic process	GO:0006750	Biological process	2	5	0.0339462	0.164271	GSS|GCLC
	mitochondrial ATP synthesis coupled electron transport	GO:0042775	Biological process	2	5	0.0339462	0.164271	NDUFB6|NDUFA12
	striated muscle tissue development	GO:0014706	Biological process	2	5	0.0339462	0.164271	PGM5|IFRD1
	negative regulation of ryanodine-sensitive calcium-release channel activity	GO:0060315	Biological process	2	5	0.0339462	0.164271	GSTO1|CLIC2
	positive regulation of mRNA catabolic process	GO:0061014	Biological process	2	5	0.0339462	0.164271	PNPT1|CNOT8
	organelle fission	GO:0048285	Biological process	2	5	0.0339462	0.164271	DNM1L|OPA1
	regulation of oxidative phosphorylation	GO:0002082	Biological process	2	5	0.0339462	0.164271	COX7A2L|AK4
	amyloid-beta clearance by transcytosis	GO:0150093	Biological process	2	5	0.0339462	0.164271	RAB11A|RAB5A
	late endosome to Golgi transport	GO:0034499	Biological process	2	5	0.0339462	0.164271	SNX3|SNX12
	regulation of SNARE complex assembly	GO:0035542	Biological process	2	5	0.0339462	0.164271	VPS11|VPS18
	mitochondrial protein processing	GO:0034982	Biological process	2	5	0.0339462	0.164271	AFG3L2|YME1L1
	cellular response to steroid hormone stimulus	GO:0071383	Biological process	2	5	0.0339462	0.164271	NPC1|ATP1A1
	selenocysteine incorporation	GO:0001514	Biological process	2	5	0.0339462	0.164271	SECISBP2|SEPSECS
	regulation of endopeptidase activity	GO:0052548	Biological process	2	5	0.0339462	0.164271	HDAC1|PSMA3
	biosynthetic process	GO:0009058	Biological process	3	14	0.0348536	0.165648	GCAT|APMAP|KYAT3
	determination of adult lifespan	GO:0008340	Biological process	3	14	0.0348536	0.165648	COQ7|IDE|ZMPSTE24
	viral entry into host cell	GO:0046718	Biological process	3	14	0.0348536	0.165648	NPC1|ITGAV|VPS18
	response to insulin	GO:0032868	Biological process	4	25	0.0349489	0.165648	OGT|STXBP3|HADHA|SLC27A1
	regulation of microtubule cytoskeleton organization	GO:0070507	Biological process	4	25	0.0349489	0.165648	TPPP|PHLDB1|PHLDB2|PAFAH1B1
	response to drug	GO:0042493	Biological process	7	65	0.0357968	0.169377	SRP54|ATP2A2|GNAS|TOP1|THBS1|NPC1|ATP1A1
	DNA replication	GO:0006260	Biological process	5	38	0.0370819	0.174266	SSRP1|FEN1|CHAF1A|DNAJC2|TOP1
	cellular response to amino acid stimulus	GO:0071230	Biological process	5	38	0.0370819	0.174266	BCL2L1|LAMTOR5|EGFR|LAMTOR2|LAMTOR3
	regulation of apoptotic process	GO:0042981	Biological process	6	52	0.0387056	0.181281	DNAJA3|RSL1D1|BCL2L13|NME3|ANP32E|SLK
	RNA processing	GO:0006396	Biological process	4	26	0.0389909	0.182002	DHRS11|RTCA|MRPL44|LARP7
	erythrocyte differentiation	GO:0030218	Biological process	4	26	0.0389909	0.182002	UFL1|HSPA9|ADD1|ESYT2
	protein kinase C-activating G protein-coupled receptor signaling pathway	GO:0007205	Biological process	3	15	0.040515	0.186632	DGKQ|PICK1|DGKD
	platelet aggregation	GO:0070527	Biological process	3	15	0.040515	0.186632	STXBP1|STXBP3|GNAS
	protein targeting to vacuole	GO:0006623	Biological process	3	15	0.040515	0.186632	GOSR2|VPS13D|VTI1A
	positive regulation of protein targeting to membrane	GO:0090314	Biological process	3	15	0.040515	0.186632	STOM|MYO1C|MFF
	cell-cell adhesion	GO:0098609	Biological process	7	67	0.0406572	0.186632	SHC1|EGFR|PKP2|CTNND1|FNDC3A|FBLIM1|ELMO2
	neural tube closure	GO:0001843	Biological process	6	53	0.0415752	0.188169	TMED2|MTHFD1|IFT57|SHROOM3|SEC24B|RALA
	lipid transport	GO:0006869	Biological process	4	27	0.0432884	0.188169	VPS51|VLDLR|ESYT2|ESYT3
	plasma membrane to endosome transport	GO:0048227	Biological process	2	6	0.0439832	0.188169	RAB35|RAB5B
	adiponectin-activated signaling pathway	GO:0033211	Biological process	2	6	0.0439832	0.188169	ACSL1|SLC27A1
	Sertoli cell development	GO:0060009	Biological process	2	6	0.0439832	0.188169	FNDC3A|HSD17B4
	phosphatidylcholine biosynthetic process	GO:0006656	Biological process	2	6	0.0439832	0.188169	SLC27A1|APOA1
	protein hexamerization	GO:0034214	Biological process	2	6	0.0439832	0.188169	LETM1|YME1L1
	hepatocyte apoptotic process	GO:0097284	Biological process	2	6	0.0439832	0.188169	BCL2L1|ARF6
	negative regulation of erythrocyte differentiation	GO:0045647	Biological process	2	6	0.0439832	0.188169	HSPA9|ESYT2
	estrogen metabolic process	GO:0008210	Biological process	2	6	0.0439832	0.188169	SGPL1|HSD17B4
	viral budding via host ESCRT complex	GO:0039702	Biological process	2	6	0.0439832	0.188169	CHMP6|VPS4B
	peptidyl-lysine hydroxylation	GO:0017185	Biological process	2	6	0.0439832	0.188169	PLOD2|PLOD1
	negative regulation of protein transport	GO:0051224	Biological process	2	6	0.0439832	0.188169	SNX3|SNX12
	protein lipoylation	GO:0009249	Biological process	2	6	0.0439832	0.188169	NDUFAB1|GLRX5
	phospholipid catabolic process	GO:0009395	Biological process	2	6	0.0439832	0.188169	PLCG1|ABHD12
	CDP-diacylglycerol biosynthetic process	GO:0016024	Biological process	2	6	0.0439832	0.188169	LCLAT1|CDS2
	regulation of cAMP-mediated signaling	GO:0043949	Biological process	2	6	0.0439832	0.188169	PRKAR2A|GNAI1
	Golgi to lysosome transport	GO:0090160	Biological process	2	6	0.0439832	0.188169	EHD3|LAMP1
	peroxisome proliferator activated receptor signaling pathway	GO:0035357	Biological process	2	6	0.0439832	0.188169	PDK3|ACTN4
	pre-replicative complex assembly involved in nuclear cell cycle DNA replication	GO:0006267	Biological process	2	6	0.0439832	0.188169	MCM5|MCM3
	regulation of protein complex stability	GO:0061635	Biological process	2	6	0.0439832	0.188169	SQSTM1|NCLN
	nitrogen compound metabolic process	GO:0006807	Biological process	2	6	0.0439832	0.188169	PM20D1|SEC63
	fatty acid catabolic process	GO:0009062	Biological process	2	6	0.0439832	0.188169	LPIN2|ACOT8
	post-translational protein modification	GO:0043687	Biological process	2	6	0.0439832	0.188169	STT3B|STT3A
	ventral spinal cord development	GO:0021517	Biological process	2	6	0.0439832	0.188169	LRP8|VLDLR
	DNA replication-dependent nucleosome assembly	GO:0006335	Biological process	2	6	0.0439832	0.188169	NASP|CHAF1A
	mitophagy	GO:0000423	Biological process	2	6	0.0439832	0.188169	PHB2|SQSTM1
	peptidyl-tyrosine dephosphorylation involved in inactivation of protein kinase activity	GO:1990264	Biological process	2	6	0.0439832	0.188169	PTPN1|DUSP3
	mitochondrial fragmentation involved in apoptotic process	GO:0043653	Biological process	2	6	0.0439832	0.188169	DNM1L|MFF
	nuclear export	GO:0051168	Biological process	2	6	0.0439832	0.188169	EIF4ENIF1|ATXN1
	dynamin family protein polymerization involved in mitochondrial fission	GO:0003374	Biological Process	2	6	0.0439832	0.188169	DNM1L|OPA1
	positive regulation of dendritic spine morphogenesis	GO:0061003	Biological process	2	6	0.0439832	0.188169	PAFAH1B1|CAPRIN1
	phospholipid biosynthetic process	GO:0008654	Biological process	2	6	0.0439832	0.188169	HEXB|LPCAT1
	peptidyl-serine phosphorylation	GO:0018105	Biological process	10	115	0.0447733	0.190959	DGKQ|TBK1|CAB39|CHUK|TOP1|DCLK2|IKBKB|PDK3|MAPK11|MAPK8
	vesicle docking	GO:0048278	Biological process	3	16	0.0466093	0.196071	STX12|STX2|STX7
	intermediate filament cytoskeleton organization	GO:0045104	Biological process	3	16	0.0466093	0.196071	DST|MACF1|RAF1
	mitotic spindle assembly checkpoint	GO:0007094	Biological process	3	16	0.0466093	0.196071	MAD1L1|ZW10|SPDL1
	chaperone-mediated protein folding	GO:0061077	Biological process	3	16	0.0466093	0.196071	FKBP4|ST13|PPIB
	membrane protein ectodomain proteolysis	GO:0006509	Biological process	3	16	0.0466093	0.196071	BACE2|NCSTN|ADAM17
	positive regulation of cell growth	GO:0030307	Biological process	5	41	0.0475691	0.199502	HYAL1|SDCBP|EGFR|EIF4G1|ADAM17
	insulin receptor signaling pathway	GO:0008286	Biological process	5	41	0.0475691	0.199502	PTPRA|PTPN1|SOGA1|PIK3R1|SHC1
	translational initiation	GO:0006413	Biological process	4	28	0.047841	0.200036	LARP1|EIF4G1|EIF2B5|MTIF2
	mitotic spindle organization	GO:0007052	Biological process	4	28	0.047841	0.200036	TUBG1|TACC1|TACC2|PTPRA
	chromatin remodeling	GO:0006338	Biological process	6	56	0.0509716	0.20954	TFAM|DR1|NUDT5|TOP1|PBRM1|NPM3
	dephosphorylation	GO:0016311	Biological process	6	56	0.0509716	0.20954	NTPCR|LPIN2|ACP2|NT5C1B|ATP1A1|NANP
	cell migration	GO:0016477	Biological process	12	151	0.0509955	0.20954	ITGB1|CARMIL1|ITGB5|NCK2|RAB1A|LIMA1|VAV2|PIK3C2A|THBS1|PLCG1|PIK3CA|NCKAP1
	early endosome to late endosome transport	GO:0045022	Biological process	3	17	0.0531265	0.20954	RAB7A|HOOK1|RAB5A
	fertilization	GO:0009566	Biological process	3	17	0.0531265	0.20954	BCL2L1|FNDC3A|YBX3
	midbrain development	GO:0030901	Biological process	3	17	0.0531265	0.20954	WLS|SMAD1|UQCRQ
	positive regulation of transforming growth factor beta receptor signaling pathway	GO:0030511	Biological process	3	17	0.0531265	0.20954	DAB2|SDCBP|THBS1
	epidermis development	GO:0008544	Biological process	3	17	0.0531265	0.20954	PLOD1|EGFR|ZMPSTE24
	positive regulation of cell cycle arrest	GO:0071158	Biological process	3	17	0.0531265	0.20954	FAP|RPL23|MYBBP1A
	positive regulation of interferon-beta production	GO:0032728	Biological process	3	17	0.0531265	0.20954	RIOK3|TBK1|TICAM1
	response to hypoxia	GO:0001666	Biological process	6	57	0.0543693	0.20954	LONP1|ARNT|PLOD2|PLOD1|TM9SF4|ADAM17
	Notch receptor processing	GO:0007220	Biological process	2	7	0.0549588	0.20954	NCSTN|ADAM17
	SRP-dependent cotranslational protein targeting to membrane	GO:0006614	Biological process	2	7	0.0549588	0.20954	SEC63|SRPRA
	establishment of centrosome localization	GO:0051660	Biological process	2	7	0.0549588	0.20954	PARD3|PARD3B
	regulation of intracellular estrogen receptor signaling pathway	GO:0033146	Biological process	2	7	0.0549588	0.20954	UFL1|UFSP2
	mitochondrial calcium ion transmembrane transport	GO:0006851	Biological process	2	7	0.0549588	0.20954	LETM1|MICU1
	androgen receptor signaling pathway	GO:0030521	Biological process	2	7	0.0549588	0.20954	FKBP4|DNAJA1
	positive regulation of dendrite morphogenesis	GO:0050775	Biological process	2	7	0.0549588	0.20954	RAB21|VAMP7
	positive regulation of receptor recycling	GO:0001921	Biological process	2	7	0.0549588	0.20954	VAMP3|NSF
	mitochondrial ATP synthesis coupled proton transport	GO:0042776	Biological process	2	7	0.0549588	0.20954	ATP5F1B|ATP5F1C
	regulation of cardiac muscle contraction	GO:0055117	Biological process	2	7	0.0549588	0.20954	EHD3|P2RX4
	cellular respiration	GO:0045333	Biological process	2	7	0.0549588	0.20954	LYRM7|NDUFAF2
	sphingomyelin catabolic process	GO:0006685	Biological process	2	7	0.0549588	0.20954	SMPD4|SMPDL3A
	nucleoside triphosphate biosynthetic process	GO:0009142	Biological process	2	7	0.0549588	0.20954	AK3|AK4
	Golgi to vacuole transport	GO:0006896	Biological process	2	7	0.0549588	0.20954	GOSR2|VTI1A
	phosphatidylethanolamine biosynthetic process	GO:0006646	Biological process	2	7	0.0549588	0.20954	PISD|SLC27A1
	dolichol-linked oligosaccharide biosynthetic process	GO:0006488	Biological process	2	7	0.0549588	0.20954	ALG2|ALG12
	negative regulation of wound healing	GO:0061045	Biological process	2	7	0.0549588	0.20954	CD109|CASK
	DNA topological change	GO:0006265	Biological process	2	7	0.0549588	0.20954	TOP1|TOP3B
	bile acid metabolic process	GO:0008206	Biological process	2	7	0.0549588	0.20954	GBA2|ACAA1
	regulation of release of sequestered calcium ion into cytosol by sarcoplasmic reticulum	GO:0010880	Biological process	2	7	0.0549588	0.20954	GSTO1|CLIC2
	protein localization to kinetochore	GO:0034501	Biological process	2	7	0.0549588	0.20954	ZW10|SPDL1
	mesodermal cell differentiation	GO:0048333	Biological process	2	7	0.0549588	0.20954	ITGB1|ITGA2
	dendrite extension	GO:0097484	Biological process	2	7	0.0549588	0.20954	SLC9A6|CYFIP1
	negative regulation of cytoplasmic translation	GO:2000766	Biological process	2	7	0.0549588	0.20954	RBM24|UNK
	positive regulation of chemokine production	GO:0032722	Biological process	2	7	0.0549588	0.20954	EIF2AK2|ADAM17
	negative regulation of retrograde protein transport, ER to cytosol	GO:1904153	Biological process	2	7	0.0549588	0.20954	ERLEC1|UBE2J1
	regulation of autophagy of mitochondrion	GO:1903146	Biological process	2	7	0.0549588	0.20954	DNM1L|CTTN
	sexual reproduction	GO:0019953	Biological process	2	7	0.0549588	0.20954	HEXA|EIF4H
	AMP metabolic process	GO:0046033	Biological process	2	7	0.0549588	0.20954	AK3|AK4
	prostaglandin metabolic process	GO:0006693	Biological process	2	7	0.0549588	0.20954	PLAA|ACOX1
	calcium import into the mitochondrion	GO:0036444	Biological process	2	7	0.0549588	0.20954	MCU|AFG3L2
	regulation of Rac protein signal transduction	GO:0035020	Biological process	2	7	0.0549588	0.20954	OGT|ARF6
	defense response to bacterium	GO:0042742	Biological process	5	43	0.05544	0.210794	RAB1A|ANKRD17|TMF1|SHC1|RAB14
	potassium ion import across plasma membrane	GO:1990573	Biological process	4	30	0.0577073	0.218216	SLC12A4|ATP1B3|ATP1A1|ATP1B1
	response to virus	GO:0009615	Biological process	4	30	0.0577073	0.218216	BCL2L1|EIF2AK2|HYAL1|MYD88
	regulation of blood pressure	GO:0008217	Biological process	4	30	0.0577073	0.218216	LNPEP|PTGS1|P2RX4|ATP1A1
	toll-like receptor signaling pathway	GO:0002224	Biological process	3	18	0.0600554	0.223132	MYD88|CHUK|RPS6KA3
	regulation of mitochondrial membrane potential	GO:0051881	Biological process	3	18	0.0600554	0.223132	BCL2L1|NDUFS1|PRDX3
	chaperone cofactor-dependent protein refolding	GO:0051085	Biological process	3	18	0.0600554	0.223132	HSPA9|ST13|HSPE1
	positive regulation of DNA repair	GO:0045739	Biological process	3	18	0.0600554	0.223132	BRCC3|EGFR|BABAM2
	barbed-end actin filament capping	GO:0051016	Biological process	3	18	0.0600554	0.223132	TWF1|ADD3|ADD1
	methylation	GO:0032259	Biological process	3	18	0.0600554	0.223132	COQ5|COMT|CARNMT1
	mitochondrial translation	GO:0032543	Biological process	3	18	0.0600554	0.223132	MRPS35|LARS2|RARS2
	cell projection assembly	GO:0030031	Biological process	3	18	0.0600554	0.223132	PARVA|CYFIP1|NCKAP1
	epidermal growth factor receptor signaling pathway	GO:0007173	Biological process	4	31	0.0630169	0.233059	PLCG1|EGFR|SHC1|ADAM17
	cellular response to growth factor stimulus	GO:0071363	Biological process	4	31	0.0630169	0.233059	BMPR1B|EGFR|SHC1|HTRA2
	protein localization	GO:0008104	Biological process	5	45	0.0640166	0.233664	IST1|PARD3|PALM|NBEAL1|PARD3B
	protein localization to endosome	GO:0036010	Biological process	2	8	0.0667731	0.233664	RAB35|ARF6
	positive regulation of fibroblast migration	GO:0010763	Biological process	2	8	0.0667731	0.233664	ITGB1|THBS1
	potassium ion transport	GO:0006813	Biological process	2	8	0.0667731	0.233664	VPS4B|NSF
	protein O-linked glycosylation via serine	GO:0018242	Biological process	2	8	0.0667731	0.233664	POGLUT1|GALNT1
	positive regulation of calcium ion import	GO:0090280	Biological process	2	8	0.0667731	0.233664	LGALS3|CASK
	GTP biosynthetic process	GO:0006183	Biological process	2	8	0.0667731	0.233664	IMPDH2|NME3
	nuclear-transcribed mRNA catabolic process	GO:0000956	Biological process	2	8	0.0667731	0.233664	LSM4|NBAS
	double-strand break repair via break-induced replication	GO:0000727	Biological process	2	8	0.0667731	0.233664	MCM5|MCM3
	negative regulation of peptidyl-threonine phosphorylation	GO:0010801	Biological process	2	8	0.0667731	0.233664	EIF4G1|DGKQ
	mitotic cell cycle arrest	GO:0071850	Biological process	2	8	0.0667731	0.233664	PNPT1|FAP
	negative regulation of protein processing	GO:0010955	Biological process	2	8	0.0667731	0.233664	GLG1|SNX12
	ruffle organization	GO:0031529	Biological process	2	8	0.0667731	0.233664	LIMA1|CARMIL1
	androgen metabolic process	GO:0008209	Biological process	2	8	0.0667731	0.233664	SGPL1|HSD17B4
	regulation of filopodium assembly	GO:0051489	Biological process	2	8	0.0667731	0.233664	RAB5A|ARF6
	cell-cell adhesion mediated by cadherin	GO:0044331	Biological process	2	8	0.0667731	0.233664	AFDN|CTNND1
	renal system process	GO:0003014	Biological process	2	8	0.0667731	0.233664	LGMN|BCR
	fructose 1,6-bisphosphate metabolic process	GO:0030388	Biological process	2	8	0.0667731	0.233664	ALDOB|PFKL
	fructose metabolic process	GO:0006000	Biological process	2	8	0.0667731	0.233664	SORD|ALDOB
	amyloid-beta metabolic process	GO:0050435	Biological process	2	8	0.0667731	0.233664	BACE2|IDE
	regulation of mitochondrion organization	GO:0010821	Biological process	2	8	0.0667731	0.233664	DNM1L|RHOT1
	Leydig cell differentiation	GO:0033327	Biological process	2	8	0.0667731	0.233664	SGPL1|TMF1
	signal transduction involved in G2 DNA damage checkpoint	GO:0072425	Biological process	2	8	0.0667731	0.233664	BRCC3|BABAM2
	regulation of synaptic transmission, GABAergic	GO:0032228	Biological process	2	8	0.0667731	0.233664	PLCL2|KRAS
	negative regulation of autophagosome assembly	GO:1902902	Biological process	2	8	0.0667731	0.233664	SCFD1|SEC22B
	tetrahydrofolate interconversion	GO:0035999	Biological process	2	8	0.0667731	0.233664	MTHFD1|SHMT1
	cellular protein catabolic process	GO:0044257	Biological process	2	8	0.0667731	0.233664	RAB12|HTRA2
	cellular response to forskolin	GO:1904322	Biological process	2	8	0.0667731	0.233664	FDX1|GNAI1
	regulation of chondrocyte differentiation	GO:0032330	Biological process	2	8	0.0667731	0.233664	GLG1|LNPK
	cellular response to pH	GO:0071467	Biological process	2	8	0.0667731	0.233664	HYAL1|GNA11
	establishment of endothelial intestinal barrier	GO:0090557	Biological process	2	8	0.0667731	0.233664	MYD88|FASN
	mRNA stabilization	GO:0048255	Biological process	3	19	0.067383	0.234317	LARP1|RBM24|TAF15
	regulation of protein stability	GO:0031647	Biological process	5	46	0.0685683	0.236085	USP28|DAD1|KRAS|DDOST|FBXO7
	positive regulation of NIK/NF-kappaB signaling	GO:1901224	Biological process	4	32	0.0685738	0.236085	EIF2AK2|MYD88|EGFR|ACTN4
	neuron projection morphogenesis	GO:0048812	Biological process	4	32	0.0685738	0.236085	CTTN|SHTN1|NCKAP1|TAOK3
	positive regulation of fat cell differentiation	GO:0045600	Biological process	4	32	0.0685738	0.236085	SH3PXD2B|FRZB|SYAP1|AAMDC
	regulation of synaptic vesicle exocytosis	GO:2000300	Biological process	4	32	0.0685738	0.236085	FBXL20|RAB5A|CASK|VPS18
	regulation of autophagy	GO:0010506	Biological process	4	32	0.0685738	0.236085	CISD2|RAB8A|SOGA1|ZMPSTE24
	intermembrane lipid transfer	GO:0120009	Biological process	4	32	0.0685738	0.236085	GLTP|OSBPL8|OSBP|APOA1
	neuromuscular process controlling balance	GO:0050885	Biological process	4	32	0.0685738	0.236085	HEXA|HEXB|PAFAH1B1|BCR
	calcium ion transport	GO:0006816	Biological process	4	33	0.0743743	0.25154	DNM1L|CAMK2G|ATP2A2|ANXA6
	macroautophagy	GO:0016236	Biological process	3	20	0.0750955	0.25154	EI24|ZFYVE1|PLAA
	negative regulation of intrinsic apoptotic signaling pathway	GO:2001243	Biological process	3	20	0.0750955	0.25154	HDAC1|BCL2L1|NDUFS3
	negative regulation of proteasomal ubiquitin-dependent protein catabolic process	GO:0032435	Biological process	3	20	0.0750955	0.25154	OGT|N4BP1|RPL11
	microtubule bundle formation	GO:0001578	Biological process	3	20	0.0750955	0.25154	TPPP|NAV1|CLIP1
	neuron projection development	GO:0031175	Biological process	6	63	0.0775694	0.25154	RAB35|EFHD1|VAPA|RAB11A|FRYL|MANF
	positive regulation of protein catabolic process	GO:0045732	Biological process	5	48	0.0781933	0.25154	SEC22B|RAB7A|ITCH|NSF|LPCAT1
	plasma membrane repair	GO:0001778	Biological process	2	9	0.0793333	0.25154	SYTL4|ANXA6
	cellular response to interferon-beta	GO:0035458	Biological process	2	9	0.0793333	0.25154	PNPT1|HTRA2
	exocyst localization	GO:0051601	Biological process	2	9	0.0793333	0.25154	EXOC3|EXOC1
	endoplasmic reticulum tubular network organization	GO:0071786	Biological process	2	9	0.0793333	0.25154	LNPK|TMEM33
	circulatory system development	GO:0072359	Biological process	2	9	0.0793333	0.25154	POGLUT1|KCNQ1
	regulation of JNK cascade	GO:0046328	Biological process	2	9	0.0793333	0.25154	EGFR|MAGI3
	dopamine receptor signaling pathway	GO:0007212	Biological process	2	9	0.0793333	0.25154	GNAI3|NCSTN
	positive regulation of extrinsic apoptotic signaling pathway via death domain receptors	GO:1902043	Biological process	2	9	0.0793333	0.25154	BMPR1B|THBS1
	mitotic DNA replication checkpoint	GO:0033314	Biological process	2	9	0.0793333	0.25154	ZNF830|NAE1
	NIK/NF-kappaB signaling	GO:0038061	Biological process	2	9	0.0793333	0.25154	NFKB2|CHUK
	negative regulation of macroautophagy	GO:0016242	Biological process	2	9	0.0793333	0.25154	NPC1|LZTS1
	protein heterotetramerization	GO:0051290	Biological process	2	9	0.0793333	0.25154	FARSB|FARSA
	astral microtubule organization	GO:0030953	Biological process	2	9	0.0793333	0.25154	TPPP|RAB11A
	negative regulation of necroptotic process	GO:0060546	Biological process	2	9	0.0793333	0.25154	YBX3|SLC25A4
	protein quality control for misfolded or incompletely synthesized proteins	GO:0006515	Biological process	2	9	0.0793333	0.25154	LONP1|YME1L1
	striatum development	GO:0021756	Biological process	2	9	0.0793333	0.25154	OGDH|SECISBP2
	cell morphogenesis involved in neuron differentiation	GO:0048667	Biological process	2	9	0.0793333	0.25154	HEXA|UNK
	thalamus development	GO:0021794	Biological process	2	9	0.0793333	0.25154	OGDH|UQCRQ
	negative regulation of phagocytosis	GO:0050765	Biological process	2	9	0.0793333	0.25154	SNX3|CNN2
	regulation of Golgi organization	GO:1903358	Biological process	2	9	0.0793333	0.25154	EHD3|RAB33B
	regulation of axon extension	GO:0030516	Biological process	2	9	0.0793333	0.25154	CTTN|WDR36
	positive regulation of cytokine production involved in inflammatory response	GO:1900017	Biological process	2	9	0.0793333	0.25154	TICAM1|MYD88
	unsaturated fatty acid biosynthetic process	GO:0006636	Biological process	2	9	0.0793333	0.25154	SCD|SCD5
	mitochondrial DNA replication	GO:0006264	Biological process	2	9	0.0793333	0.25154	SSBP1|DNAJA3
	SREBP signaling pathway	GO:0032933	Biological process	2	9	0.0793333	0.25154	SREBF2|ERLIN2
	actin filament depolymerization	GO:0030042	Biological process	2	9	0.0793333	0.25154	TWF1|MICAL2
	negative regulation of ubiquitin protein ligase activity	GO:1904667	Biological process	2	9	0.0793333	0.25154	RPL11|RPL23
	positive regulation of DNA-directed DNA polymerase activity	GO:1900264	Biological process	2	9	0.0793333	0.25154	CHTF18|DSCC1
	phosphatidylinositol biosynthetic process	GO:0006661	Biological process	2	9	0.0793333	0.25154	SLC27A1|VAC14
	purine nucleotide biosynthetic process	GO:0006164	Biological process	2	9	0.0793333	0.25154	PRPS2|MTHFD1
	negative regulation of endocytosis	GO:0045806	Biological process	2	9	0.0793333	0.25154	LGALS3|PACSIN3
	response to lipid	GO:0033993	Biological process	2	9	0.0793333	0.25154	SREBF2|VPS4B
	negative regulation of keratinocyte proliferation	GO:0010839	Biological process	2	9	0.0793333	0.25154	CD109|CASK
	regulation of cell shape	GO:0008360	Biological process	7	80	0.0825146	0.260731	CDC42EP3|HEXB|EPB41|PALM|GNA13|DNMBP|ZMPSTE24
	cellular response to organic cyclic compound	GO:0071407	Biological process	3	21	0.0831779	0.260744	PAK4|TMF1|SMAD1
	carbohydrate phosphorylation	GO:0046835	Biological process	3	21	0.0831779	0.260744	XYLB|GALK2|GNPTG
	regulation of actin filament polymerization	GO:0030833	Biological process	3	21	0.0831779	0.260744	FCHSD1|GBA2|CTTN
	axon extension	GO:0048675	Biological process	3	21	0.0831779	0.260744	ITGB1|SLC9A6|CYFIP1
	multicellular organism growth	GO:0035264	Biological process	6	65	0.0863701	0.270444	TMED2|ADD1|GNAS|SELENOM|GPD2|ZMPSTE24
	RNA splicing	GO:0008380	Biological process	4	35	0.0866888	0.270829	HABP4|RBM24|TAF15|WBP4
	protein glycosylation	GO:0006486	Biological process	6	66	0.0909677	0.274289	RPN1|RPN2|OSTC|NPC1|DDOST|NUS1
	activation of MAPKK activity	GO:0000186	Biological Process	3	22	0.0916145	0.274289	EIF2AK2|RAF1|LAMTOR3
	positive regulation of cyclin-dependent protein serine/threonine kinase activity	GO:0045737	Biological process	3	22	0.0916145	0.274289	CKS2|EGFR|ADAM17
	negative regulation of oxidative stress-induced neuron death	GO:1903204	Biological Process	2	10	0.0925528	0.274289	NCOA7|FBXO7
	regulation of epithelial to mesenchymal transition	GO:0010717	Biological process	2	10	0.0925528	0.274289	PHLDB1|PHLDB2
	acrosome assembly	GO:0001675	Biological process	2	10	0.0925528	0.274289	TMF1|PAFAH1B1
	negative regulation of androgen receptor signaling pathway	GO:0060766	Biological process	2	10	0.0925528	0.274289	HDAC1|DAB2
	nucleus organization	GO:0006997	Biological process	2	10	0.0925528	0.274289	CHMP6|VPS4B
	peptidyl-proline hydroxylation to 4-hydroxy-L-proline	GO:0018401	Biological process	2	10	0.0925528	0.274289	P4HA2|PRDX4
	positive regulation of exosomal secretion	GO:1903543	Biological process	2	10	0.0925528	0.274289	RAB7A|VPS4B
	positive regulation of protein localization to cell surface	GO:2000010	Biological process	2	10	0.0925528	0.274289	TM9SF4|GPD1L
	phosphate ion transmembrane transport	GO:0035435	Biological process	2	10	0.0925528	0.274289	SLC25A3|SLC25A10
	aminoacyl-tRNA metabolism involved in translational fidelity	GO:0106074	Biological process	2	10	0.0925528	0.274289	DTD1|LARS2
	regulation of protein kinase A signaling	GO:0010738	Biological process	2	10	0.0925528	0.274289	PRKAR2A|AKAP1
	regulation of gluconeogenesis	GO:0006111	Biological process	2	10	0.0925528	0.274289	OGT|DGKQ
	negative regulation of T cell receptor signaling pathway	GO:0050860	Biological process	2	10	0.0925528	0.274289	PAWR|DUSP3
	positive regulation of monocyte chemotaxis	GO:0090026	Biological process	2	10	0.0925528	0.274289	MOSPD2|LGMN
	regulation of phosphorylation	GO:0042325	Biological process	2	10	0.0925528	0.274289	IKBKB|PIK3AP1
	regulation of phosphatidylinositol 3-kinase signaling	GO:0014066	Biological Process	2	10	0.0925528	0.274289	ENTPD5|EGFR
	histone H3-K9 demethylation	GO:0033169	Biological Process	2	10	0.0925528	0.274289	KDM3B|PHF2
	glycerolipid metabolic process	GO:0046486	Biological process	2	10	0.0925528	0.274289	DGKQ|DGKD
	ventricular cardiac muscle cell action potential	GO:0086005	Biological process	2	10	0.0925528	0.274289	GPD1L|PKP2
	vacuolar acidification	GO:0007035	Biological process	2	10	0.0925528	0.274289	ATP6V0D1|ATP6V0A1
	eyelid development in camera-type eye	GO:0061029	Biological process	2	10	0.0925528	0.274289	HDAC1|EGFR
	phosphatidic acid biosynthetic process	GO:0006654	Biological process	2	10	0.0925528	0.274289	DGKQ|SLC27A1
	multicellular organism aging	GO:0010259	Biological Process	2	10	0.0925528	0.274289	CISD2|SEC63
	intracellular cholesterol transport	GO:0032367	Biological process	2	10	0.0925528	0.274289	NPC1|OSBP
	phagocytosis, engulfment	GO:0006911	Biological process	2	10	0.0925528	0.274289	MFGE8|VAMP7
	positive regulation of proteolysis	GO:0045862	Biological process	2	10	0.0925528	0.274289	OGT|IST1
	nucleoside metabolic process	GO:0009116	Biological process	2	10	0.0925528	0.274289	PRPS2|UPRT
	positive regulation of long-term synaptic potentiation	GO:1900273	Biological process	2	10	0.0925528	0.274289	SQSTM1|LGMN
	cellular response to starvation	GO:0009267	Biological process	5	52	0.0994821	0.292194	SREBF2|ZFYVE1|WDR45B|LAMP2|RALB
	integrin-mediated signaling pathway	GO:0007229	Biological process	5	52	0.0994821	0.292194	ITGB1|ITGA2|ITGB5|APOA1|ITGAV
	flagellated sperm motility	GO:0030317	Biological process	4	37	0.0999211	0.292194	SORD|TMF1|DNAJA1|ATP2B4
	autophagy of mitochondrion	GO:0000422	Biological process	3	23	0.100389	0.292194	CISD2|WDR45B|FBXO7
	adenylate cyclase-inhibiting G protein-coupled receptor signaling pathway	GO:0007193	Biological process	3	23	0.100389	0.292194	GNAI2|PALM|GNAI3
	energy homeostasis	GO:0097009	Biological process	3	23	0.100389	0.292194	PIK3CA|EIF4G1|PM20D1
	positive regulation of cold-induced thermogenesis	GO:0120162	Biological process	5	53	0.105216	0.299776	OGT|DECR1|ACSL1|HADH|GNAS
	positive regulation of vascular endothelial cell proliferation	GO:1905564	Biological process	2	11	0.106351	0.299776	PLCG1|ADAM17
	vascular endothelial growth factor signaling pathway	GO:0038084	Biological process	2	11	0.106351	0.299776	GAB1|NUS1
	positive regulation of release of cytochrome c from mitochondria	GO:0090200	Biological process	2	11	0.106351	0.299776	DNM1L|MFF
	purine nucleotide metabolic process	GO:0006163	Biological process	2	11	0.106351	0.299776	AK3|AK4
	cellular response to platelet-derived growth factor stimulus	GO:0036120	Biological process	2	11	0.106351	0.299776	HYAL1|SYAP1
	maturation of LSU-rRNA	GO:0000470	Biological process	2	11	0.106351	0.299776	RPL7A|RSL1D1
	regulation of protein localization to plasma membrane	GO:1903076	Biological process	2	11	0.106351	0.299776	STX7|PIK3R1
	actin crosslink formation	GO:0051764	Biological process	2	11	0.106351	0.299776	BAIAP2L1|GAS2
	dendritic spine development	GO:0060996	Biological process	2	11	0.106351	0.299776	PAK4|SLC9A6
	protein catabolic process	GO:0030163	Biological process	2	11	0.106351	0.299776	LNPEP|CLPX
	protein maturation	GO:0051604	Biological process	2	11	0.106351	0.299776	LMF2|SERPINH1
	positive regulation of endothelial cell apoptotic process	GO:2000353	Biological process	2	11	0.106351	0.299776	PLCG1|THBS1
	positive regulation of RNA splicing	GO:0033120	Biological process	2	11	0.106351	0.299776	HABP4|PIK3R1
	ubiquitin-dependent protein catabolic process via the multivesicular body sorting pathway	GO:0043162	Biological process	2	11	0.106351	0.299776	PLAA|VPS4B
	basement membrane organization	GO:0071711	Biological process	2	11	0.106351	0.299776	ITGB1|GAS2
	positive regulation of translational initiation	GO:0045948	Biological process	2	11	0.106351	0.299776	HABP4|LARP1
	cell-cell junction assembly	GO:0007043	Biological process	3	24	0.109484	0.306113	PARD6B|CTNND1|PKP2
	regulation of intracellular pH	GO:0051453	Biological process	3	24	0.109484	0.306113	TM9SF4|SLC9A6|ATP5F1B
	learning or memory	GO:0007611	Biological process	3	24	0.109484	0.306113	PAFAH1B1|EGFR|NCSTN
	neuromuscular junction development	GO:0007528	Biological process	3	24	0.109484	0.306113	DNAJA3|AFG3L2|PPFIBP1
	positive regulation of angiogenesis	GO:0045766	Biological process	6	70	0.110644	0.309045	ITGB1|HYAL1|GAB1|PLCG1|PAK4|THBS1
	skeletal system development	GO:0001501	Biological process	5	54	0.111108	0.309716	HEXA|FBN1|HEXB|ACP2|GNA11
	RNA phosphodiester bond hydrolysis, endonucleolytic	GO:0090502	Biological Process	4	39	0.114025	0.317525	MRPL44|FEN1|DBR1|EXOG
	SMAD protein signal transduction	GO:0060395	Biological process	5	55	0.117157	0.323301	LNPEP|INHA|NCEH1|SMAD1|HEXA
	tumor necrosis factor-mediated signaling pathway	GO:0033209	Biological process	3	25	0.118883	0.323301	IKBKB|CHUK|ACTN4
	gluconeogenesis	GO:0006094	Biological process	3	25	0.118883	0.323301	GOT2|ALDOB|GPD2
	skeletal system morphogenesis	GO:0048705	Biological process	3	25	0.118883	0.323301	SH3PXD2B|SGPL1|RAB33B
	positive regulation of multicellular organism growth	GO:0040018	Biological process	3	25	0.118883	0.323301	SH3PXD2B|PLS1|PPIB
	sprouting angiogenesis	GO:0002040	Biological process	3	25	0.118883	0.323301	PARVA|RNF213|THBS1
	synapse organization	GO:0050808	Biological process	3	25	0.118883	0.323301	MYO5A|SLC9A6|PPFIBP1
	vesicle transport along microtubule	GO:0047496	Biological process	2	12	0.120654	0.323301	RAB1A|PAFAH1B1
	regulation of long-term neuronal synaptic plasticity	GO:0048169	Biological process	2	12	0.120654	0.323301	RAB5A|KRAS
	hindbrain development	GO:0030902	Biological process	2	12	0.120654	0.323301	WLS|SMAD1
	protein autoprocessing	GO:0016540	Biological process	2	12	0.120654	0.323301	PISD|AFG3L2
	signal transduction by protein phosphorylation	GO:0023014	Biological process	2	12	0.120654	0.323301	CAB39|TAOK3
	negative regulation of protein localization to plasma membrane	GO:1903077	Biological process	2	12	0.120654	0.323301	BCL2L1|DAB2
	peptide catabolic process	GO:0043171	Biological process	2	12	0.120654	0.323301	LNPEP|IDE
	phosphatidylinositol-3-phosphate biosynthetic process	GO:0036092	Biological process	2	12	0.120654	0.323301	PIK3CA|PIK3C2A
	somite development	GO:0061053	Biological process	2	12	0.120654	0.323301	FRZB|MTHFD1
	actin filament network formation	GO:0051639	Biological process	2	12	0.120654	0.323301	PLS1|CARMIL1
	maturation of SSU-rRNA	GO:0030490	Biological process	2	12	0.120654	0.323301	RIOK3|LSM6
	midbody abscission	GO:0061952	Biological process	2	12	0.120654	0.323301	CHMP6|VPS4B
	cell volume homeostasis	GO:0006884	Biological process	2	12	0.120654	0.323301	SLC12A4|ADD1
	striated muscle cell differentiation	GO:0051146	Biological process	2	12	0.120654	0.323301	BNIP2|KRAS
	diacylglycerol metabolic process	GO:0046339	Biological process	2	12	0.120654	0.323301	DGKQ|DGKD
	calcium ion homeostasis	GO:0055074	Biological process	2	12	0.120654	0.323301	WFS1|ANXA6
	cellular response to interleukin-7	GO:0098761	Biological process	2	12	0.120654	0.323301	RAD23B|ATP5F1B
	positive regulation of cartilage development	GO:0061036	Biological process	2	12	0.120654	0.323301	BMPR1B|SMAD1
	calcium ion transmembrane transport	GO:0070588	Biological process	6	72	0.121233	0.323698	ATP2A2|ANXA6|ITGAV|P2RX4|SEC61A1|ATP2B4
	spermatogenesis	GO:0007283	Biological process	9	125	0.127038	0.337792	BCL2L1|SGPL1|DNAJA1|RAD23B|PRDX4|GPX4|ACOX1|TDRP|YBX3
	cellular response to cAMP	GO:0071320	Biological process	3	26	0.128567	0.340224	FDX1|RAP1B|KCNQ1
	phosphatidylinositol 3-kinase signaling	GO:0014065	Biological Process	3	26	0.128567	0.340224	PIK3CA|PIK3C2A|PIK3R1
	ceramide biosynthetic process	GO:0046513	Biological process	3	26	0.128567	0.340224	SMPD4|DEGS1|SPTLC1
	negative regulation of Wnt signaling pathway	GO:0030178	Biological process	3	26	0.128567	0.340224	FRZB|TSC2|DKK3
	positive regulation of peptidyl-serine phosphorylation	GO:0033138	Biological process	5	57	0.129707	0.341933	PIK3CA|EIF4G1|EGFR|ATP2B4|RAF1
	positive regulation of gene expression	GO:0010628	Biological process	11	162	0.130646	0.34408	FAM98B|EPHX2|TMED2|CNN2|DGKQ|RPL23|RPL11|SH3PXD2B|PAWR|MAPK8|KRAS
	establishment or maintenance of epithelial cell apical/basal polarity	GO:0045197	Biological process	2	13	0.135392	0.350247	PARD3|PARD3B
	neurotransmitter secretion	GO:0007269	Biological process	2	13	0.135392	0.350247	STXBP1|STXBP3
	apoptotic cell clearance	GO:0043277	Biological process	2	13	0.135392	0.350247	MFGE8|ITGAV
	regulation of bone mineralization	GO:0030500	Biological process	2	13	0.135392	0.350247	BMP2K|ZMPSTE24
	acyl-CoA metabolic process	GO:0006637	Biological process	2	13	0.135392	0.350247	ACOT8|ACOT9
	lipid phosphorylation	GO:0046834	Biological process	2	13	0.135392	0.350247	DGKQ|DGKD
	oligodendrocyte development	GO:0014003	Biological process	2	13	0.135392	0.350247	TPPP|EIF2B5
	negative regulation of cell differentiation	GO:0045596	Biological process	2	13	0.135392	0.350247	ITGB1|KRAS
	regulated exocytosis	GO:0045055	Biological process	2	13	0.135392	0.350247	RAB31|TMED10
	mRNA catabolic process	GO:0006402	Biological process	2	13	0.135392	0.350247	NUDT12|LSM6
	steroid biosynthetic process	GO:0006694	Biological process	2	13	0.135392	0.350247	FDX1|HSDL1
	focal adhesion assembly	GO:0048041	Biological process	2	13	0.135392	0.350247	CTTN|BCR
	negative regulation of protein binding	GO:0032091	Biological process	4	42	0.136697	0.352963	DAB2|MAPK8|PEX14|RALB
	RNA phosphodiester bond hydrolysis, exonucleolytic	GO:0090503	Biological Process	3	27	0.13852	0.357006	PAN2|PNPT1|CNOT8
	establishment or maintenance of cell polarity	GO:0007163	Biological process	3	27	0.13852	0.357006	PARVA|PARD6B|CAP2
	protein homooligomerization	GO:0051260	Biological process	6	76	0.14383	0.370345	EHD4|EHD3|LETM1|ATL2|ATL1|G3BP2
	negative regulation of translation	GO:0017148	Biological process	4	43	0.14463	0.371714	EIF4ENIF1|EIF2AK2|CNOT8|SHMT1
	negative regulation of neuron apoptotic process	GO:0043524	Biological process	6	77	0.149762	0.377341	BCL2L1|LGMN|PIK3CA|STXBP1|WFS1|KRAS
	regulation of cell cycle	GO:0051726	Biological process	6	77	0.149762	0.377341	ITGB1|INHA|CDK14|TSC2|APOA1|BCR
	Rac protein signal transduction	GO:0016601	Biological process	2	14	0.1505	0.377341	CYFIP1|NCKAP1
	chaperone-mediated protein complex assembly	GO:0051131	Biological process	2	14	0.1505	0.377341	LONP1|PSMG1
	negative regulation of fibroblast proliferation	GO:0048147	Biological process	2	14	0.1505	0.377341	PAWR|B4GALT7
	regulation of embryonic development	GO:0045995	Biological process	2	14	0.1505	0.377341	TRIP12|RAB14
	sterol biosynthetic process	GO:0016126	Biological process	2	14	0.1505	0.377341	MSMO1|CYB5R2
	centrosome localization	GO:0051642	Biological process	2	14	0.1505	0.377341	SUN2|SYNE2
	regulation of DNA replication	GO:0006275	Biological process	2	14	0.1505	0.377341	ANKRD17|DSCC1
	positive regulation of receptor internalization	GO:0002092	Biological process	2	14	0.1505	0.377341	ATAD1|PICK1
	positive regulation of mitochondrial translation	GO:0070131	Biological process	2	14	0.1505	0.377341	MRPS27|UQCC1
	oligosaccharide metabolic process	GO:0009311	Biological process	2	14	0.1505	0.377341	GLA|MOGS
	N-glycan processing	GO:0006491	Biological process	2	14	0.1505	0.377341	MAN1B1|MAN2A1
	maturation of LSU-rRNA from tricistronic rRNA transcript (SSU-rRNA, 5.8S rRNA, LSU-rRNA)	GO:0000463	Biological process	2	14	0.1505	0.377341	RPL7|NIFK
	positive regulation of insulin secretion involved in cellular response to glucose stimulus	GO:0035774	Biological process	2	14	0.1505	0.377341	MPC2|ANO1
	regulation of reactive oxygen species metabolic process	GO:2000377	Biological process	2	14	0.1505	0.377341	COQ7|PDK3
	axonogenesis	GO:0007409	Biological process	4	44	0.152738	0.382259	MAP1A|AFG3L2|CNP|RAB8A
	substrate adhesion-dependent cell spreading	GO:0034446	Biological process	4	44	0.152738	0.382259	RAB1A|VAMP3|PARVA|ITGAV
	intrinsic apoptotic signaling pathway in response to DNA damage	GO:0008630	Biological process	3	29	0.15916	0.395116	BCL2L1|HTRA2|PIK3R1
	positive regulation of pri-miRNA transcription by RNA polymerase II	GO:1902895	Biological process	3	29	0.15916	0.395116	SREBF2|NR3C1|SMAD1
	muscle contraction	GO:0006936	Biological process	3	29	0.15916	0.395116	CEP170B|TPM1|TPM2
	visual learning	GO:0008542	Biological process	3	29	0.15916	0.395116	ITGB1|LRRN4|KRAS
	retina development in camera-type eye	GO:0060041	Biological process	3	29	0.15916	0.395116	BMPR1B|GNB1|LPCAT1
	positive regulation of osteoblast differentiation	GO:0045669	Biological process	4	45	0.161013	0.399002	BMPR1B|SMAD1|PRKD1|GNAS
	peptidyl-threonine phosphorylation	GO:0018107	Biological process	4	45	0.161013	0.399002	MAPK8|MAPK11|TBK1|PRKD1
	heart development	GO:0007507	Biological process	8	115	0.163869	0.405352	GJA1|SHC1|MTHFD1|FBN1|PKP2|GNA11|SH3PXD2B|AP1B1
	cellular glucose homeostasis	GO:0001678	Biological process	2	15	0.16592	0.405712	STXBP3|PIK3R1
	protein localization to Golgi apparatus	GO:0034067	Biological process	2	15	0.16592	0.405712	RAB6A|RAB33B
	activation of JUN kinase activity	GO:0007257	Biological Process	2	15	0.16592	0.405712	PTPN1|MAP3K21
	protein import into mitochondrial matrix	GO:0030150	Biological process	2	15	0.16592	0.405712	GRPEL1|TIMM44
	regulation of ventricular cardiac muscle cell membrane repolarization	GO:0060307	Biological process	2	15	0.16592	0.405712	KCNQ1|ZMPSTE24
	positive regulation of G2/M transition of mitotic cell cycle	GO:0010971	Biological process	2	15	0.16592	0.405712	RAB11A|VPS4B
	positive regulation of protein localization to nucleus	GO:1900182	Biological process	2	15	0.16592	0.405712	CDK5RAP3|CD2AP
	regulation of glucose metabolic process	GO:0010906	Biological process	2	15	0.16592	0.405712	PDK3|ZMPSTE24
	cellular response to calcium ion	GO:0071277	Biological process	4	46	0.169448	0.413038	LGMN|SLC25A24|ADD1|NCSTN
	phosphatidylinositol phosphorylation	GO:0046854	Biological process	4	46	0.169448	0.413038	PIK3CA|PIK3C2A|PIK3R1|PI4K2A
	cellular response to UV	GO:0034644	Biological process	3	30	0.169811	0.413038	N4BP1|PIK3R1|USP28
	hemopoiesis	GO:0030097	Biological process	3	30	0.169811	0.413038	SGPL1|CNN2|CRIP2
	calcium-mediated signaling	GO:0019722	Biological process	4	47	0.178033	0.432278	MCU|PLCG1|P2RX4|NCALD
	nucleoside diphosphate phosphorylation	GO:0006165	Biological Process	2	16	0.181595	0.4352	NME3|AK4
	mitotic cell cycle checkpoint	GO:0007093	Biological process	2	16	0.181595	0.4352	BCL2L1|ZWILCH
	negative regulation of peptidyl-serine phosphorylation	GO:0033137	Biological process	2	16	0.181595	0.4352	GPD1L|NCK2
	regulation of I-kappaB kinase/NF-kappaB signaling	GO:0043122	Biological process	2	16	0.181595	0.4352	UFL1|SQSTM1
	mitotic G2 DNA damage checkpoint	GO:0007095	Biological process	2	16	0.181595	0.4352	CDK5RAP3|TAOK3
	plasma membrane organization	GO:0007009	Biological process	2	16	0.181595	0.4352	BAIAP2L1|ANK3
	homeostasis of number of cells	GO:0048872	Biological process	2	16	0.181595	0.4352	AFDN|BCR
	response to bacterium	GO:0009617	Biological process	5	65	0.185373	0.44387	SNX3|BAIAP2L1|ST13|FUCA2|WASL
	DNA duplex unwinding	GO:0032508	Biological process	4	48	0.186762	0.446422	MCM5|MCM3|CHTF18|DSCC1
	circadian regulation of gene expression	GO:0032922	Biological process	4	48	0.186762	0.446422	HDAC1|OGT|TOP1|MYBBP1A
	negative regulation of cold-induced thermogenesis	GO:0120163	Biological process	3	32	0.191689	0.456622	LNPEP|ACOT13|PLCL2
	negative regulation of I-kappaB kinase/NF-kappaB signaling	GO:0043124	Biological process	3	32	0.191689	0.456622	HDAC1|RIOK3|MAPKBP1
	positive regulation of axon extension	GO:0045773	Biological process	2	17	0.197476	0.460888	RAB11A|MACF1
	iron-sulfur cluster assembly	GO:0016226	Biological process	2	17	0.197476	0.460888	NFS1|HSPA9
	positive regulation of filopodium assembly	GO:0051491	Biological process	2	17	0.197476	0.460888	PALM|RALA
	response to hormone	GO:0009725	Biological process	2	17	0.197476	0.460888	POR|GCLC
	cholesterol biosynthetic process	GO:0006695	Biological process	2	17	0.197476	0.460888	MVK|APOA1
	gamma-aminobutyric acid signaling pathway	GO:0007214	Biological process	2	17	0.197476	0.460888	GNAI2|PLCL2
	mitotic cell cycle phase transition	GO:0044772	Biological process	2	17	0.197476	0.460888	CKS2|LZTS1
	neuromuscular synaptic transmission	GO:0007274	Biological process	2	17	0.197476	0.460888	STXBP1|FCHSD1
	negative regulation of insulin secretion	GO:0046676	Biological process	2	17	0.197476	0.460888	SYTL4|PFKL
	regulation of signal transduction	GO:0009966	Biological process	2	17	0.197476	0.460888	PTPN1|NCLN
	negative regulation of stress fiber assembly	GO:0051497	Biological process	2	17	0.197476	0.460888	PHLDB2|CGNL1
	cardiac muscle contraction	GO:0060048	Biological process	2	17	0.197476	0.460888	TPM1|ATP1B1
	brain morphogenesis	GO:0048854	Biological process	2	17	0.197476	0.460888	AFDN|PAFAH1B1
	response to cytokine	GO:0034097	Biological process	2	17	0.197476	0.460888	BCL2L1|DDOST
	triglyceride metabolic process	GO:0006641	Biological process	2	17	0.197476	0.460888	SEL1L|CAT
	positive regulation of cell population proliferation	GO:0008284	Biological process	13	217	0.198184	0.461683	MARCKSL1|HDAC1|LGMN|FAM98B|PRDX3|SLC25A6|RPL23|SDCBP|CNOT8|ITGB1|BCL2L1|CRIP2|KRAS
	peptidyl-tyrosine dephosphorylation	GO:0035335	Biological process	6	85	0.200859	0.461683	PTPN9|SSH2|PTPRA|PTP4A2|PTPN1|PALD1
	regulation of inflammatory response	GO:0050727	Biological process	3	33	0.202881	0.461683	UFL1|PIK3AP1|ABHD12
	lipid catabolic process	GO:0016042	Biological process	4	50	0.204613	0.461683	PLA2G6|PRDX6|PLCL2|PLCD1
	negative regulation of cell growth	GO:0030308	Biological process	5	68	0.208183	0.461683	EI24|FRZB|HYAL1|NDUFS3|SERPINE2
	cell motility	GO:0048870	Biological process	2	18	0.213515	0.461683	CTTN|ELMO2
	membrane fusion	GO:0061025	Biological process	2	18	0.213515	0.461683	DNM1L|OPA1
	endodermal cell differentiation	GO:0035987	Biological process	2	18	0.213515	0.461683	ITGB5|ITGAV
	cellular response to gamma radiation	GO:0071480	Biological process	2	18	0.213515	0.461683	BCL2L1|ZMPSTE24
	lysosome localization	GO:0032418	Biological process	2	18	0.213515	0.461683	ARL8B|SYTL4
	protein export from nucleus	GO:0006611	Biological process	2	18	0.213515	0.461683	HSPA9|XPO6
	spliceosomal snRNP assembly	GO:0000387	Biological process	2	18	0.213515	0.461683	LSM4|GEMIN6
	defense response to Gram-positive bacterium	GO:0050830	Biological process	3	34	0.21422	0.461683	MYD88|TBK1|ADAM17
	cell-matrix adhesion	GO:0007160	Biological process	4	52	0.222936	0.461683	ITGB1|ITGA2|ITGB5|ITGAV
	positive regulation of protein kinase B signaling	GO:0051897	Biological process	4	52	0.222936	0.461683	ITGB1|OSBPL8|EGFR|THBS1
	chromatin organization	GO:0006325	Biological process	3	35	0.225689	0.461683	HDAC1|GPX4|BABAM2
	blood coagulation	GO:0007596	Biological process	3	35	0.225689	0.461683	PAPSS2|LNPK|SERPINE2
	ribosomal large subunit biogenesis	GO:0042273	Biological process	2	19	0.229668	0.461683	RPL14|RPL35A
	intrinsic apoptotic signaling pathway in response to endoplasmic reticulum stress	GO:0070059	Biological process	2	19	0.229668	0.461683	AIFM1|DNAJC10
	ATP-dependent chromatin remodeling	GO:0043044	Biological process	2	19	0.229668	0.461683	ACTL6A|PBRM1
	positive regulation of cysteine-type endopeptidase activity involved in apoptotic process	GO:0043280	Biological process	2	19	0.229668	0.461683	ARL6IP5|CYCS
	extrinsic apoptotic signaling pathway in absence of ligand	GO:0097192	Biological process	2	19	0.229668	0.461683	BCL2L1|ITGAV
	regulation of Rho protein signal transduction	GO:0035023	Biological process	2	19	0.229668	0.461683	AKAP13|BCR
	positive regulation of viral genome replication	GO:0045070	Biological process	2	19	0.229668	0.461683	LARP1|VAPB
	regulation of kinase activity	GO:0043549	Biological process	1	5	0.23301	0.461683	PIK3AP1
	negative regulation of collateral sprouting	GO:0048671	Biological process	1	5	0.23301	0.461683	IFRD1
	negative regulation of amyloid precursor protein biosynthetic process	GO:0042985	Biological process	1	5	0.23301	0.461683	BACE2
	paraxial mesoderm formation	GO:0048341	Biological process	1	5	0.23301	0.461683	EXOC4
	regulation of erythrocyte differentiation	GO:0045646	Biological process	1	5	0.23301	0.461683	HSPA9
	activation of JNKK activity	GO:0007256	Biological Process	1	5	0.23301	0.461683	MAP3K21
	bundle of His cell-Purkinje myocyte adhesion involved in cell communication	GO:0086073	Biological process	1	5	0.23301	0.461683	PKP2
	negative regulation of insulin secretion involved in cellular response to glucose stimulus	GO:0061179	Biological process	1	5	0.23301	0.461683	NDUFAF2
	negative regulation of macrophage derived foam cell differentiation	GO:0010745	Biological process	1	5	0.23301	0.461683	ITGAV
	voluntary musculoskeletal movement	GO:0050882	Biological process	1	5	0.23301	0.461683	VTI1A
	positive regulation of protein polymerization	GO:0032273	Biological process	1	5	0.23301	0.461683	TPPP
	organelle transport along microtubule	GO:0072384	Biological process	1	5	0.23301	0.461683	COPG1
	bud elongation involved in lung branching	GO:0060449	Biological process	1	5	0.23301	0.461683	RDH10
	canonical glycolysis	GO:0061621	Biological process	1	5	0.23301	0.461683	PFKL
	positive regulation of cholesterol storage	GO:0010886	Biological process	1	5	0.23301	0.461683	SREBF2
	synaptic signaling	GO:0099536	Biological process	1	5	0.23301	0.461683	DTNA
	negative regulation of fibroblast apoptotic process	GO:2000270	Biological process	1	5	0.23301	0.461683	PIK3CA
	positive regulation of triglyceride catabolic process	GO:0010898	Biological process	1	5	0.23301	0.461683	APOA1
	regulation of Cdc42 protein signal transduction	GO:0032489	Biological process	1	5	0.23301	0.461683	APOA1
	positive regulation of growth	GO:0045927	Biological process	1	5	0.23301	0.461683	WFS1
	protein maturation by protein folding	GO:0022417	Biological process	1	5	0.23301	0.461683	PRDX4
	positive regulation of triglyceride biosynthetic process	GO:0010867	Biological process	1	5	0.23301	0.461683	SLC27A1
	cellular response to arsenic-containing substance	GO:0071243	Biological process	1	5	0.23301	0.461683	GSTO1
	negative regulation of tubulin deacetylation	GO:1904428	Biological process	1	5	0.23301	0.461683	TPPP
	growth plate cartilage development	GO:0003417	Biological process	1	5	0.23301	0.461683	ZMPSTE24
	myelin assembly	GO:0032288	Biological process	1	5	0.23301	0.461683	TPPP
	insulin secretion involved in cellular response to glucose stimulus	GO:0035773	Biological process	1	5	0.23301	0.461683	RAF1
	peptidyl-lysine dimethylation	GO:0018027	Biological process	1	5	0.23301	0.461683	SETD3
	generation of precursor metabolites and energy	GO:0006091	Biological process	1	5	0.23301	0.461683	ACOX1
	cerebellar granule cell precursor proliferation	GO:0021930	Biological process	1	5	0.23301	0.461683	PSMG1
	cerebellar cortex development	GO:0021695	Biological process	1	5	0.23301	0.461683	OGDH
	self proteolysis	GO:0097264	Biological process	1	5	0.23301	0.461683	LGMN
	fatty acid elongation	GO:0030497	Biological process	1	5	0.23301	0.461683	HSDL1
	mitochondrial protein catabolic process	GO:0035694	Biological process	1	5	0.23301	0.461683	YME1L1
	aspartate metabolic process	GO:0006531	Biological process	1	5	0.23301	0.461683	GOT2
	threonine catabolic process	GO:0006567	Biological process	1	5	0.23301	0.461683	GCAT
	regulation of TORC1 signaling	GO:1903432	Biological process	1	5	0.23301	0.461683	DGKQ
	citrate metabolic process	GO:0006101	Biological process	1	5	0.23301	0.461683	CS
	skeletal muscle tissue regeneration	GO:0043403	Biological process	1	5	0.23301	0.461683	IFRD1
	RNA polymerase I preinitiation complex assembly	GO:0001188	Biological process	1	5	0.23301	0.461683	POLR1E
	choline transport	GO:0015871	Biological process	1	5	0.23301	0.461683	SEC14L1
	cholesterol import	GO:0070508	Biological process	1	5	0.23301	0.461683	APOA1
	negative regulation of amyloid-beta clearance	GO:1900222	Biological process	1	5	0.23301	0.461683	CYP51A1
	negative regulation of mitochondrial fusion	GO:0010637	Biological process	1	5	0.23301	0.461683	VAT1
	luteinization	GO:0001553	Biological process	1	5	0.23301	0.461683	SGPL1
	response to auditory stimulus	GO:0010996	Biological process	1	5	0.23301	0.461683	ABHD12
	store-operated calcium entry	GO:0002115	Biological process	1	5	0.23301	0.461683	STIM1
	negative regulation of sequestering of triglyceride	GO:0010891	Biological process	1	5	0.23301	0.461683	OSBPL8
	cellular protein metabolic process	GO:0044267	Biological process	1	5	0.23301	0.461683	HEXB
	NADP metabolic process	GO:0006739	Biological process	1	5	0.23301	0.461683	TP53I3
	positive regulation of calcium ion transport into cytosol	GO:0010524	Biological process	1	5	0.23301	0.461683	P2RX4
	chaperone-mediated protein transport	GO:0072321	Biological Process	1	5	0.23301	0.461683	TIMM13
	positive regulation of xenophagy	GO:1904417	Biological process	1	5	0.23301	0.461683	TBK1
	chromatin assembly	GO:0031497	Biological process	1	5	0.23301	0.461683	CHAF1A
	regulation of proteolysis	GO:0030162	Biological process	1	5	0.23301	0.461683	GSAP
	nose development	GO:0043584	Biological process	1	5	0.23301	0.461683	RDH10
	regulation of systemic arterial blood pressure	GO:0003073	Biological process	1	5	0.23301	0.461683	NCALD
	positive regulation of tumor necrosis factor-mediated signaling pathway	GO:1903265	Biological process	1	5	0.23301	0.461683	ADAM17
	osteoclast fusion	GO:0072675	Biological process	1	5	0.23301	0.461683	CD109
	substrate-dependent cell migration	GO:0006929	Biological process	1	5	0.23301	0.461683	ITGA2
	negative regulation of double-strand break repair	GO:2000780	Biological process	1	5	0.23301	0.461683	TRIP12
	nucleotide biosynthetic process	GO:0009165	Biological process	1	5	0.23301	0.461683	PRPS2
	endosomal vesicle fusion	GO:0034058	Biological process	1	5	0.23301	0.461683	VPS39
	negative regulation of execution phase of apoptosis	GO:1900118	Biological process	1	5	0.23301	0.461683	BCL2L1
	oligosaccharide catabolic process	GO:0009313	Biological process	1	5	0.23301	0.461683	HEXB
	presynaptic dense core vesicle exocytosis	GO:0099525	Biological process	1	5	0.23301	0.461683	STXBP1
	production of siRNA involved in RNA interference	GO:0030422	Biological process	1	5	0.23301	0.461683	MRPL44
	auditory receptor cell development	GO:0060117	Biological process	1	5	0.23301	0.461683	PAFAH1B1
	regulation of DNA repair	GO:0006282	Biological process	1	5	0.23301	0.461683	PARG
	somite rostral/caudal axis specification	GO:0032525	Biological process	1	5	0.23301	0.461683	TMED2
	regulation of timing of cell differentiation	GO:0048505	Biological process	1	5	0.23301	0.461683	SERPINE2
	mitochondrial respirasome assembly	GO:0097250	Biological process	1	5	0.23301	0.461683	COX7A2L
	regulation of chromatin organization	GO:1902275	Biological process	1	5	0.23301	0.461683	SSRP1
	UV protection	GO:0009650	Biological process	1	5	0.23301	0.461683	CAT
	cellular response to electrical stimulus	GO:0071257	Biological process	1	5	0.23301	0.461683	PALM
	toll-like receptor 2 signaling pathway	GO:0034134	Biological process	1	5	0.23301	0.461683	PIK3AP1
	protein localization to cytoplasmic stress granule	GO:1903608	Biological process	1	5	0.23301	0.461683	SSB
	negative regulation of growth	GO:0045926	Biological process	1	5	0.23301	0.461683	PNPT1
	negative regulation of production of miRNAs involved in gene silencing by miRNA	GO:1903799	Biological process	1	5	0.23301	0.461683	ZMPSTE24
	cardiac conduction	GO:0061337	Biological process	1	5	0.23301	0.461683	ZMPSTE24
	positive regulation of ATP-dependent microtubule motor activity, plus-end-directed	GO:2000582	Biological Process	1	5	0.23301	0.461683	DYNLL2
	macrophage derived foam cell differentiation	GO:0010742	Biological process	1	5	0.23301	0.461683	SOAT1
	entrainment of circadian clock	GO:0009649	Biological process	1	5	0.23301	0.461683	GNA11
	germinal center formation	GO:0002467	Biological process	1	5	0.23301	0.461683	NFKB2
	anchored component of synaptic vesicle membrane	GO:0098993	Biological Process	1	5	0.23301	0.461683	RAB5A
	-	GO:0045080	Biological process	1	5	0.23301	0.461683	MYD88
	negative regulation of intrinsic apoptotic signaling pathway in response to DNA damage	GO:1902230	Biological process	1	5	0.23301	0.461683	BCL2L1
	N-terminal peptidyl-methionine acetylation	GO:0017196	Biological process	1	5	0.23301	0.461683	NAA25
	cellular response to epinephrine stimulus	GO:0071872	Biological process	1	5	0.23301	0.461683	ATP2B4
	rRNA transcription	GO:0009303	Biological process	1	5	0.23301	0.461683	NPM3
	response to fluid shear stress	GO:0034405	Biological process	1	5	0.23301	0.461683	P2RX4
	protein import into peroxisome membrane	GO:0045046	Biological process	1	5	0.23301	0.461683	RAB8B
	craniofacial suture morphogenesis	GO:0097094	Biological process	1	5	0.23301	0.461683	RAB23
	regulation of mitochondrial translation	GO:0070129	Biological process	1	5	0.23301	0.461683	LRPPRC
	antigen processing and presentation of endogenous peptide antigen via MHC class I	GO:0019885	Biological process	1	5	0.23301	0.461683	IDE
	viral RNA genome replication	GO:0039694	Biological process	1	5	0.23301	0.461683	RAB5A
	heme transport	GO:0015886	Biological process	1	5	0.23301	0.461683	PGRMC2
	meiotic spindle organization	GO:0000212	Biological process	1	5	0.23301	0.461683	TUBG1
	macropinocytosis	GO:0044351	Biological process	1	5	0.23301	0.461683	CARMIL1
	regulation of ER to Golgi vesicle-mediated transport	GO:0060628	Biological process	1	5	0.23301	0.461683	RINT1
	regulation of aerobic respiration	GO:1903715	Biological process	1	5	0.23301	0.461683	IDE
	lactate metabolic process	GO:0006089	Biological process	1	5	0.23301	0.461683	FASN
	negative regulation of cholesterol efflux	GO:0090370	Biological process	1	5	0.23301	0.461683	SREBF2
	phospholipid efflux	GO:0033700	Biological process	1	5	0.23301	0.461683	APOA1
	salivary gland morphogenesis	GO:0007435	Biological process	1	5	0.23301	0.461683	EGFR
	histone exchange	GO:0043486	Biological Process	1	5	0.23301	0.461683	ANP32E
	amyloid-beta clearance by cellular catabolic process	GO:0150094	Biological process	1	5	0.23301	0.461683	IDE
	-	GO:0010870	Biological Process	1	5	0.23301	0.461683	HDAC1
	neutrophil differentiation	GO:0030223	Biological process	1	5	0.23301	0.461683	FASN
	phospholipase C-activating dopamine receptor signaling pathway	GO:0060158	Biological process	1	5	0.23301	0.461683	GNA11
	negative regulation of peptidyl-cysteine S-nitrosylation	GO:1902083	Biological process	1	5	0.23301	0.461683	NCOA7
	sphingomyelin biosynthetic process	GO:0006686	Biological process	1	5	0.23301	0.461683	SPTLC1
	CENP-A containing nucleosome assembly	GO:0034080	Biological process	1	5	0.23301	0.461683	NASP
	TORC2 signaling	GO:0038203	Biological process	1	5	0.23301	0.461683	SYAP1
	regulation of keratinocyte proliferation	GO:0010837	Biological process	1	5	0.23301	0.461683	PRKD1
	regulation of branching involved in mammary gland duct morphogenesis	GO:0060762	Biological process	1	5	0.23301	0.461683	PHB2
	sterol metabolic process	GO:0016125	Biological process	1	5	0.23301	0.461683	CYP51A1
	succinate transmembrane transport	GO:0071422	Biological process	1	5	0.23301	0.461683	SLC25A10
	heterochromatin organization	GO:0070828	Biological process	1	5	0.23301	0.461683	HP1BP3
	CDP-choline pathway	GO:0006657	Biological process	1	5	0.23301	0.461683	PCYT1A
	phototransduction, visible light	GO:0007603	Biological process	1	5	0.23301	0.461683	GNA11
	cellular response to increased oxygen levels	GO:0036295	Biological process	1	5	0.23301	0.461683	ATP6V0D1
	cellular response to gonadotropin stimulus	GO:0071371	Biological process	1	5	0.23301	0.461683	NSMF
	developmental pigmentation	GO:0048066	Biological process	1	5	0.23301	0.461683	GNA11
	negative regulation of blood vessel endothelial cell proliferation involved in sprouting angiogenesis	GO:1903588	Biological process	1	5	0.23301	0.461683	THBS1
	negative regulation of cellular protein catabolic process	GO:1903363	Biological process	1	5	0.23301	0.461683	CDK5RAP3
	embryonic skeletal joint morphogenesis	GO:0060272	Biological process	1	5	0.23301	0.461683	HYAL1
	organelle organization	GO:0006996	Biological process	1	5	0.23301	0.461683	ATP2A2
	embryonic cleavage	GO:0040016	Biological process	1	5	0.23301	0.461683	TOP1
	positive regulation of pathway-restricted SMAD protein phosphorylation	GO:0010862	Biological Process	3	36	0.237272	0.46722	INHA|DAB2|SDCBP
	protein homotetramerization	GO:0051289	Biological process	3	36	0.237272	0.46722	PFKL|ACOT13|SHMT1
	positive regulation of stress fiber assembly	GO:0051496	Biological process	3	36	0.237272	0.46722	SH3PXD2B|CARMIL1|APOA1
	iron ion homeostasis	GO:0055072	Biological Process	2	20	0.245897	0.46722	BDH2|HMOX2
	response to hydrogen peroxide	GO:0042542	Biological process	2	20	0.245897	0.46722	PRDX3|CAT
	lipopolysaccharide-mediated signaling pathway	GO:0031663	Biological process	2	20	0.245897	0.46722	TICAM1|MYD88
	regulation of growth	GO:0040008	Biological process	2	20	0.245897	0.46722	BCL2L1|CREG1
	positive regulation of protein ubiquitination	GO:0031398	Biological process	3	37	0.248954	0.46722	CDK5RAP3|WFS1|DERL1
	chloride transmembrane transport	GO:1902476	Biological process	5	74	0.256224	0.46722	SLC12A4|CLIC2|ANO1|ANO10|CLCC1
	epithelial cell differentiation	GO:0030855	Biological process	3	38	0.26072	0.46722	LGALS3|CPT1A|BDH2
	protein processing	GO:0016485	Biological process	3	38	0.26072	0.46722	OGT|CPD|NCSTN
	thymus development	GO:0048538	Biological process	3	38	0.26072	0.46722	MAD1L1|RAF1|ZMPSTE24
	behavioral fear response	GO:0001662	Biological process	2	21	0.262164	0.46722	EIF4G1|FBXL20
	calcium-ion regulated exocytosis	GO:0017156	Biological process	2	21	0.262164	0.46722	VAMP3|VAMP7
	developmental process	GO:0032502	Biological process	2	21	0.262164	0.46722	NUDC|COMT
	negative regulation of extrinsic apoptotic signaling pathway via death domain receptors	GO:1902042	Biological process	2	21	0.262164	0.46722	BCL2L1|RAF1
	response to toxic substance	GO:0009636	Biological process	2	21	0.262164	0.46722	SCFD1|CNP
	T cell differentiation in thymus	GO:0033077	Biological process	2	21	0.262164	0.46722	DNAJA3|RABL3
	anoikis	GO:0043276	Biological process	1	6	0.266187	0.46722	TSC2
	'de novo' IMP biosynthetic process	GO:0006189	Biological process	1	6	0.266187	0.46722	PAICS
	wound healing, spreading of epidermal cells	GO:0035313	Biological process	1	6	0.266187	0.46722	ADAM17
	negative regulation of JUN kinase activity	GO:0043508	Biological process	1	6	0.266187	0.46722	DNAJA1
	negative regulation of platelet aggregation	GO:0090331	Biological process	1	6	0.266187	0.46722	SERPINE2
	positive regulation of astrocyte differentiation	GO:0048711	Biological process	1	6	0.266187	0.46722	SERPINE2
	positive regulation of RIG-I signaling pathway	GO:1900246	Biological process	1	6	0.266187	0.46722	ANKRD17
	retrograde axonal transport	GO:0008090	Biological process	1	6	0.266187	0.46722	PAFAH1B1
	positive regulation of vascular endothelial growth factor signaling pathway	GO:1900748	Biological process	1	6	0.266187	0.46722	MYO1C
	cAMP-mediated signaling	GO:0019933	Biological process	1	6	0.266187	0.46722	DGKQ
	-	GO:0042535	Biological process	1	6	0.266187	0.46722	THBS1
	ceramide transport	GO:0035627	Biological process	1	6	0.266187	0.46722	GLTP
	negative regulation of T cell activation	GO:0050868	Biological process	1	6	0.266187	0.46722	DUSP3
	positive regulation of cytoplasmic mRNA processing body assembly	GO:0010606	Biological process	1	6	0.266187	0.46722	PAN2
	regulation of locomotion	GO:0040012	Biological process	1	6	0.266187	0.46722	FBXO7
	regulation of clathrin-dependent endocytosis	GO:2000369	Biological process	1	6	0.266187	0.46722	BMP2K
	myeloid cell homeostasis	GO:0002262	Biological process	1	6	0.266187	0.46722	NCSTN
	membrane repolarization during ventricular cardiac muscle cell action potential	GO:0098915	Biological process	1	6	0.266187	0.46722	KCNQ1
	protein insertion into mitochondrial inner membrane	GO:0045039	Biological process	1	6	0.266187	0.46722	TIMM13
	dopamine metabolic process	GO:0042417	Biological process	1	6	0.266187	0.46722	COMT
	positive regulation of keratinocyte migration	GO:0051549	Biological process	1	6	0.266187	0.46722	ARF6
	myotube differentiation	GO:0014902	Biological process	1	6	0.266187	0.46722	STIM1
	retina homeostasis	GO:0001895	Biological process	1	6	0.266187	0.46722	WDR36
	mannose metabolic process	GO:0006013	Biological process	1	6	0.266187	0.46722	MAN2A1
	adenosine metabolic process	GO:0046085	Biological process	1	6	0.266187	0.46722	NT5C1B
	positive regulation of mitochondrial calcium ion concentration	GO:0051561	Biological process	1	6	0.266187	0.46722	MCU
	positive regulation of interleukin-17 production	GO:0032740	Biological process	1	6	0.266187	0.46722	MYD88
	growth hormone receptor signaling pathway	GO:0060396	Biological process	1	6	0.266187	0.46722	PIK3R1
	response to organic cyclic compound	GO:0014070	Biological process	1	6	0.266187	0.46722	EPHX1
	regulation of neuronal synaptic plasticity	GO:0048168	Biological process	1	6	0.266187	0.46722	NSMF
	leukotriene biosynthetic process	GO:0019370	Biological process	1	6	0.266187	0.46722	MGST3
	activation of cysteine-type endopeptidase activity	GO:0097202	Biological process	1	6	0.266187	0.46722	LGMN
	O-glycan processing	GO:0016266	Biological process	1	6	0.266187	0.46722	GALNT10
	positive regulation of peptidase activity	GO:0010952	Biological process	1	6	0.266187	0.46722	CLPX
	mitochondrial genome maintenance	GO:0000002	Biological process	1	6	0.266187	0.46722	OPA1
	paraxial mesoderm development	GO:0048339	Biological process	1	6	0.266187	0.46722	POGLUT1
	transsulfuration	GO:0019346	Biological process	1	6	0.266187	0.46722	MTHFD1
	histone methylation	GO:0016571	Biological Process	1	6	0.266187	0.46722	NTMT1
	cellular response to oxidised low-density lipoprotein particle stimulus	GO:0140052	Biological process	1	6	0.266187	0.46722	MYD88
	phagocytosis, recognition	GO:0006910	Biological process	1	6	0.266187	0.46722	MFGE8
	positive regulation of chemotaxis	GO:0050921	Biological process	1	6	0.266187	0.46722	THBS1
	positive regulation of T cell chemotaxis	GO:0010820	Biological process	1	6	0.266187	0.46722	ADAM17
	righting reflex	GO:0060013	Biological process	1	6	0.266187	0.46722	AFG3L2
	skeletal muscle acetylcholine-gated channel clustering	GO:0071340	Biological process	1	6	0.266187	0.46722	RER1
	regulation of postsynaptic membrane neurotransmitter receptor levels	GO:0099072	Biological process	1	6	0.266187	0.46722	CTNND1
	positive regulation of Wnt signaling pathway, planar cell polarity pathway	GO:2000096	Biological process	1	6	0.266187	0.46722	DAB2
	negative regulation of defense response to virus	GO:0050687	Biological process	1	6	0.266187	0.46722	ITCH
	aggrephagy	GO:0035973	Biological process	1	6	0.266187	0.46722	SQSTM1
	regulation of cardiac conduction	GO:1903779	Biological process	1	6	0.266187	0.46722	EHD3
	positive regulation of transcription from RNA polymerase II promoter involved in cellular response to chemical stimulus	GO:1901522	Biological Process	1	6	0.266187	0.46722	SMAD1
	glycosaminoglycan biosynthetic process	GO:0006024	Biological process	1	6	0.266187	0.46722	B4GALT7
	positive regulation of pseudopodium assembly	GO:0031274	Biological process	1	6	0.266187	0.46722	CDC42EP3
	positive regulation of calcium ion-dependent exocytosis	GO:0045956	Biological process	1	6	0.266187	0.46722	STXBP1
	macrophage chemotaxis	GO:0048246	Biological process	1	6	0.266187	0.46722	LGALS3
	protein localization to cell-cell junction	GO:0150105	Biological process	1	6	0.266187	0.46722	CGNL1
	very-low-density lipoprotein particle remodeling	GO:0034372	Biological process	1	6	0.266187	0.46722	APOA1
	negative regulation of smooth muscle cell differentiation	GO:0051151	Biological process	1	6	0.266187	0.46722	ANKRD17
	sulfate transport	GO:0008272	Biological process	1	6	0.266187	0.46722	SLC25A10
	negative regulation of cilium assembly	GO:1902018	Biological process	1	6	0.266187	0.46722	TBC1D30
	purine ribonucleoside salvage	GO:0006166	Biological process	1	6	0.266187	0.46722	APRT
	regulation of mitochondrial mRNA stability	GO:0044528	Biological process	1	6	0.266187	0.46722	TBRG4
	regulation of neuron apoptotic process	GO:0043523	Biological process	1	6	0.266187	0.46722	NAE1
	lamellipodium morphogenesis	GO:0072673	Biological process	1	6	0.266187	0.46722	SNX2
	blood vessel maturation	GO:0001955	Biological process	1	6	0.266187	0.46722	ANKRD17
	G protein-coupled adenosine receptor signaling pathway	GO:0001973	Biological process	1	6	0.266187	0.46722	GNAI2
	maintenance of centrosome location	GO:0051661	Biological process	1	6	0.266187	0.46722	PAFAH1B1
	peptidyl-diphthamide biosynthetic process from peptidyl-histidine	GO:0017183	Biological process	1	6	0.266187	0.46722	DPH7
	antibacterial humoral response	GO:0019731	Biological process	1	6	0.266187	0.46722	PLA2G6
	negative regulation of chromatin binding	GO:0035562	Biological process	1	6	0.266187	0.46722	BTAF1
	regulation of glycolytic process	GO:0006110	Biological process	1	6	0.266187	0.46722	OGT
	positive regulation of cysteine-type endopeptidase activity involved in apoptotic signaling pathway	GO:2001269	Biological process	1	6	0.266187	0.46722	HTRA2
	hormone biosynthetic process	GO:0042446	Biological process	1	6	0.266187	0.46722	FDX1
	lipid glycosylation	GO:0030259	Biological process	1	6	0.266187	0.46722	GBA2
	UMP salvage	GO:0044206	Biological process	1	6	0.266187	0.46722	UCK2
	response to osmotic stress	GO:0006970	Biological process	1	6	0.266187	0.46722	TSC22D2
	inner ear auditory receptor cell differentiation	GO:0042491	Biological process	1	6	0.266187	0.46722	MYO6
	stress fiber assembly	GO:0043149	Biological process	1	6	0.266187	0.46722	ITGB5
	retina morphogenesis in camera-type eye	GO:0060042	Biological process	1	6	0.266187	0.46722	MAN2A1
	actin filament reorganization	GO:0090527	Biological Process	1	6	0.266187	0.46722	MCU
	protein localization to endoplasmic reticulum exit site	GO:0070973	Biological process	1	6	0.266187	0.46722	BCAP29
	positive regulation of signal transduction	GO:0009967	Biological process	1	6	0.266187	0.46722	MAOA
	secretion by cell	GO:0032940	Biological process	1	6	0.266187	0.46722	SERPINE2
	cellular response to UV-B	GO:0071493	Biological process	1	6	0.266187	0.46722	HYAL1
	posttranslational protein targeting to endoplasmic reticulum membrane	GO:0006620	Biological process	1	6	0.266187	0.46722	SEC63
	negative regulation of epidermal growth factor receptor signaling pathway	GO:0042059	Biological process	1	6	0.266187	0.46722	DUSP3
	response to reactive oxygen species	GO:0000302	Biological process	1	6	0.266187	0.46722	HYAL1
	mitochondrial transmembrane transport	GO:1990542	Biological process	1	6	0.266187	0.46722	SFXN4
	neurotransmitter receptor transport, endosome to postsynaptic membrane	GO:0098887	Biological process	1	6	0.266187	0.46722	RAB11A
	surfactant homeostasis	GO:0043129	Biological process	1	6	0.266187	0.46722	LPCAT1
	mitochondrial outer membrane permeabilization	GO:0097345	Biological process	1	6	0.266187	0.46722	RHOT1
	protein targeting to ER	GO:0045047	Biological process	1	6	0.266187	0.46722	SRPRA
	regulation of T cell proliferation	GO:0042129	Biological process	1	6	0.266187	0.46722	LGALS3
	positive regulation of cellular senescence	GO:2000774	Biological process	1	6	0.266187	0.46722	PAWR
	positive regulation of production of miRNAs involved in gene silencing by miRNA	GO:1903800	Biological process	1	6	0.266187	0.46722	EGFR
	eosinophil chemotaxis	GO:0048245	Biological process	1	6	0.266187	0.46722	LGALS3
	pulmonary artery morphogenesis	GO:0061156	Biological process	1	6	0.266187	0.46722	SEC24B
	regulation of exit from mitosis	GO:0007096	Biological process	1	6	0.266187	0.46722	ZW10
	regulation of synaptic vesicle endocytosis	GO:1900242	Biological process	1	6	0.266187	0.46722	DGKQ
	cranial skeletal system development	GO:1904888	Biological process	1	6	0.266187	0.46722	SH3PXD2B
	glycoprotein catabolic process	GO:0006516	Biological process	1	6	0.266187	0.46722	STT3B
	phagosome-lysosome fusion	GO:0090385	Biological process	1	6	0.266187	0.46722	RAB7A
	positive regulation of execution phase of apoptosis	GO:1900119	Biological process	1	6	0.266187	0.46722	FAP
	negative regulation of RIG-I signaling pathway	GO:0039536	Biological process	1	6	0.266187	0.46722	SEC14L1
	fatty acid transport	GO:0015908	Biological process	1	6	0.266187	0.46722	GOT2
	wound healing	GO:0042060	Biological process	3	39	0.272555	0.475864	DST|MACF1|CNN2
	cartilage development	GO:0051216	Biological process	3	39	0.272555	0.475864	HYAL1|SMAD1|GNAS
	negative regulation of transforming growth factor beta receptor signaling pathway	GO:0030512	Biological process	3	39	0.272555	0.475864	GLG1|CD109|ADAM17
	protein K63-linked deubiquitination	GO:0070536	Biological process	2	22	0.278435	0.475864	BRCC3|ABRAXAS2
	actin filament polymerization	GO:0030041	Biological process	2	22	0.278435	0.475864	CTTN|WASL
	positive regulation of mitotic cell cycle	GO:0045931	Biological process	2	22	0.278435	0.475864	DUSP3|LGMN
	germ cell development	GO:0007281	Biological process	2	22	0.278435	0.475864	BCL2L1|PAFAH1B1
	positive regulation of cell adhesion	GO:0045785	Biological process	2	22	0.278435	0.475864	HYAL1|ITGAV
	negative regulation of protein-containing complex assembly	GO:0031333	Biological process	2	22	0.278435	0.475864	RIOK3|RAF1
	centrosome cycle	GO:0007098	Biological process	2	22	0.278435	0.475864	PARD6B|BNIP2
	central nervous system development	GO:0007417	Biological process	4	58	0.280071	0.475864	MARCKSL1|ALDH5A1|GBA2|ELP3
	negative regulation of canonical Wnt signaling pathway	GO:0090090	Biological process	6	97	0.286976	0.475864	HDAC1|SIAH2|FRZB|DKK3|CTNND1|DAB2
	cellular response to tumor necrosis factor	GO:0071356	Biological process	4	59	0.289825	0.475864	SMPD4|HYAL1|CHUK|YBX3
	establishment of cell polarity	GO:0030010	Biological process	2	23	0.294681	0.475864	PARD3|PARD3B
	regulation of insulin secretion	GO:0050796	Biological process	2	23	0.294681	0.475864	PICK1|ICA1
	microtubule-based process	GO:0007017	Biological process	2	23	0.294681	0.475864	TUBG1|DYNLL2
	positive regulation of TOR signaling	GO:0032008	Biological process	2	23	0.294681	0.475864	LAMTOR2|LAMTOR3
	ovarian follicle development	GO:0001541	Biological process	2	23	0.294681	0.475864	BCL2L1|EIF2B5
	dendrite morphogenesis	GO:0048813	Biological process	2	23	0.294681	0.475864	ITGB1|FARP1
	regulation of neuron projection development	GO:0010975	Biological process	2	23	0.294681	0.475864	CAMK2G|FBXO7
	cellular response to amino acid starvation	GO:0034198	Biological process	2	23	0.294681	0.475864	MAPK8|EIF2AK2
	insulin secretion	GO:0030073	Biological process	2	23	0.294681	0.475864	STXBP3|MYO5A
	response to glucose	GO:0009749	Biological process	2	23	0.294681	0.475864	PFKL|THBS1
	negative regulation of glucose import	GO:0046325	Biological process	1	7	0.297931	0.475864	STXBP3
	post-Golgi vesicle-mediated transport	GO:0006892	Biological process	1	7	0.297931	0.475864	MYO5A
	cellular response to exogenous dsRNA	GO:0071360	Biological process	1	7	0.297931	0.475864	RALB
	ether lipid biosynthetic process	GO:0008611	Biological process	1	7	0.297931	0.475864	FASN
	negative regulation of receptor binding	GO:1900121	Biological process	1	7	0.297931	0.475864	ATP2A2
	melanin biosynthetic process	GO:0042438	Biological process	1	7	0.297931	0.475864	MYO5A
	positive regulation of phosphoprotein phosphatase activity	GO:0032516	Biological process	1	7	0.297931	0.475864	PTPRA
	fructose 6-phosphate metabolic process	GO:0006002	Biological process	1	7	0.297931	0.475864	PFKL
	positive regulation of toll-like receptor 4 signaling pathway	GO:0034145	Biological process	1	7	0.297931	0.475864	WDFY1
	microtubule organizing center organization	GO:0031023	Biological process	1	7	0.297931	0.475864	PAFAH1B1
	positive regulation of myotube differentiation	GO:0010831	Biological process	1	7	0.297931	0.475864	RBM24
	negative regulation of osteoblast proliferation	GO:0033689	Biological process	1	7	0.297931	0.475864	EIF2AK2
	UTP biosynthetic process	GO:0006228	Biological process	1	7	0.297931	0.475864	NME3
	negative regulation of kinase activity	GO:0033673	Biological process	1	7	0.297931	0.475864	PRDX3
	locomotion involved in locomotory behavior	GO:0031987	Biological process	1	7	0.297931	0.475864	MYO5A
	response to organic substance	GO:0010033	Biological process	1	7	0.297931	0.475864	DGKD
	peptidyl-lysine trimethylation	GO:0018023	Biological process	1	7	0.297931	0.475864	SETD3
	cellular protein modification process	GO:0006464	Biological process	1	7	0.297931	0.475864	UEVLD
	regulation of lamellipodium assembly	GO:0010591	Biological process	1	7	0.297931	0.475864	TWF1
	Golgi to endosome transport	GO:0006895	Biological process	1	7	0.297931	0.475864	RAB14
	positive regulation of macrophage activation	GO:0043032	Biological process	1	7	0.297931	0.475864	THBS1
	positive regulation of embryonic development	GO:0040019	Biological process	1	7	0.297931	0.475864	PAFAH1B1
	membrane depolarization	GO:0051899	Biological process	1	7	0.297931	0.475864	P2RX4
	positive regulation of calcium-mediated signaling	GO:0050850	Biological process	1	7	0.297931	0.475864	P2RX4
	positive regulation of type I interferon-mediated signaling pathway	GO:0060340	Biological process	1	7	0.297931	0.475864	TBK1
	protein O-linked glycosylation via threonine	GO:0018243	Biological process	1	7	0.297931	0.475864	GALNT1
	purinergic nucleotide receptor signaling pathway	GO:0035590	Biological process	1	7	0.297931	0.475864	P2RX4
	action potential	GO:0001508	Biological process	1	7	0.297931	0.475864	GNA11
	collagen biosynthetic process	GO:0032964	Biological process	1	7	0.297931	0.475864	SERPINH1
	positive regulation of extrinsic apoptotic signaling pathway in absence of ligand	GO:2001241	Biological process	1	7	0.297931	0.475864	HTRA2
	sensory perception of taste	GO:0050909	Biological process	1	7	0.297931	0.475864	GNB1
	positive regulation of autophagosome assembly	GO:2000786	Biological process	1	7	0.297931	0.475864	RALB
	regulation of postsynaptic cytosolic calcium ion concentration	GO:0099566	Biological process	1	7	0.297931	0.475864	MYO5A
	positive regulation of fatty acid biosynthetic process	GO:0045723	Biological process	1	7	0.297931	0.475864	APOA1
	positive regulation of T cell mediated cytotoxicity	GO:0001916	Biological process	1	7	0.297931	0.475864	STX7
	mitochondrial transcription	GO:0006390	Biological process	1	7	0.297931	0.475864	TFAM
	regulation of mitotic metaphase/anaphase transition	GO:0030071	Biological process	1	7	0.297931	0.475864	UBE2C
	nitric oxide biosynthetic process	GO:0006809	Biological process	1	7	0.297931	0.475864	SPR
	phosphatidylcholine metabolic process	GO:0046470	Biological process	1	7	0.297931	0.475864	APOA1
	negative regulation of G2/M transition of mitotic cell cycle	GO:0010972	Biological process	1	7	0.297931	0.475864	AVEN
	muscle cell differentiation	GO:0042692	Biological process	1	7	0.297931	0.475864	IFRD1
	embryonic eye morphogenesis	GO:0048048	Biological process	1	7	0.297931	0.475864	FBN1
	fibroblast migration	GO:0010761	Biological process	1	7	0.297931	0.475864	SGPL1
	negative regulation of programmed cell death	GO:0043069	Biological process	1	7	0.297931	0.475864	DNAJA3
	oxaloacetate metabolic process	GO:0006107	Biological process	1	7	0.297931	0.475864	GOT2
	regulation of postsynaptic neurotransmitter receptor internalization	GO:0099149	Biological process	1	7	0.297931	0.475864	ATAD1
	microtubule nucleation	GO:0007020	Biological process	1	7	0.297931	0.475864	TUBG1
	regulation of stress fiber assembly	GO:0051492	Biological process	1	7	0.297931	0.475864	PIK3R1
	negative regulation of calcium ion transport	GO:0051926	Biological process	1	7	0.297931	0.475864	PACSIN3
	negative regulation of protein kinase activity by regulation of protein phosphorylation	GO:0044387	Biological process	1	7	0.297931	0.475864	CDK5RAP3
	cardiac septum development	GO:0003279	Biological process	1	7	0.297931	0.475864	SNX17
	negative regulation of nitric oxide biosynthetic process	GO:0045019	Biological process	1	7	0.297931	0.475864	ATP2B4
	negative regulation of ubiquitin-dependent protein catabolic process	GO:2000059	Biological process	1	7	0.297931	0.475864	RPL23
	cholesterol transport	GO:0030301	Biological process	1	7	0.297931	0.475864	VPS4B
	negative regulation of tumor necrosis factor-mediated signaling pathway	GO:0010804	Biological process	1	7	0.297931	0.475864	APOA1
	attachment of mitotic spindle microtubules to kinetochore	GO:0051315	Biological process	1	7	0.297931	0.475864	MAD1L1
	neurotrophin TRK receptor signaling pathway	GO:0048011	Biological process	1	7	0.297931	0.475864	RAF1
	negative regulation of cardiac muscle hypertrophy	GO:0010614	Biological process	1	7	0.297931	0.475864	P2RX4
	spindle organization	GO:0007051	Biological process	1	7	0.297931	0.475864	NTMT1
	regulation of microtubule polymerization	GO:0031113	Biological process	1	7	0.297931	0.475864	GBA2
	negative regulation of cardiac muscle cell proliferation	GO:0060044	Biological process	1	7	0.297931	0.475864	MAPK11
	negative regulation of protein import into nucleus	GO:0042308	Biological process	1	7	0.297931	0.475864	RAB23
	negative regulation of interleukin-12 production	GO:0032695	Biological process	1	7	0.297931	0.475864	THBS1
	negative regulation of phosphatidylinositol 3-kinase signaling	GO:0014067	Biological Process	1	7	0.297931	0.475864	SERPINE2
	negative regulation of DNA biosynthetic process	GO:2000279	Biological process	1	7	0.297931	0.475864	DNAJC2
	microtubule polymerization	GO:0046785	Biological process	1	7	0.297931	0.475864	TPPP
	myeloid cell differentiation	GO:0030099	Biological process	1	7	0.297931	0.475864	PRDX3
	carboxylic acid metabolic process	GO:0019752	Biological process	1	7	0.297931	0.475864	UEVLD
	pore complex assembly	GO:0046931	Biological process	1	7	0.297931	0.475864	AFDN
	replication fork protection	GO:0048478	Biological Process	1	7	0.297931	0.475864	ZNF830
	negative regulation of fatty acid biosynthetic process	GO:0045717	Biological process	1	7	0.297931	0.475864	ERLIN2
	negative regulation of adenylate cyclase activity	GO:0007194	Biological process	1	7	0.297931	0.475864	PALM
	peptidyl-lysine methylation	GO:0018022	Biological process	1	7	0.297931	0.475864	EEF1AKMT1
	epithelial cell development	GO:0002064	Biological process	1	7	0.297931	0.475864	SHROOM3
	membrane protein proteolysis	GO:0033619	Biological process	1	7	0.297931	0.475864	AFG3L2
	activation of protein kinase activity	GO:0032147	Biological process	3	42	0.308335	0.48492	PIK3CA|CAB39|TAOK3
	negative regulation of DNA-binding transcription factor activity	GO:0043433	Biological process	3	42	0.308335	0.48492	PHB2|WFS1|PEX14
	lipid metabolic process	GO:0006629	Biological process	3	42	0.308335	0.48492	ENPP6|MGST3|ATP5F1B
	glucose metabolic process	GO:0006006	Biological process	2	24	0.310872	0.48492	PIK3CA|ADPGK
	endochondral ossification	GO:0001958	Biological process	2	24	0.310872	0.48492	GNAS|NAB2
	mitotic sister chromatid segregation	GO:0000070	Biological process	2	24	0.310872	0.48492	TUBG1|ESYT2
	negative regulation of catalytic activity	GO:0043086	Biological process	2	24	0.310872	0.48492	ANP32E|FAF2
	homeostasis of number of cells within a tissue	GO:0048873	Biological process	2	24	0.310872	0.48492	ADD1|KRAS
	positive regulation of substrate adhesion-dependent cell spreading	GO:1900026	Biological process	2	24	0.310872	0.48492	CARMIL1|APOA1
	small GTPase mediated signal transduction	GO:0007264	Biological process	4	62	0.319328	0.48492	DNAJA3|VAV2|ARHGAP1|BCR
	cellular response to hypoxia	GO:0071456	Biological process	3	43	0.32031	0.48492	ACAA2|TBL2|AK4
	inflammatory response	GO:0006954	Biological process	7	122	0.324666	0.48492	TICAM1|PTGS1|HYAL1|SMAD1|BMPR1B|PLAA|MYD88
	receptor internalization	GO:0031623	Biological process	2	25	0.326983	0.48492	ITGB1|RAB31
	cellular response to heat	GO:0034605	Biological process	2	25	0.326983	0.48492	ANO1|HTRA2
	one-carbon metabolic process	GO:0006730	Biological process	2	25	0.326983	0.48492	MTHFD1|SHMT1
	negative regulation of T cell proliferation	GO:0042130	Biological process	2	25	0.326983	0.48492	MAD1L1|PAWR
	negative regulation of cytokine production involved in inflammatory response	GO:1900016	Biological process	1	8	0.328302	0.48492	CHID1
	negative regulation of epidermal growth factor-activated receptor activity	GO:0007175	Biological process	1	8	0.328302	0.48492	CHMP6
	positive regulation of stem cell proliferation	GO:2000648	Biological process	1	8	0.328302	0.48492	GJA1
	positive regulation of viral release from host cell	GO:1902188	Biological Process	1	8	0.328302	0.48492	VPS4B
	blood vessel endothelial cell migration	GO:0043534	Biological process	1	8	0.328302	0.48492	APOA1
	positive regulation of transcription by RNA polymerase I	GO:0045943	Biological process	1	8	0.328302	0.48492	UTP15
	late endosome to vacuole transport	GO:0045324	Biological process	1	8	0.328302	0.48492	CHMP3
	membrane organization	GO:0061024	Biological process	1	8	0.328302	0.48492	TMEM33
	long-chain fatty acid biosynthetic process	GO:0042759	Biological process	1	8	0.328302	0.48492	MYO5A
	astrocyte development	GO:0014002	Biological process	1	8	0.328302	0.48492	EIF2B5
	G protein-coupled acetylcholine receptor signaling pathway	GO:0007213	Biological process	1	8	0.328302	0.48492	GNA11
	regulation of ventricular cardiac muscle cell action potential	GO:0098911	Biological process	1	8	0.328302	0.48492	PKP2
	synapse maturation	GO:0060074	Biological process	1	8	0.328302	0.48492	PALM
	carbohydrate biosynthetic process	GO:0016051	Biological process	1	8	0.328302	0.48492	CHST12
	positive regulation of dendritic spine development	GO:0060999	Biological process	1	8	0.328302	0.48492	PALM
	cerebellar Purkinje cell layer development	GO:0021680	Biological process	1	8	0.328302	0.48492	UQCRQ
	cation transport	GO:0006812	Biological process	1	8	0.328302	0.48492	ATP13A1
	Rap protein signal transduction	GO:0032486	Biological process	1	8	0.328302	0.48492	RAP1B
	positive regulation of insulin receptor signaling pathway	GO:0046628	Biological process	1	8	0.328302	0.48492	OSBPL8
	chondroitin sulfate biosynthetic process	GO:0030206	Biological process	1	8	0.328302	0.48492	CHST12
	positive regulation of sodium ion transport	GO:0010765	Biological process	1	8	0.328302	0.48492	GPD1L
	epithelial cell proliferation	GO:0050673	Biological process	1	8	0.328302	0.48492	NCSTN
	negative regulation of blood vessel endothelial cell migration	GO:0043537	Biological process	1	8	0.328302	0.48492	ATP2B4
	coronary artery morphogenesis	GO:0060982	Biological process	1	8	0.328302	0.48492	SEC24B
	natural killer cell differentiation	GO:0001779	Biological process	1	8	0.328302	0.48492	RABL3
	necroptotic process	GO:0070266	Biological process	1	8	0.328302	0.48492	DNM1L
	positive regulation of interferon-alpha production	GO:0032727	Biological process	1	8	0.328302	0.48492	TBK1
	negative regulation of translational initiation	GO:0045947	Biological process	1	8	0.328302	0.48492	LARP1
	formation of translation preinitiation complex	GO:0001731	Biological process	1	8	0.328302	0.48492	EIF4H
	spermatid nucleus differentiation	GO:0007289	Biological process	1	8	0.328302	0.48492	TMF1
	extracellular matrix disassembly	GO:0022617	Biological process	1	8	0.328302	0.48492	SH3PXD2B
	IRES-dependent viral translational initiation	GO:0075522	Biological process	1	8	0.328302	0.48492	SSB
	cellular response to stress	GO:0033554	Biological process	1	8	0.328302	0.48492	PRDX4
	behavioral response to cocaine	GO:0048148	Biological process	1	8	0.328302	0.48492	ABAT
	exonucleolytic catabolism of deadenylated mRNA	GO:0043928	Biological process	1	8	0.328302	0.48492	CNOT8
	signal peptide processing	GO:0006465	Biological process	1	8	0.328302	0.48492	SEC11A
	proteasome assembly	GO:0043248	Biological process	1	8	0.328302	0.48492	POMP
	ribosomal large subunit export from nucleus	GO:0000055	Biological process	1	8	0.328302	0.48492	NMD3
	gonad development	GO:0008406	Biological process	1	8	0.328302	0.48492	RDH10
	apical protein localization	GO:0045176	Biological process	1	8	0.328302	0.48492	SHROOM2
	RNA export from nucleus	GO:0006405	Biological process	1	8	0.328302	0.48492	NUP188
	central nervous system neuron development	GO:0021954	Biological process	1	8	0.328302	0.48492	GBA2
	negative regulation of systemic arterial blood pressure	GO:0003085	Biological process	1	8	0.328302	0.48492	SMTN
	protein lipidation	GO:0006497	Biological process	1	8	0.328302	0.48492	WDR45B
	establishment of epithelial cell polarity	GO:0090162	Biological process	1	8	0.328302	0.48492	ARF6
	cellular response to nerve growth factor stimulus	GO:1990090	Biological process	1	8	0.328302	0.48492	ACAP2
	cytoskeleton-dependent intracellular transport	GO:0030705	Biological process	1	8	0.328302	0.48492	HOOK1
	reticulophagy	GO:0061709	Biological process	1	8	0.328302	0.48492	UFL1
	DNA catabolic process, endonucleolytic	GO:0000737	Biological Process	1	8	0.328302	0.48492	EXOG
	insulin-like growth factor receptor signaling pathway	GO:0048009	Biological process	1	8	0.328302	0.48492	PIK3R1
	Golgi ribbon formation	GO:0090161	Biological process	1	8	0.328302	0.48492	VTI1A
	ear development	GO:0043583	Biological process	1	8	0.328302	0.48492	RDH10
	regulation of gene expression by genetic imprinting	GO:0006349	Biological Process	1	8	0.328302	0.48492	KCNQ1
	regulation of calcium ion transport	GO:0051924	Biological process	1	8	0.328302	0.48492	EPB41
	chloride ion homeostasis	GO:0055064	Biological process	1	8	0.328302	0.48492	SLC12A4
	embryonic viscerocranium morphogenesis	GO:0048703	Biological process	1	8	0.328302	0.48492	RDH10
	negative regulation of receptor internalization	GO:0002091	Biological process	1	8	0.328302	0.48492	ANKRD13D
	lipoprotein metabolic process	GO:0042157	Biological process	1	8	0.328302	0.48492	APOA1
	tRNA 5'-leader removal	GO:0001682	Biological process	1	8	0.328302	0.48492	SSB
	protein depalmitoylation	GO:0002084	Biological process	1	8	0.328302	0.48492	ABHD12
	protein deglycosylation	GO:0006517	Biological process	1	8	0.328302	0.48492	MAN2A1
	response to mechanical stimulus	GO:0009612	Biological process	1	8	0.328302	0.48492	MAPK8
	adenylate cyclase-activating dopamine receptor signaling pathway	GO:0007191	Biological process	1	8	0.328302	0.48492	GNAS
	negative regulation by host of viral transcription	GO:0043922	Biological process	1	8	0.328302	0.48492	HDAC1
	positive regulation of myelination	GO:0031643	Biological process	1	8	0.328302	0.48492	TPPP
	chondroitin sulfate proteoglycan biosynthetic process	GO:0050650	Biological process	1	8	0.328302	0.48492	CSGALNACT2
	receptor recycling	GO:0001881	Biological process	1	8	0.328302	0.48492	EHD3
	grooming behavior	GO:0007625	Biological process	1	8	0.328302	0.48492	APRT
	positive regulation of rRNA processing	GO:2000234	Biological process	1	8	0.328302	0.48492	UTP15
	autophagy of nucleus	GO:0044804	Biological process	1	8	0.328302	0.48492	WDR45B
	neuroepithelial cell differentiation	GO:0060563	Biological process	1	8	0.328302	0.48492	AFDN
	negative regulation of protein autophosphorylation	GO:0031953	Biological process	1	8	0.328302	0.48492	MVP
	negative regulation of intracellular estrogen receptor signaling pathway	GO:0033147	Biological process	1	8	0.328302	0.48492	PHB2
	sequestering of actin monomers	GO:0042989	Biological process	1	8	0.328302	0.48492	TWF1
	long-chain fatty-acyl-CoA biosynthetic process	GO:0035338	Biological process	1	8	0.328302	0.48492	ACSL1
	embryonic camera-type eye development	GO:0031076	Biological process	1	8	0.328302	0.48492	RDH10
	oxygen transport	GO:0015671	Biological process	1	8	0.328302	0.48492	CYGB
	energy reserve metabolic process	GO:0006112	Biological process	1	8	0.328302	0.48492	GNAS
	arachidonic acid metabolic process	GO:0019369	Biological process	1	8	0.328302	0.48492	EPHX1
	TORC1 signaling	GO:0038202	Biological process	1	8	0.328302	0.48492	LARP1
	nucleotide metabolic process	GO:0009117	Biological process	1	8	0.328302	0.48492	NT5C1B
	positive regulation of toll-like receptor 3 signaling pathway	GO:0034141	Biological process	1	8	0.328302	0.48492	WDFY1
	RNA catabolic process	GO:0006401	Biological process	1	8	0.328302	0.48492	PNPT1
	regulation of TOR signaling	GO:0032006	Biological process	1	8	0.328302	0.48492	ZMPSTE24
	modulation of chemical synaptic transmission	GO:0050804	Biological process	3	44	0.332288	0.490023	PLCG1|PTPRA|BCR
	regulation of transcription, DNA-templated	GO:0006355	Biological process	12	226	0.334645	0.493236	TSC22D2|TFAM|CREG1|CHTOP|EAF1|HP1BP3|TAF15|ASCC2|NFKB2|ATXN1|NFXL1|NAB2
	positive regulation of tumor necrosis factor production	GO:0032760	Biological process	2	26	0.34299	0.501315	MYD88|PIK3R1
	positive regulation of T cell proliferation	GO:0042102	Biological process	2	26	0.34299	0.501315	DNAJA3|NCK2
	positive regulation of autophagy	GO:0010508	Biological process	2	26	0.34299	0.501315	UFL1|PIK3C2A
	protein K63-linked ubiquitination	GO:0070534	Biological process	2	26	0.34299	0.501315	HECTD1|ITCH
	camera-type eye development	GO:0043010	Biological process	2	26	0.34299	0.501315	FBN1|GPD2
	embryonic forelimb morphogenesis	GO:0035115	Biological process	2	26	0.34299	0.501315	RDH10|LNPK
	positive regulation of protein import into nucleus	GO:0042307	Biological process	2	26	0.34299	0.501315	PRKD1|PIK3R1
	phagocytosis	GO:0006909	Biological process	2	26	0.34299	0.501315	TM9SF4|MYD88
	visual perception	GO:0007601	Biological process	5	85	0.349545	0.501315	CLN5|WFS1|RDH10|MYO5A|OPA1
	angiogenesis	GO:0001525	Biological process	7	126	0.352847	0.501315	CCDC134|UBP1|SHC1|ATP5F1B|GAB1|ITGAV|PLCD1
	cellular protein-containing complex localization	GO:0034629	Biological process	1	9	0.357361	0.501315	WASL
	negative regulation of cell migration involved in sprouting angiogenesis	GO:0090051	Biological process	1	9	0.357361	0.501315	THBS1
	cardiac muscle hypertrophy in response to stress	GO:0014898	Biological process	1	9	0.357361	0.501315	ATP2A2
	positive regulation of calcium ion transport	GO:0051928	Biological process	1	9	0.357361	0.501315	WFS1
	retinal metabolic process	GO:0042574	Biological process	1	9	0.357361	0.501315	RDH10
	heme biosynthetic process	GO:0006783	Biological process	1	9	0.357361	0.501315	PGRMC1
	JNK cascade	GO:0007254	Biological process	1	9	0.357361	0.501315	MAPK8
	regulation of transcription involved in G1/S transition of mitotic cell cycle	GO:0000083	Biological Process	1	9	0.357361	0.501315	CDK14
	sperm capacitation	GO:0048240	Biological process	1	9	0.357361	0.501315	DLD
	limb morphogenesis	GO:0035108	Biological process	1	9	0.357361	0.501315	BMPR1B
	apoptotic DNA fragmentation	GO:0006309	Biological process	1	9	0.357361	0.501315	EXOG
	retinoic acid receptor signaling pathway	GO:0048384	Biological process	1	9	0.357361	0.501315	ACTN4
	CTP biosynthetic process	GO:0006241	Biological process	1	9	0.357361	0.501315	NME3
	negative regulation of substrate adhesion-dependent cell spreading	GO:1900025	Biological process	1	9	0.357361	0.501315	ACTN4
	thrombin-activated receptor signaling pathway	GO:0070493	Biological process	1	9	0.357361	0.501315	DGKQ
	heart contraction	GO:0060047	Biological process	1	9	0.357361	0.501315	DNM1L
	dendritic spine morphogenesis	GO:0060997	Biological process	1	9	0.357361	0.501315	WASL
	negative regulation of multicellular organism growth	GO:0040015	Biological process	1	9	0.357361	0.501315	LGMN
	hematopoietic stem cell differentiation	GO:0060218	Biological process	1	9	0.357361	0.501315	UFL1
	central nervous system myelination	GO:0022010	Biological process	1	9	0.357361	0.501315	NCSTN
	positive regulation of lipid biosynthetic process	GO:0046889	Biological process	1	9	0.357361	0.501315	APOA1
	phospholipid dephosphorylation	GO:0046839	Biological process	1	9	0.357361	0.501315	EPHX2
	aorta morphogenesis	GO:0035909	Biological process	1	9	0.357361	0.501315	SEC24B
	high-density lipoprotein particle remodeling	GO:0034375	Biological process	1	9	0.357361	0.501315	APOA1
	negative regulation of viral entry into host cell	GO:0046597	Biological process	1	9	0.357361	0.501315	SNX3
	endocardial cushion development	GO:0003197	Biological process	1	9	0.357361	0.501315	RBM24
	negative regulation of axon extension	GO:0030517	Biological process	1	9	0.357361	0.501315	IFRD1
	positive regulation of membrane protein ectodomain proteolysis	GO:0051044	Biological process	1	9	0.357361	0.501315	PACSIN3
	RNA polymerase II preinitiation complex assembly	GO:0051123	Biological process	1	9	0.357361	0.501315	DR1
	positive regulation of protein exit from endoplasmic reticulum	GO:0070863	Biological process	1	9	0.357361	0.501315	TM9SF4
	positive regulation of sprouting angiogenesis	GO:1903672	Biological process	1	9	0.357361	0.501315	SMAD1
	negative regulation of protein tyrosine kinase activity	GO:0061099	Biological process	1	9	0.357361	0.501315	MVP
	hormone metabolic process	GO:0042445	Biological process	1	9	0.357361	0.501315	SELENOM
	toll-like receptor 4 signaling pathway	GO:0034142	Biological process	1	9	0.357361	0.501315	PIK3AP1
	protein polymerization	GO:0051258	Biological process	1	9	0.357361	0.501315	GPX4
	endoplasmic reticulum calcium ion homeostasis	GO:0032469	Biological process	1	9	0.357361	0.501315	WFS1
	mitochondrial transport	GO:0006839	Biological process	1	9	0.357361	0.501315	SLC25A24
	negative regulation of calcineurin-NFAT signaling cascade	GO:0070885	Biological process	1	9	0.357361	0.501315	ATP2B4
	protein kinase C signaling	GO:0070528	Biological process	1	9	0.357361	0.501315	DGKQ
	positive regulation of osteoblast proliferation	GO:0033690	Biological process	1	9	0.357361	0.501315	ITGAV
	histone H4 deacetylation	GO:0070933	Biological Process	1	9	0.357361	0.501315	HDAC1
	peptidyl-lysine monomethylation	GO:0018026	Biological process	1	9	0.357361	0.501315	SETD3
	microtubule severing	GO:0051013	Biological process	1	9	0.357361	0.501315	VPS4B
	regulation of actin cytoskeleton reorganization	GO:2000249	Biological Process	1	9	0.357361	0.501315	CD2AP
	peroxisome organization	GO:0007031	Biological process	1	9	0.357361	0.501315	ABCD3
	nerve development	GO:0021675	Biological process	1	9	0.357361	0.501315	AFG3L2
	regulation of protein catabolic process	GO:0042176	Biological process	1	9	0.357361	0.501315	CHMP6
	activation of transmembrane receptor protein tyrosine kinase activity	GO:0007171	Biological process	1	9	0.357361	0.501315	DGKQ
	response to ethanol	GO:0045471	Biological process	1	9	0.357361	0.501315	GOT2
	negative regulation of neurogenesis	GO:0050768	Biological process	1	9	0.357361	0.501315	DNAJB11
	receptor catabolic process	GO:0032801	Biological process	1	9	0.357361	0.501315	LGMN
	positive regulation of osteoclast differentiation	GO:0045672	Biological process	1	9	0.357361	0.501315	GNAS
	negative regulation of vascular endothelial growth factor receptor signaling pathway	GO:0030948	Biological process	1	9	0.357361	0.501315	PTPN1
	kidney morphogenesis	GO:0060993	Biological process	1	9	0.357361	0.501315	ZMPSTE24
	positive regulation of SMAD protein signal transduction	GO:0060391	Biological process	1	9	0.357361	0.501315	DAB2
	protein modification by small protein conjugation	GO:0032446	Biological process	1	9	0.357361	0.501315	NAE1
	reverse cholesterol transport	GO:0043691	Biological process	1	9	0.357361	0.501315	APOA1
	synaptic vesicle maturation	GO:0016188	Biological process	1	9	0.357361	0.501315	STXBP1
	negative regulation of cAMP-dependent protein kinase activity	GO:2000480	Biological process	1	9	0.357361	0.501315	PRKAR2A
	positive regulation of collateral sprouting	GO:0048672	Biological process	1	9	0.357361	0.501315	IST1
	regulation of proteasomal protein catabolic process	GO:0061136	Biological process	1	9	0.357361	0.501315	TMF1
	positive regulation of protein tyrosine kinase activity	GO:0061098	Biological process	2	27	0.358873	0.501315	PTPN1|ESYT2
	skin development	GO:0043588	Biological process	2	27	0.358873	0.501315	SLC27A4|GNAS
	response to ionizing radiation	GO:0010212	Biological process	2	27	0.358873	0.501315	USP28|BABAM2
	protein targeting to membrane	GO:0006612	Biological process	2	27	0.358873	0.501315	MYO1C|EXOC4
	cilium assembly	GO:0060271	Biological process	7	127	0.359934	0.502419	RAB23|EHD3|NEK1|DYNLL2|EHD4|RAB8A|PARVA
	DNA repair	GO:0006281	Biological process	6	107	0.363649	0.507349	SSRP1|BRCC3|CHAF1A|USP28|TAOK3|ZMPSTE24
	mRNA splicing, via spliceosome	GO:0000398	Biological process	5	87	0.36684	0.511544	LSM6|WBP4|LSM8|DBR1|CHUK
	positive regulation of epithelial to mesenchymal transition	GO:0010718	Biological process	2	28	0.374613	0.516788	DAB2|GLIPR2
	nucleosome assembly	GO:0006334	Biological process	2	28	0.374613	0.516788	CHAF1A|HP1BP3
	negative regulation of MAP kinase activity	GO:0043407	Biological process	2	28	0.374613	0.516788	CDK5RAP3|PTPN1
	regulation of cell growth	GO:0001558	Biological process	2	28	0.374613	0.516788	EPB41L3|ATAD3A
	regulation of heart rate by cardiac conduction	GO:0086091	Biological process	2	28	0.374613	0.516788	PKP2|KCNQ1
	regulation of translation	GO:0006417	Biological process	2	28	0.374613	0.516788	CYFIP1|DNAJC1
	neuron development	GO:0048666	Biological process	2	28	0.374613	0.516788	SECISBP2|HTRA2
	mitotic spindle assembly	GO:0090307	Biological process	2	28	0.374613	0.516788	RAB11A|ABRAXAS2
	response to lipopolysaccharide	GO:0032496	Biological process	3	48	0.380011	0.516788	RPS6KA3|PRDX3|ADAM17
	MAPK cascade	GO:0000165	Biological process	3	48	0.380011	0.516788	SMAD1|SHC1|TAOK3
	ceramide metabolic process	GO:0006672	Biological process	1	10	0.385164	0.516788	SGPL1
	synaptic vesicle fusion to presynaptic active zone membrane	GO:0031629	Biological process	1	10	0.385164	0.516788	STX2
	positive regulation of cytokine production	GO:0001819	Biological process	1	10	0.385164	0.516788	TMF1
	peptide metabolic process	GO:0006518	Biological process	1	10	0.385164	0.516788	CPD
	interleukin-1-mediated signaling pathway	GO:0070498	Biological process	1	10	0.385164	0.516788	IKBKB
	response to X-ray	GO:0010165	Biological process	1	10	0.385164	0.516788	BRCC3
	regulation of long-term synaptic potentiation	GO:1900271	Biological process	1	10	0.385164	0.516788	NCSTN
	positive regulation of nitric-oxide synthase activity	GO:0051000	Biological process	1	10	0.385164	0.516788	NUS1
	sodium ion import across plasma membrane	GO:0098719	Biological process	1	10	0.385164	0.516788	SLC9A6
	auditory receptor cell stereocilium organization	GO:0060088	Biological process	1	10	0.385164	0.516788	SEC24B
	regulation of cilium assembly	GO:1902017	Biological process	1	10	0.385164	0.516788	SYNE2
	lipid droplet organization	GO:0034389	Biological process	1	10	0.385164	0.516788	FAF2
	negative regulation of focal adhesion assembly	GO:0051895	Biological process	1	10	0.385164	0.516788	PHLDB2
	regulation of protein kinase activity	GO:0045859	Biological process	1	10	0.385164	0.516788	ELP3
	negative regulation of MAPK cascade	GO:0043409	Biological process	1	10	0.385164	0.516788	LEMD2
	cellular response to fibroblast growth factor stimulus	GO:0044344	Biological process	1	10	0.385164	0.516788	HYAL1
	late endosome to vacuole transport via multivesicular body sorting pathway	GO:0032511	Biological process	1	10	0.385164	0.516788	CHMP6
	long-term synaptic depression	GO:0060292	Biological process	1	10	0.385164	0.516788	STXBP1
	positive regulation of protein sumoylation	GO:0033235	Biological process	1	10	0.385164	0.516788	ARNT
	positive regulation of cell cycle G1/S phase transition	GO:1902808	Biological process	1	10	0.385164	0.516788	PHB2
	protein refolding	GO:0042026	Biological process	1	10	0.385164	0.516788	HSPA9
	epithelial cell-cell adhesion	GO:0090136	Biological process	1	10	0.385164	0.516788	ITGB5
	positive regulation of endocytosis	GO:0045807	Biological process	1	10	0.385164	0.516788	DAB2
	tRNA wobble uridine modification	GO:0002098	Biological process	1	10	0.385164	0.516788	ELP3
	positive regulation of cell death	GO:0010942	Biological Process	1	10	0.385164	0.516788	EIF4G1
	positive regulation of cardiac muscle hypertrophy	GO:0010613	Biological process	1	10	0.385164	0.516788	TWF1
	superoxide metabolic process	GO:0006801	Biological process	1	10	0.385164	0.516788	SH3PXD2B
	response to ATP	GO:0033198	Biological process	1	10	0.385164	0.516788	DGKQ
	cardiac muscle cell proliferation	GO:0060038	Biological process	1	10	0.385164	0.516788	SMAD1
	embryonic hemopoiesis	GO:0035162	Biological process	1	10	0.385164	0.516788	CCDC134
	phospholipid homeostasis	GO:0055091	Biological process	1	10	0.385164	0.516788	APOA1
	positive regulation of glycolytic process	GO:0045821	Biological process	1	10	0.385164	0.516788	ENTPD5
	positive regulation of heart rate	GO:0010460	Biological process	1	10	0.385164	0.516788	KCNQ1
	leukocyte tethering or rolling	GO:0050901	Biological process	1	10	0.385164	0.516788	ITGB1
	protein localization to chromatin	GO:0071168	Biological process	1	10	0.385164	0.516788	LEMD2
	nuclear migration	GO:0007097	Biological process	1	10	0.385164	0.516788	PAFAH1B1
	potassium ion homeostasis	GO:0055075	Biological process	1	10	0.385164	0.516788	SLC12A4
	transmission of nerve impulse	GO:0019226	Biological process	1	10	0.385164	0.516788	PAFAH1B1
	digestive tract morphogenesis	GO:0048546	Biological process	1	10	0.385164	0.516788	EGFR
	regulation of Wnt signaling pathway	GO:0030111	Biological process	1	10	0.385164	0.516788	SNX3
	regulation of peptidyl-tyrosine phosphorylation	GO:0050730	Biological process	1	10	0.385164	0.516788	EGFR
	activation of adenylate cyclase activity	GO:0007190	Biological process	1	10	0.385164	0.516788	RAF1
	regulation of release of sequestered calcium ion into cytosol	GO:0051279	Biological process	1	10	0.385164	0.516788	PRKD1
	histone H3-K4 methylation	GO:0051568	Biological Process	1	10	0.385164	0.516788	SETD3
	neuromuscular process controlling posture	GO:0050884	Biological process	1	10	0.385164	0.516788	HEXA
	positive regulation of Notch signaling pathway	GO:0045747	Biological process	2	29	0.390192	0.522016	POGLUT1|BMP2K
	negative chemotaxis	GO:0050919	Biological process	2	29	0.390192	0.522016	APOA1|ITGAV
	Rho protein signal transduction	GO:0007266	Biological process	2	29	0.390192	0.522016	CDC42EP3|GNA13
	regulation of mitotic cell cycle	GO:0007346	Biological process	2	29	0.390192	0.522016	CKS2|CDK5RAP3
	proteolysis	GO:0006508	Biological process	13	258	0.39107	0.522938	CLPX|SGPL1|YME1L1|TPP2|DLD|DPP9|CAPN5|PIGS|PIGT|LNPEP|PM20D1|HTRA2|UFSP2
	activation of GTPase activity	GO:0090630	Biological process	4	70	0.398542	0.531389	TBC1D30|TBC1D4|GRTP1|BCR
	cation transmembrane transport	GO:0098655	Biological process	2	30	0.405594	0.533099	ANO1|ANO10
	regulation of cytokinesis	GO:0032465	Biological process	2	30	0.405594	0.533099	RAB11A|BCL2L1
	G2/M transition of mitotic cell cycle	GO:0000086	Biological process	2	30	0.405594	0.533099	CDK14|TPD52L1
	positive regulation of epithelial cell proliferation	GO:0050679	Biological process	2	30	0.405594	0.533099	HYAL1|EGFR
	nervous system development	GO:0007399	Biological process	5	92	0.41005	0.533099	NAV1|TMEM223|ATXN1|ACTL6A|NDUFV2
	negative regulation of gene expression	GO:0010629	Biological process	5	92	0.41005	0.533099	LGMN|TMF1|DGKQ|ATP2B4|TBK1
	ventricular cardiac muscle tissue morphogenesis	GO:0055010	Biological process	1	11	0.411765	0.533099	PKP2
	respiratory gaseous exchange by respiratory system	GO:0007585	Biological process	1	11	0.411765	0.533099	MAN2A1
	regulation of neuron death	GO:1901214	Biological Process	1	11	0.411765	0.533099	RRAS2
	NLS-bearing protein import into nucleus	GO:0006607	Biological process	1	11	0.411765	0.533099	KPNA1
	ruffle assembly	GO:0097178	Biological process	1	11	0.411765	0.533099	ARF6
	cell migration involved in sprouting angiogenesis	GO:0002042	Biological process	1	11	0.411765	0.533099	ITGB1
	positive regulation of smooth muscle contraction	GO:0045987	Biological process	1	11	0.411765	0.533099	CTTN
	ATP synthesis coupled proton transport	GO:0015986	Biological process	1	11	0.411765	0.533099	ATP5F1C
	triglyceride biosynthetic process	GO:0019432	Biological process	1	11	0.411765	0.533099	LPIN2
	histone H4-K16 acetylation	GO:0043984	Biological Process	1	11	0.411765	0.533099	OGT
	intrinsic apoptotic signaling pathway in response to oxidative stress	GO:0008631	Biological process	1	11	0.411765	0.533099	ARL6IP5
	negative regulation of gluconeogenesis	GO:0045721	Biological process	1	11	0.411765	0.533099	FAM3C
	pre-miRNA processing	GO:0031054	Biological process	1	11	0.411765	0.533099	MRPL44
	regulation of protein secretion	GO:0050708	Biological process	1	11	0.411765	0.533099	DNAJC1
	regulation of nucleic acid-templated transcription	GO:1903506	Biological Process	1	11	0.411765	0.533099	ACTN4
	positive regulation of cholesterol efflux	GO:0010875	Biological process	1	11	0.411765	0.533099	APOA1
	sphingosine biosynthetic process	GO:0046512	Biological process	1	11	0.411765	0.533099	SPTLC1
	mRNA destabilization	GO:0061157	Biological process	1	11	0.411765	0.533099	RBM24
	lipid biosynthetic process	GO:0008610	Biological process	1	11	0.411765	0.533099	ACSL1
	positive regulation of oligodendrocyte differentiation	GO:0048714	Biological process	1	11	0.411765	0.533099	HDAC1
	positive regulation of amyloid-beta formation	GO:1902004	Biological process	1	11	0.411765	0.533099	GSAP
	positive regulation of organ growth	GO:0046622	Biological process	1	11	0.411765	0.533099	YBX3
	positive regulation of dendrite extension	GO:1903861	Biological process	1	11	0.411765	0.533099	PLAA
	plasma membrane tubulation	GO:0097320	Biological process	1	11	0.411765	0.533099	PACSIN3
	dopaminergic neuron differentiation	GO:0071542	Biological process	1	11	0.411765	0.533099	MANF
	nuclear-transcribed mRNA poly(A) tail shortening	GO:0000289	Biological process	1	11	0.411765	0.533099	PAN2
	monocyte differentiation	GO:0030224	Biological process	1	11	0.411765	0.533099	FASN
	positive regulation of receptor-mediated endocytosis	GO:0048260	Biological process	1	11	0.411765	0.533099	RAB21
	exit from mitosis	GO:0010458	Biological process	1	11	0.411765	0.533099	UBE2C
	acrosome reaction	GO:0007340	Biological process	1	11	0.411765	0.533099	STX2
	potassium ion export across plasma membrane	GO:0097623	Biological process	1	11	0.411765	0.533099	KCNQ1
	spliceosomal complex assembly	GO:0000245	Biological process	1	11	0.411765	0.533099	GEMIN6
	regulation of mitotic spindle organization	GO:0060236	Biological process	1	11	0.411765	0.533099	GNAI1
	negative regulation of protein localization to cell surface	GO:2000009	Biological process	1	11	0.411765	0.533099	ARF6
	microtubule anchoring	GO:0034453	Biological process	1	11	0.411765	0.533099	PEX14
	neural retina development	GO:0003407	Biological process	1	11	0.411765	0.533099	ACTL6A
	cellular response to unfolded protein	GO:0034620	Biological process	1	11	0.411765	0.533099	HSPA9
	negative regulation of reactive oxygen species metabolic process	GO:2000378	Biological process	1	11	0.411765	0.533099	BCR
	gastrulation	GO:0007369	Biological process	1	11	0.411765	0.533099	DLD
	regulation of sodium ion transmembrane transporter activity	GO:2000649	Biological process	1	11	0.411765	0.533099	GPD1L
	regulation of gene expression	GO:0010468	Biological process	6	114	0.418032	0.54096	PIK3CA|ATP1B1|DNM1L|MAPK8|COQ7|YBX3
	negative regulation of protein kinase B signaling	GO:0051898	Biological process	2	31	0.420805	0.543786	TSC2|LEMD2
	transforming growth factor beta receptor signaling pathway	GO:0007179	Biological process	3	52	0.426952	0.551471	CHTOP|ITGB5|SMAD1
	glucose homeostasis	GO:0042593	Biological process	4	73	0.427959	0.552515	PDK3|BACE2|WFS1|MCU
	circadian rhythm	GO:0007623	Biological process	2	32	0.435815	0.553367	IMPDH2|NDUFA9
	protein homotrimerization	GO:0070207	Biological process	1	12	0.437216	0.553367	PNPT1
	negative regulation of B cell proliferation	GO:0030889	Biological process	1	12	0.437216	0.553367	PAWR
	dendrite self-avoidance	GO:0070593	Biological process	1	12	0.437216	0.553367	BSG
	intrinsic apoptotic signaling pathway by p53 class mediator	GO:0072332	Biological process	1	12	0.437216	0.553367	MYBBP1A
	positive regulation of innate immune response	GO:0045089	Biological process	1	12	0.437216	0.553367	RIOK3
	definitive hemopoiesis	GO:0060216	Biological process	1	12	0.437216	0.553367	BCR
	stress-activated protein kinase signaling cascade	GO:0031098	Biological process	1	12	0.437216	0.553367	TAOK3
	gamete generation	GO:0007276	Biological process	1	12	0.437216	0.553367	SMAD1
	myofibril assembly	GO:0030239	Biological process	1	12	0.437216	0.553367	PGM5
	epithelial tube branching involved in lung morphogenesis	GO:0060441	Biological process	1	12	0.437216	0.553367	KRAS
	negative regulation of protein localization to nucleus	GO:1900181	Biological process	1	12	0.437216	0.553367	DCLK2
	cellular response to dexamethasone stimulus	GO:0071549	Biological process	1	12	0.437216	0.553367	NR3C1
	P-body assembly	GO:0033962	Biological process	1	12	0.437216	0.553367	LSM4
	regulation of Notch signaling pathway	GO:0008593	Biological process	1	12	0.437216	0.553367	GAS2
	cellular response to hepatocyte growth factor stimulus	GO:0035729	Biological process	1	12	0.437216	0.553367	LGMN
	vesicle budding from membrane	GO:0006900	Biological process	1	12	0.437216	0.553367	CHMP6
	DNA damage response, signal transduction by p53 class mediator	GO:0030330	Biological process	1	12	0.437216	0.553367	MYO6
	glycogen biosynthetic process	GO:0005978	Biological process	1	12	0.437216	0.553367	GBE1
	MyD88-dependent toll-like receptor signaling pathway	GO:0002755	Biological process	1	12	0.437216	0.553367	MYD88
	histone H3-K4 trimethylation	GO:0080182	Biological Process	1	12	0.437216	0.553367	OGT
	sterol transport	GO:0015918	Biological process	1	12	0.437216	0.553367	OSBPL8
	protein localization to phagophore assembly site	GO:0034497	Biological process	1	12	0.437216	0.553367	WDR45B
	positive regulation of epidermal growth factor-activated receptor activity	GO:0045741	Biological process	1	12	0.437216	0.553367	ADAM17
	magnesium ion transmembrane transport	GO:1903830	Biological process	1	12	0.437216	0.553367	MAGT1
	negative regulation of cell cycle arrest	GO:0071157	Biological process	1	12	0.437216	0.553367	RPL23
	regulation of blood vessel diameter	GO:0097746	Biological process	1	12	0.437216	0.553367	GCLC
	protein neddylation	GO:0045116	Biological process	1	12	0.437216	0.553367	NAE1
	endosome transport via multivesicular body sorting pathway	GO:0032509	Biological process	1	12	0.437216	0.553367	CHMP3
	peptide cross-linking	GO:0018149	Biological process	1	12	0.437216	0.553367	THBS1
	muscle cell cellular homeostasis	GO:0046716	Biological process	1	12	0.437216	0.553367	LAMP2
	myoblast differentiation	GO:0045445	Biological process	1	12	0.437216	0.553367	APOA1
	positive regulation of wound healing	GO:0090303	Biological process	1	12	0.437216	0.553367	ITGB1
	protein import into nucleus	GO:0006606	Biological process	3	53	0.4385	0.554232	NUP188|PHB2|PIK3R1
	male gonad development	GO:0008584	Biological process	3	53	0.4385	0.554232	BCL2L1|PRDX4|YBX3
	negative regulation of inflammatory response	GO:0050728	Biological process	3	53	0.4385	0.554232	MVK|APOA1|BCR
	sensory perception of sound	GO:0007605	Biological process	4	75	0.447363	0.564404	HEXA|WFS1|MYO6|HEXB
	neuron migration	GO:0001764	Biological process	4	75	0.447363	0.564404	NAV1|PAFAH1B1|UNK|ELP3
	transport	GO:0006810	Biological process	2	33	0.45061	0.567465	TMEM87A|GPR107
	G1/S transition of mitotic cell cycle	GO:0000082	Biological process	2	33	0.45061	0.567465	ITGB1|CAMK2G
	regulation of cell population proliferation	GO:0042127	Biological process	5	97	0.452821	0.56783	INHA|PTGS1|PLCD1|SHC1|CNN2
	positive regulation of TORC1 signaling	GO:1904263	Biological process	1	13	0.461567	0.56783	LAMTOR5
	cytoskeleton-dependent cytokinesis	GO:0061640	Biological process	1	13	0.461567	0.56783	IST1
	anterograde synaptic vesicle transport	GO:0048490	Biological process	1	13	0.461567	0.56783	AP3M1
	histone H4-K5 acetylation	GO:0043981	Biological Process	1	13	0.461567	0.56783	OGT
	negative regulation of actin filament polymerization	GO:0030837	Biological process	1	13	0.461567	0.56783	SSH2
	response to muscle stretch	GO:0035994	Biological process	1	13	0.461567	0.56783	RAF1
	negative regulation of osteoclast differentiation	GO:0045671	Biological process	1	13	0.461567	0.56783	PIK3R1
	histone H3 deacetylation	GO:0070932	Biological Process	1	13	0.461567	0.56783	HDAC1
	DNA unwinding involved in DNA replication	GO:0006268	Biological process	1	13	0.461567	0.56783	SSBP1
	protein targeting to lysosome	GO:0006622	Biological process	1	13	0.461567	0.56783	RAB7A
	muscle fiber development	GO:0048747	Biological process	1	13	0.461567	0.56783	AFG3L2
	regulation of cell size	GO:0008361	Biological process	1	13	0.461567	0.56783	VAV2
	activation of innate immune response	GO:0002218	Biological process	1	13	0.461567	0.56783	TBK1
	cellular senescence	GO:0090398	Biological process	1	13	0.461567	0.56783	OPA1
	sodium ion transport	GO:0006814	Biological process	1	13	0.461567	0.56783	ATP1A1
	T cell activation	GO:0042110	Biological process	1	13	0.461567	0.56783	DDOST
	negative regulation of NIK/NF-kappaB signaling	GO:1901223	Biological process	1	13	0.461567	0.56783	TSPAN6
	sister chromatid cohesion	GO:0007062	Biological process	1	13	0.461567	0.56783	PHB2
	3'-UTR-mediated mRNA destabilization	GO:0061158	Biological process	1	13	0.461567	0.56783	RBM24
	positive regulation of release of sequestered calcium ion into cytosol	GO:0051281	Biological process	1	13	0.461567	0.56783	PLCG1
	cardiac muscle tissue development	GO:0048738	Biological process	1	13	0.461567	0.56783	NDUFV2
	triglyceride homeostasis	GO:0070328	Biological process	1	13	0.461567	0.56783	APOA1
	stress granule assembly	GO:0034063	Biological process	1	13	0.461567	0.56783	G3BP2
	positive regulation of actin cytoskeleton reorganization	GO:2000251	Biological Process	1	13	0.461567	0.56783	BAIAP2L1
	associative learning	GO:0008306	Biological process	1	13	0.461567	0.56783	LGMN
	post-anal tail morphogenesis	GO:0036342	Biological process	1	13	0.461567	0.56783	TMED2
	regulation of establishment of cell polarity	GO:2000114	Biological process	1	13	0.461567	0.56783	SHTN1
	negative regulation of release of cytochrome c from mitochondria	GO:0090201	Biological process	1	13	0.461567	0.56783	OPA1
	chondrocyte development	GO:0002063	Biological process	1	13	0.461567	0.56783	BMPR1B
	ventricular system development	GO:0021591	Biological process	1	13	0.461567	0.56783	CCDC134
	DNA methylation	GO:0006306	Biological process	1	13	0.461567	0.56783	GNAS
	motile cilium assembly	GO:0044458	Biological process	1	13	0.461567	0.56783	IFT57
	cardiac muscle cell differentiation	GO:0055007	Biological process	1	13	0.461567	0.56783	ITGB1
	intracellular transport	GO:0046907	Biological process	1	13	0.461567	0.56783	TMEM167A
	histone H4-K8 acetylation	GO:0043982	Biological Process	1	13	0.461567	0.56783	OGT
	positive regulation of peptidyl-threonine phosphorylation	GO:0010800	Biological process	1	13	0.461567	0.56783	CAB39
	receptor clustering	GO:0043113	Biological process	1	13	0.461567	0.56783	PICK1
	cellular response to glucose starvation	GO:0042149	Biological process	2	34	0.465182	0.571769	TBL2|MYBBP1A
	negative regulation of protein phosphorylation	GO:0001933	Biological process	2	34	0.465182	0.571769	CD109|DNAJC10
	mRNA processing	GO:0006397	Biological process	3	56	0.472578	0.580345	HABP4|PAN2|RBM24
	negative regulation of endopeptidase activity	GO:0010951	Biological process	4	78	0.476063	0.58125	CD109|APLP2|SERPINH1|SERPINE2
	determination of left/right symmetry	GO:0007368	Biological process	2	35	0.479523	0.58125	AP1B1|ALG5
	double-strand break repair	GO:0006302	Biological process	2	35	0.479523	0.58125	BRCC3|BABAM2
	cellular protein localization	GO:0034613	Biological process	2	35	0.479523	0.58125	GJA1|LAMTOR3
	regulation of heart rate	GO:0002027	Biological process	1	14	0.484865	0.58125	GPD1L
	cochlea morphogenesis	GO:0090103	Biological process	1	14	0.484865	0.58125	FRZB
	negative regulation of protein secretion	GO:0050709	Biological process	1	14	0.484865	0.58125	CYP51A1
	histone H2A acetylation	GO:0043968	Biological Process	1	14	0.484865	0.58125	ACTL6A
	inactivation of MAPK activity	GO:0000188	Biological Process	1	14	0.484865	0.58125	DUSP3
	ribosomal small subunit assembly	GO:0000028	Biological process	1	14	0.484865	0.58125	MRPS11
	regulation of translational initiation	GO:0006446	Biological process	1	14	0.484865	0.58125	EIF4G1
	protein methylation	GO:0006479	Biological process	1	14	0.484865	0.58125	FAM98B
	calcium ion import	GO:0070509	Biological process	1	14	0.484865	0.58125	CASK
	negative regulation of insulin receptor signaling pathway	GO:0046627	Biological process	1	14	0.484865	0.58125	TSC2
	protein O-linked mannosylation	GO:0035269	Biological process	1	14	0.484865	0.58125	SDF2L1
	endoderm development	GO:0007492	Biological process	1	14	0.484865	0.58125	HDAC1
	neural crest cell development	GO:0014032	Biological process	1	14	0.484865	0.58125	RDH10
	mRNA methylation	GO:0080009	Biological process	1	14	0.484865	0.58125	WTAP
	negative regulation of signaling receptor activity	GO:2000272	Biological process	1	14	0.484865	0.58125	DKK3
	endothelial cell proliferation	GO:0001935	Biological process	1	14	0.484865	0.58125	APOA1
	positive regulation of lamellipodium assembly	GO:0010592	Biological process	1	14	0.484865	0.58125	NCKAP1
	positive regulation of microtubule polymerization	GO:0031116	Biological process	1	14	0.484865	0.58125	CLIP1
	engulfment of apoptotic cell	GO:0043652	Biological process	1	14	0.484865	0.58125	THBS1
	synaptic vesicle priming	GO:0016082	Biological process	1	14	0.484865	0.58125	STXBP1
	T cell proliferation	GO:0042098	Biological process	1	14	0.484865	0.58125	NCSTN
	actin polymerization or depolymerization	GO:0008154	Biological process	1	14	0.484865	0.58125	CAP2
	negative regulation of myoblast differentiation	GO:0045662	Biological process	1	14	0.484865	0.58125	NMRK2
	anterior/posterior axis specification	GO:0009948	Biological process	1	14	0.484865	0.58125	WLS
	oogenesis	GO:0048477	Biological process	1	14	0.484865	0.58125	HEXB
	positive regulation of DNA replication	GO:0045740	Biological process	1	14	0.484865	0.58125	EGFR
	negative regulation of fibroblast growth factor receptor signaling pathway	GO:0040037	Biological process	1	14	0.484865	0.58125	THBS1
	tissue homeostasis	GO:0001894	Biological process	1	14	0.484865	0.58125	GNAS
	aorta development	GO:0035904	Biological process	1	14	0.484865	0.58125	SNX17
	innate immune response	GO:0045087	Biological process	5	101	0.486423	0.582613	ANKRD17|MYD88|IRAK4|TBK1|TICAM1
	cellular response to interleukin-1	GO:0071347	Biological process	2	36	0.493625	0.590473	HYAL1|MAPK11
	collagen fibril organization	GO:0030199	Biological process	2	36	0.493625	0.590473	SERPINH1|PXDN
	Wnt signaling pathway	GO:0016055	Biological process	3	58	0.494764	0.590814	FRZB|WLS|DKK3
	positive regulation of apoptotic process	GO:0043065	Biological process	6	125	0.50193	0.595468	ITGB1|DNAJA1|FRZB|PTPRA|PAWR|MAPK8
	regulation of cell migration	GO:0030334	Biological process	3	59	0.505681	0.595468	MACF1|GNA13|SLK
	DNA biosynthetic process	GO:0071897	Biological process	1	15	0.507156	0.595468	POLA1
	regulation of synaptic transmission, glutamatergic	GO:0051966	Biological process	1	15	0.507156	0.595468	SERPINE2
	sphingolipid biosynthetic process	GO:0030148	Biological process	1	15	0.507156	0.595468	KDSR
	negative regulation of neuron death	GO:1901215	Biological Process	1	15	0.507156	0.595468	PM20D1
	response to cold	GO:0009409	Biological process	1	15	0.507156	0.595468	SLC27A1
	Biological process	GO:0008150	Biological process	1	15	0.507156	0.595468	PALD1
	endothelial cell migration	GO:0043542	Biological process	1	15	0.507156	0.595468	FAP
	DNA replication initiation	GO:0006270	Biological process	1	15	0.507156	0.595468	MCM5
	cartilage condensation	GO:0001502	Biological process	1	15	0.507156	0.595468	BMPR1B
	neuroblast proliferation	GO:0007405	Biological process	1	15	0.507156	0.595468	PAFAH1B1
	melanocyte differentiation	GO:0030318	Biological process	1	15	0.507156	0.595468	MYO5A
	TOR signaling	GO:0031929	Biological process	1	15	0.507156	0.595468	PIK3AP1
	cochlea development	GO:0090102	Biological process	1	15	0.507156	0.595468	PAFAH1B1
	positive regulation of cell migration involved in sprouting angiogenesis	GO:0090050	Biological process	1	15	0.507156	0.595468	PIK3C2A
	metanephros development	GO:0001656	Biological process	1	15	0.507156	0.595468	RDH10
	extrinsic apoptotic signaling pathway via death domain receptors	GO:0008625	Biological process	1	15	0.507156	0.595468	PIK3R1
	long-term memory	GO:0007616	Biological process	1	15	0.507156	0.595468	LRRN4
	neuromuscular process	GO:0050905	Biological process	1	15	0.507156	0.595468	ZMPSTE24
	positive regulation of mRNA splicing, via spliceosome	GO:0048026	Biological process	1	15	0.507156	0.595468	PRDX6
	intrinsic apoptotic signaling pathway in response to DNA damage by p53 class mediator	GO:0042771	Biological process	1	15	0.507156	0.595468	USP28
	regulation of dendrite morphogenesis	GO:0048814	Biological process	1	15	0.507156	0.595468	LZTS1
	spermatid development	GO:0007286	Biological process	2	37	0.507482	0.595468	FNDC3A|UBE2J1
	mitotic cytokinesis	GO:0000281	Biological process	2	37	0.507482	0.595468	RAB35|ANK3
	B cell differentiation	GO:0030183	Biological process	2	37	0.507482	0.595468	RABL3|PIK3R1
	protein dephosphorylation	GO:0006470	Biological process	4	82	0.513396	0.602152	PTPRA|NCEH1|PTPN9|CTTNBP2NL
	cellular response to lipopolysaccharide	GO:0071222	Biological process	3	60	0.516474	0.605506	MAPK8|PLAA|BCR
	anatomical structure morphogenesis	GO:0009653	Biological process	2	38	0.521089	0.607997	SMAD1|FBN1
	negative regulation of ERK1 and ERK2 cascade	GO:0070373	Biological process	2	38	0.521089	0.607997	PTPN1|DUSP3
	activation of cysteine-type endopeptidase activity involved in apoptotic process	GO:0006919	Biological process	2	38	0.521089	0.607997	AIFM1|IFT57
	intracellular signal transduction	GO:0035556	Biological process	11	240	0.52546	0.607997	RPS6KA3|RPS6KA5|RAF1|CAB39|DGKQ|DCLK2|DGKD|MAPK8|DNMBP|IRAK4|AKAP13
	protein polyubiquitination	GO:0000209	Biological process	5	106	0.527338	0.607997	TRIP12|TRIM2|UBE2C|ITCH|UBE2J1
	platelet activation	GO:0030168	Biological process	1	16	0.528483	0.607997	GNA13
	rhythmic process	GO:0048511	Biological process	1	16	0.528483	0.607997	NFKB2
	adult behavior	GO:0030534	Biological process	1	16	0.528483	0.607997	NCSTN
	regulation of mitotic spindle assembly	GO:1901673	Biological process	1	16	0.528483	0.607997	VPS4B
	ERK1 and ERK2 cascade	GO:0070371	Biological process	1	16	0.528483	0.607997	ITGAV
	activation of protein kinase B activity	GO:0032148	Biological process	1	16	0.528483	0.607997	OSBPL8
	retinal ganglion cell axon guidance	GO:0031290	Biological process	1	16	0.528483	0.607997	BMPR1B
	innervation	GO:0060384	Biological process	1	16	0.528483	0.607997	SERPINE2
	ribosome biogenesis	GO:0042254	Biological process	1	16	0.528483	0.607997	MRPL10
	face development	GO:0060324	Biological process	1	16	0.528483	0.607997	RAF1
	regulation of synaptic plasticity	GO:0048167	Biological process	1	16	0.528483	0.607997	LZTS1
	positive regulation of insulin secretion	GO:0032024	Biological process	1	16	0.528483	0.607997	MCU
	positive regulation of reactive oxygen species metabolic process	GO:2000379	Biological process	1	16	0.528483	0.607997	THBS1
	cell aging	GO:0007569	Biological Process	1	16	0.528483	0.607997	DNAJA3
	cellular response to amyloid-beta	GO:1904646	Biological process	1	16	0.528483	0.607997	LGMN
	sulfate transmembrane transport	GO:1902358	Biological process	1	16	0.528483	0.607997	SLC25A10
	autophagosome maturation	GO:0097352	Biological process	1	16	0.528483	0.607997	LAMP2
	negative regulation of double-strand break repair via homologous recombination	GO:2000042	Biological process	1	16	0.528483	0.607997	UBQLN4
	positive regulation of phosphatidylinositol 3-kinase activity	GO:0043552	Biological Process	1	16	0.528483	0.607997	VAV2
	anaphase-promoting complex-dependent catabolic process	GO:0031145	Biological process	1	16	0.528483	0.607997	UBE2C
	negative regulation of smoothened signaling pathway	GO:0045879	Biological process	1	16	0.528483	0.607997	SERPINE2
	response to antibiotic	GO:0046677	Biological process	1	16	0.528483	0.607997	HYAL1
	negative regulation of microtubule depolymerization	GO:0007026	Biological process	1	16	0.528483	0.607997	FSD1
	binding of sperm to zona pellucida	GO:0007339	Biological process	1	16	0.528483	0.607997	ARSA
	regulation of GTPase activity	GO:0043087	Biological process	2	39	0.534441	0.613831	VAV2|PAFAH1B1
	anatomical structure development	GO:0048856	Biological process	2	39	0.534441	0.613831	HECTD1|ATXN1
	memory	GO:0007613	Biological process	2	39	0.534441	0.613831	ATAD1|LGMN
	adult locomotory behavior	GO:0008344	Biological process	2	39	0.534441	0.613831	PAFAH1B1|CNP
	chemical synaptic transmission	GO:0007268	Biological process	5	107	0.535349	0.614619	SLC12A4|MYO5A|PAFAH1B1|EXOC4|SDCBP
	negative regulation of cell migration	GO:0030336	Biological process	3	62	0.537671	0.617029	PODN|OSBPL8|CNN2
	inner ear morphogenesis	GO:0042472	Biological process	2	40	0.547535	0.622673	MYO6|BCR
	positive regulation of chondrocyte differentiation	GO:0032332	Biological process	1	17	0.548888	0.622673	BMPR1B
	regulation of small GTPase mediated signal transduction	GO:0051056	Biological process	1	17	0.548888	0.622673	TSC2
	positive regulation of JUN kinase activity	GO:0043507	Biological process	1	17	0.548888	0.622673	TAOK3
	negative regulation of cyclin-dependent protein serine/threonine kinase activity	GO:0045736	Biological process	1	17	0.548888	0.622673	FBXO7
	positive regulation of smooth muscle cell proliferation	GO:0048661	Biological process	1	17	0.548888	0.622673	THBS1
	regulation of phosphatidylinositol 3-kinase activity	GO:0043551	Biological Process	1	17	0.548888	0.622673	PIK3R1
	cell death	GO:0008219	Biological process	1	17	0.548888	0.622673	VAPA
	thyroid gland development	GO:0030878	Biological process	1	17	0.548888	0.622673	RAF1
	negative regulation of Rho protein signal transduction	GO:0035024	Biological process	1	17	0.548888	0.622673	ITGB1
	response to exogenous dsRNA	GO:0043330	Biological process	1	17	0.548888	0.622673	TICAM1
	positive regulation of intrinsic apoptotic signaling pathway	GO:2001244	Biological process	1	17	0.548888	0.622673	DNM1L
	non-canonical Wnt signaling pathway	GO:0035567	Biological process	1	17	0.548888	0.622673	FRZB
	adrenal gland development	GO:0030325	Biological process	1	17	0.548888	0.622673	APOA1
	negative regulation of viral genome replication	GO:0045071	Biological process	1	17	0.548888	0.622673	EIF2AK2
	response to ischemia	GO:0002931	Biological process	1	17	0.548888	0.622673	ABRAXAS2
	ion transmembrane transport	GO:0034220	Biological process	3	64	0.558327	0.633121	GJA1|SFXN4|ANXA6
	protein K48-linked ubiquitination	GO:0070936	Biological process	2	41	0.560369	0.634657	UBE2C|ITCH
	embryonic digit morphogenesis	GO:0042733	Biological process	2	41	0.560369	0.634657	HDAC1|LNPK
	heart looping	GO:0001947	Biological process	2	41	0.560369	0.634657	TMED2|IFT57
	ubiquitin-dependent protein catabolic process	GO:0006511	Biological process	8	179	0.563	0.637375	ITCH|SIAH2|FBXO7|UBQLN4|USP28|TRIP12|FBXL20|RNF213
	developmental growth	GO:0048589	Biological process	1	18	0.568411	0.639318	EIF4H
	positive regulation of vascular endothelial growth factor production	GO:0010575	Biological process	1	18	0.568411	0.639318	ARNT
	positive regulation of neurogenesis	GO:0050769	Biological process	1	18	0.568411	0.639318	MAN2A1
	regulation of canonical Wnt signaling pathway	GO:0060828	Biological process	1	18	0.568411	0.639318	CDK14
	lipid homeostasis	GO:0055088	Biological process	1	18	0.568411	0.639318	ACOX1
	embryonic cranial skeleton morphogenesis	GO:0048701	Biological process	1	18	0.568411	0.639318	GNAS
	positive regulation of myoblast differentiation	GO:0045663	Biological process	1	18	0.568411	0.639318	RBM24
	glutathione metabolic process	GO:0006749	Biological process	1	18	0.568411	0.639318	GSR
	RNA methylation	GO:0001510	Biological process	1	18	0.568411	0.639318	DHRS11
	positive regulation of nucleic acid-templated transcription	GO:1903508	Biological Process	2	42	0.57294	0.643889	NCOA7|ACTN4
	positive regulation of JNK cascade	GO:0046330	Biological process	2	43	0.585247	0.65474	MYD88|TAOK3
	regulation of protein phosphorylation	GO:0001932	Biological process	1	19	0.58709	0.65474	APOA1
	intraciliary transport	GO:0042073	Biological process	1	19	0.58709	0.65474	IFT57
	phospholipid transport	GO:0015914	Biological process	1	19	0.58709	0.65474	OSBPL8
	regulation of lipid metabolic process	GO:0019216	Biological process	1	19	0.58709	0.65474	ZMPSTE24
	cellular response to estradiol stimulus	GO:0071392	Biological process	1	19	0.58709	0.65474	EGFR
	regulation of presynapse assembly	GO:1905606	Biological process	1	19	0.58709	0.65474	EIF4G1
	outflow tract septum morphogenesis	GO:0003148	Biological process	1	19	0.58709	0.65474	PARVA
	cellular response to glucose stimulus	GO:0071333	Biological process	1	19	0.58709	0.65474	PIK3CA
	oligodendrocyte differentiation	GO:0048709	Biological process	1	19	0.58709	0.65474	CNP
	regulation of G protein-coupled receptor signaling pathway	GO:0008277	Biological process	1	19	0.58709	0.65474	DGKQ
	bone morphogenesis	GO:0060349	Biological process	1	19	0.58709	0.65474	GLG1
	kidney development	GO:0001822	Biological process	2	44	0.59729	0.665579	SGPL1|WFS1
	negative regulation of transcription, DNA-templated	GO:0045892	Biological process	9	209	0.603934	0.669278	SHC1|PHB2|GCLC|BTAF1|BASP1|MYBBP1A|DAB2|PBXIP1|PEX14
	negative regulation of endothelial cell apoptotic process	GO:2000352	Biological process	1	20	0.604961	0.669278	PAK4
	negative regulation of G1/S transition of mitotic cell cycle	GO:2000134	Biological process	1	20	0.604961	0.669278	FBXO7
	monocyte chemotaxis	GO:0002548	Biological process	1	20	0.604961	0.669278	LGALS3
	retinol metabolic process	GO:0042572	Biological process	1	20	0.604961	0.669278	RDH10
	regulation of mRNA stability	GO:0043488	Biological process	1	20	0.604961	0.669278	RBM24
	protein localization to cell surface	GO:0034394	Biological process	1	20	0.604961	0.669278	ARF6
	positive regulation of neuron projection development	GO:0010976	Biological process	2	45	0.609068	0.673282	TWF1|NCKIPSD
	coronary vasculature development	GO:0060976	Biological process	1	21	0.622059	0.683549	SNX17
	maturation of SSU-rRNA from tricistronic rRNA transcript (SSU-rRNA, 5.8S rRNA, LSU-rRNA)	GO:0000462	Biological process	1	21	0.622059	0.683549	MRPS11
	synaptic transmission, glutamatergic	GO:0035249	Biological process	1	21	0.622059	0.683549	NAPB
	positive regulation of Wnt signaling pathway	GO:0030177	Biological process	1	21	0.622059	0.683549	WLS
	negative regulation of TOR signaling	GO:0032007	Biological process	1	21	0.622059	0.683549	TSC2
	platelet-derived growth factor receptor signaling pathway	GO:0048008	Biological process	1	21	0.622059	0.683549	SGPL1
	positive regulation of cell-substrate adhesion	GO:0010811	Biological process	1	21	0.622059	0.683549	HSD17B12
	glycolytic process	GO:0006096	Biological process	1	21	0.622059	0.683549	ALDOB
	protein autophosphorylation	GO:0046777	Biological process	4	95	0.62507	0.686585	EIF2AK2|CAMK2G|TAOK3|SLK
	negative regulation of angiogenesis	GO:0016525	Biological process	2	47	0.631831	0.693736	ATP2B4|THBS1
	cognition	GO:0050890	Biological process	1	22	0.638418	0.696273	CYFIP1
	protein K11-linked ubiquitination	GO:0070979	Biological process	1	22	0.638418	0.696273	UBE2C
	establishment of protein localization	GO:0045184	Biological process	1	22	0.638418	0.696273	PHLDB2
	DNA damage checkpoint	GO:0000077	Biological process	1	22	0.638418	0.696273	USP28
	intracellular receptor signaling pathway	GO:0030522	Biological process	1	22	0.638418	0.696273	ARNT
	mRNA cis splicing, via spliceosome	GO:0045292	Biological process	1	22	0.638418	0.696273	WBP4
	protein kinase B signaling	GO:0043491	Biological process	1	22	0.638418	0.696273	PIK3CA
	heart morphogenesis	GO:0003007	Biological process	1	22	0.638418	0.696273	ZMPSTE24
	response to UV	GO:0009411	Biological process	1	22	0.638418	0.696273	MAPK8
	positive regulation of proteasomal ubiquitin-dependent protein catabolic process	GO:0032436	Biological process	2	48	0.642818	0.700796	DAB2|GCLC
	positive regulation of neuron differentiation	GO:0045666	Biological process	2	49	0.653545	0.708043	EIF4G1|BNIP2
	cellular response to DNA damage stimulus	GO:0006974	Biological process	5	123	0.653838	0.708043	UFL1|TRIP12|RBM24|UBQLN4|TAOK3
	negative regulation of phosphoprotein phosphatase activity	GO:0032515	Biological process	1	23	0.65407	0.708043	PTPRA
	negative regulation of neuron projection development	GO:0010977	Biological process	1	23	0.65407	0.708043	PTPN9
	protein localization to nucleus	GO:0034504	Biological process	1	23	0.65407	0.708043	RPL11
	regulation of cytosolic calcium ion concentration	GO:0051480	Biological process	1	23	0.65407	0.708043	ATP2B4
	phospholipid metabolic process	GO:0006644	Biological process	1	23	0.65407	0.708043	GDPD1
	ureteric bud development	GO:0001657	Biological process	1	23	0.65407	0.708043	SMAD1
	negative regulation of GTPase activity	GO:0034260	Biological process	1	23	0.65407	0.708043	TMED2
	cell differentiation	GO:0030154	Biological process	11	266	0.656363	0.710247	ARNT|PRRC2C|PRRC2B|STX2|SMAD1|FRZB|RBM24|GNA13|RAF1|YIPF3|PBXIP1
	dendrite development	GO:0016358	Biological process	1	24	0.669044	0.720589	MAP1A
	base-excision repair	GO:0006284	Biological process	1	24	0.669044	0.720589	FEN1
	synaptic vesicle endocytosis	GO:0048488	Biological process	1	24	0.669044	0.720589	CANX
	amino acid transmembrane transport	GO:0003333	Biological process	1	24	0.669044	0.720589	SLC38A10
	negative regulation of autophagy	GO:0010507	Biological process	1	24	0.669044	0.720589	EIF4G1
	branching involved in blood vessel morphogenesis	GO:0001569	Biological process	1	24	0.669044	0.720589	GNA13
	positive regulation of phosphatidylinositol 3-kinase signaling	GO:0014068	Biological Process	2	51	0.674225	0.725041	PIK3AP1|CAT
	positive regulation of MAPK cascade	GO:0043410	Biological process	2	51	0.674225	0.725041	AKAP13|BNIP2
	somatic stem cell population maintenance	GO:0035019	Biological process	1	25	0.683371	0.732032	RAF1
	sarcomere organization	GO:0045214	Biological process	1	25	0.683371	0.732032	ITGB1
	forebrain development	GO:0030900	Biological process	1	25	0.683371	0.732032	HTRA2
	histone H3 acetylation	GO:0043966	Biological Process	1	25	0.683371	0.732032	DR1
	face morphogenesis	GO:0060325	Biological process	1	25	0.683371	0.732032	SGPL1
	synapse assembly	GO:0007416	Biological process	1	25	0.683371	0.732032	FARP1
	eye development	GO:0001654	Biological process	1	25	0.683371	0.732032	SH3PXD2B
	hematopoietic progenitor cell differentiation	GO:0002244	Biological process	2	53	0.69389	0.74155	PRRC2C|AGPAT5
	inner ear development	GO:0048839	Biological process	1	26	0.697079	0.74155	KCNQ1
	negative regulation of cell death	GO:0060548	Biological Process	1	26	0.697079	0.74155	VPS4B
	cell fate specification	GO:0001708	Biological process	1	26	0.697079	0.74155	ITGB1
	positive regulation of fibroblast proliferation	GO:0048146	Biological process	1	26	0.697079	0.74155	EGFR
	mesoderm formation	GO:0001707	Biological process	1	26	0.697079	0.74155	WLS
	spleen development	GO:0048536	Biological process	1	26	0.697079	0.74155	NFKB2
	cellular response to mechanical stimulus	GO:0071260	Biological process	1	26	0.697079	0.74155	MAPK8
	regulation of cyclin-dependent protein serine/threonine kinase activity	GO:0000079	Biological process	1	26	0.697079	0.74155	CDK5RAP3
	positive regulation of glucose import	GO:0046326	Biological process	1	26	0.697079	0.74155	OSBPL8
	learning	GO:0007612	Biological process	1	26	0.697079	0.74155	ATAD1
	T cell receptor signaling pathway	GO:0050852	Biological process	2	54	0.703349	0.747359	PLCG1|EIF2B5
	histone H4 acetylation	GO:0043967	Biological Process	1	27	0.710193	0.752321	ACTL6A
	bone mineralization	GO:0030282	Biological process	1	27	0.710193	0.752321	ZMPSTE24
	outflow tract morphogenesis	GO:0003151	Biological process	1	27	0.710193	0.752321	SEC24B
	cellular response to retinoic acid	GO:0071300	Biological process	1	27	0.710193	0.752321	HTRA2
	cellular response to hydrogen peroxide	GO:0070301	Biological process	1	27	0.710193	0.752321	ZNF277
	ephrin receptor signaling pathway	GO:0048013	Biological process	1	27	0.710193	0.752321	NCK2
	positive regulation of protein-containing complex assembly	GO:0031334	Biological process	1	27	0.710193	0.752321	LGALS3
	long-term synaptic potentiation	GO:0060291	Biological process	1	27	0.710193	0.752321	SERPINE2
	BMP signaling pathway	GO:0030509	Biological process	2	55	0.712563	0.753678	BMPR1B|SMAD1
	regulation of alternative mRNA splicing, via spliceosome	GO:0000381	Biological process	2	55	0.712563	0.753678	WTAP|RBM24
	post-embryonic development	GO:0009791	Biological process	2	55	0.712563	0.753678	ALDH5A1|SGPL1
	neurogenesis	GO:0022008	Biological process	1	28	0.72274	0.760953	LEMD2
	cell-cell adhesion via plasma-membrane adhesion molecules	GO:0098742	Biological process	1	28	0.72274	0.760953	ACSF3
	cellular response to transforming growth factor beta stimulus	GO:0071560	Biological process	1	28	0.72274	0.760953	NR3C1
	peptidyl-tyrosine autophosphorylation	GO:0038083	Biological process	1	28	0.72274	0.760953	EGFR
	I-kappaB kinase/NF-kappaB signaling	GO:0007249	Biological process	1	28	0.72274	0.760953	CHUK
	embryonic hindlimb morphogenesis	GO:0035116	Biological process	1	28	0.72274	0.760953	GNAS
	negative regulation of phosphatase activity	GO:0010923	Biological process	1	28	0.72274	0.760953	ZFYVE1
	positive regulation of Rho protein signal transduction	GO:0035025	Biological process	1	28	0.72274	0.760953	APOA1
	phosphatidylinositol dephosphorylation	GO:0046856	Biological process	1	28	0.72274	0.760953	SACM1L
	negative regulation of cell population proliferation	GO:0008285	Biological process	7	184	0.724032	0.762023	PODN|DNAJA3|FRZB|SMAD1|PBRM1|RAF1|SERPINE2
	activation of MAPK activity	GO:0000187	Biological Process	2	57	0.730271	0.768297	SHC1|THBS1
	potassium ion transmembrane transport	GO:0071805	Biological process	3	84	0.73187	0.769687	SLC9A6|ATP1A1|KCNQ1
	defense response to Gram-negative bacterium	GO:0050829	Biological process	1	29	0.734744	0.77066	PRKD1
	positive regulation of interleukin-6 production	GO:0032755	Biological process	1	29	0.734744	0.77066	MYD88
	keratinocyte differentiation	GO:0030216	Biological process	1	29	0.734744	0.77066	BCR
	phospholipase C-activating G protein-coupled receptor signaling pathway	GO:0007200	Biological process	1	29	0.734744	0.77066	GNB1
	cellular iron ion homeostasis	GO:0006879	Biological process	1	29	0.734744	0.77066	ATP6V0D1
	positive chemotaxis	GO:0050918	Biological process	1	29	0.734744	0.77066	LGALS3
	cellular response to leukemia inhibitory factor	GO:1990830	Biological process	3	85	0.738939	0.773594	MRPL15|SHMT1|SLC25A6
	extracellular matrix organization	GO:0030198	Biological process	4	112	0.744145	0.778455	HSD17B12|NFKB2|PRDX4|SGPL1
	positive regulation of bone mineralization	GO:0030501	Biological process	1	30	0.74623	0.779458	BMPR1B
	dorsal/ventral pattern formation	GO:0009953	Biological process	1	30	0.74623	0.779458	BMPR1B
	transmembrane transport	GO:0055085	Biological process	7	189	0.748198	0.781219	GJA1|SLC25A6|ANO10|SLC25A4|ANO1|SLC25A21|SLC25A24
	positive regulation of ERK1 and ERK2 cascade	GO:0070374	Biological process	4	114	0.756051	0.788527	PHB2|GLIPR2|EGFR|SHC1
	bicellular tight junction assembly	GO:0070830	Biological process	1	31	0.757218	0.788555	ACTN4
	brain development	GO:0007420	Biological process	3	89	0.76574	0.79713	STXBP3|BCR|SPATA5
	anion transmembrane transport	GO:0098656	Biological process	1	32	0.767731	0.797702	SLC9A6
	cellular response to drug	GO:0035690	Biological process	1	32	0.767731	0.797702	KCNQ1
	positive regulation of MAP kinase activity	GO:0043406	Biological process	1	32	0.767731	0.797702	EGFR
	non-motile cilium assembly	GO:1905515	Biological process	1	33	0.777789	0.807547	IFT57
	mitotic cell cycle	GO:0000278	Biological process	2	64	0.785093	0.81452	TUBG1|ZNF830
	transcription, DNA-templated	GO:0006351	Biological process	2	64	0.785093	0.81452	NR3C1|CNOT8
	neutrophil chemotaxis	GO:0030593	Biological process	1	34	0.787412	0.815397	LGALS3
	negative regulation of epithelial cell proliferation	GO:0050680	Biological process	1	34	0.787412	0.815397	IFT57
	somitogenesis	GO:0001756	Biological process	1	34	0.787412	0.815397	POGLUT1
	fibroblast growth factor receptor signaling pathway	GO:0008543	Biological process	1	34	0.787412	0.815397	RAB14
	regulation of circadian rhythm	GO:0042752	Biological process	1	36	0.805426	0.832805	SIAH2
	cytokine-mediated signaling pathway	GO:0019221	Biological process	2	68	0.811815	0.839098	ZC3H15|IRAK4
	positive regulation of translation	GO:0045727	Biological process	1	37	0.813853	0.83995	THBS1
	protein destabilization	GO:0031648	Biological process	1	37	0.813853	0.83995	DERL1
	xenobiotic metabolic process	GO:0006805	Biological process	1	37	0.813853	0.83995	NCEH1
	SCF-dependent proteasomal ubiquitin-dependent protein catabolic process	GO:0031146	Biological process	1	38	0.821916	0.847008	FBXL20
	positive regulation of peptidyl-tyrosine phosphorylation	GO:0050731	Biological process	1	38	0.821916	0.847008	DGKQ
	positive regulation of canonical Wnt signaling pathway	GO:0090263	Biological process	2	70	0.824031	0.84824	WLS|EGFR
	skeletal muscle cell differentiation	GO:0035914	Biological process	1	39	0.829629	0.852735	LEMD2
	cell cycle arrest	GO:0007050	Biological process	1	39	0.829629	0.852735	THBS1
	signal transduction	GO:0007165	Biological process	12	342	0.842534	0.864714	SNX17|GJA1|RAB23|RRAD|LSP1|AFDN|RIN3|ANK3|MAGI3|LNPEP|NFKB2|FAM13A
	negative regulation of BMP signaling pathway	GO:0030514	Biological process	1	41	0.844069	0.865327	LEMD2
	cell-cell signaling	GO:0007267	Biological process	1	41	0.844069	0.865327	GJA1
	positive regulation of GTPase activity	GO:0043547	Biological process	6	187	0.845397	0.866367	ITGB1|SMAP2|ACAP2|ZC3H15|TSC2|ARHGAP1
	stem cell population maintenance	GO:0019827	Biological process	1	42	0.850824	0.871284	EIF4ENIF1
	excitatory postsynaptic potential	GO:0060079	Biological process	1	42	0.850824	0.871284	P2RX4
	protein ubiquitination	GO:0016567	Biological process	8	244	0.857141	0.877253	GID4|FSD1|ITCH|SIAH2|FBXO7|RNF214|UBR7|RNF213
	neuron differentiation	GO:0030182	Biological process	2	77	0.861357	0.880767	HDAC1|PIGT
	vasculogenesis	GO:0001570	Biological process	1	44	0.863469	0.882601	SGPL1
	neural crest cell migration	GO:0001755	Biological process	1	45	0.869384	0.887009	ANXA6
	cell chemotaxis	GO:0060326	Biological process	1	45	0.869384	0.887009	ELMO2
	negative regulation of neuron differentiation	GO:0045665	Biological process	1	45	0.869384	0.887009	EIF4ENIF1
	cytoskeleton organization	GO:0007010	Biological process	3	112	0.879216	0.89546	ANK3|PALM|PACSIN3
	multicellular organism development	GO:0007275	Biological process	5	172	0.885088	0.901039	FRZB|LCLAT1|WLS|DKK3|SIAH2
	roof of mouth development	GO:0060021	Biological process	1	49	0.890593	0.906309	SGPL1
	positive regulation of DNA-binding transcription factor activity	GO:0051091	Biological process	1	50	0.895334	0.91013	PHB2
	peptidyl-tyrosine phosphorylation	GO:0018108	Biological process	2	86	0.89868	0.913196	TWF1|EGFR
	canonical Wnt signaling pathway	GO:0060070	Biological process	1	51	0.899869	0.913734	FRZB
	fat cell differentiation	GO:0045444	Biological process	1	51	0.899869	0.913734	OSBPL8
	transcription by RNA polymerase II	GO:0006366	Biological process	1	52	0.904209	0.917344	ESYT2
	protein deubiquitination	GO:0016579	Biological process	1	53	0.90836	0.921004	USP28
	smoothened signaling pathway	GO:0007224	Biological process	1	55	0.916132	0.928543	IFT57
	microtubule-based movement	GO:0007018	Biological process	1	57	0.923244	0.934384	KTN1
	positive regulation of protein phosphorylation	GO:0001934	Biological process	1	58	0.926572	0.937066	KRAS
	positive regulation of kinase activity	GO:0033674	Biological process	1	59	0.929755	0.939599	VAC14
	locomotory behavior	GO:0007626	Biological process	1	59	0.929755	0.939599	HEXB
	positive regulation of transcription, DNA-templated	GO:0045893	Biological process	6	222	0.932587	0.942117	SHC1|PCBD2|DNAJC2|MAPK11|DAB2|SETD3
	defense response to virus	GO:0051607	Biological process	1	61	0.935713	0.94493	TICAM1
	Notch signaling pathway	GO:0007219	Biological process	1	62	0.9385	0.947168	ADAM17
	homophilic cell adhesion via plasma membrane adhesion molecules	GO:0007156	Biological process	2	100	0.938614	0.947168	BSG|ACSF3
	cell adhesion	GO:0007155	Biological process	4	166	0.939444	0.947661	TM9SF4|PARD3|PARD3B|THBS1
	regulation of membrane potential	GO:0042391	Biological process	1	69	0.954907	0.962557	DLD
	axon guidance	GO:0007411	Biological process	2	112	0.960468	0.967811	BSG|CYFIP1
	adenylate cyclase-activating G protein-coupled receptor signaling pathway	GO:0007189	Biological process	1	74	0.963873	0.970888	GNA13
	positive regulation of transcription by RNA polymerase II	GO:0045944	Biological process	24	779	0.98067	0.985656	HDAC1|EGFR|SMAD1|MYO6|IKBKB|MOSPD1|WASL|RAF1|LPIN2|NCOA7|TBK1|CASK|PIK3R1|NFKB2|CHUK|SETD3|RPS6KA3|NCK2|ARNT|DR1|OGT|HEXB|BMPR1B|CDK5RAP3
	transmembrane receptor protein tyrosine kinase signaling pathway	GO:0007169	Biological process	1	89	0.981428	0.986059	SHC1
	regulation of transcription by RNA polymerase II	GO:0006357	Biological process	10	396	0.983063	0.987343	UBP1|ELP3|TFAM|CKS2|DGKQ|ACTL6A|KDM3B|NFXL1|ATP2B4|IFRD1
	negative regulation of transcription by RNA polymerase II	GO:0000122	Biological process	14	520	0.985837	0.989412	HDAC1|SQSTM1|NR3C1|DNAJA3|DR1|SMAD1|RPL23|SREBF2|CUX1|MOSPD1|PAWR|WFS1|YBX3|ATXN1
	immune response	GO:0006955	Biological process	1	98	0.987544	0.990406	THBS1
	G protein-coupled receptor signaling pathway	GO:0007186	Biological process	4	249	0.995644	0.997807	GNB4|GNB1|APOA1|GNAI1
	cytosol	GO:0005829	Cellular component	230	2089	2.17488e-34	3.01003e-31	PARG|SCFD1|GSS|GSR|CHTF18|CKB|POR|WLS|UPRT|GCLC|P4HA2|POGLUT1|CDK14|USP28|EHD3|PPP4R3A|UBQLN4|SPR|PARD6B|PLA2G6|ZC3H15|NDUFA12|EIF4ENIF1|OPA1|VAC14|NT5C1B|RAB5A|PTRH2|PRRC2C|PRMT3|APRT|SLC25A20|SEC24B|LZTFL1|TDRP|SHMT1|FKBP4|DNAJA1|TPM2|IST1|LIMA1|EIF4G1|SYAP1|CD2AP|NFS1|PACSIN3|KPNA1|MYO5A|OSBP|YBX3|UQCRC1|SNX3|SNX2|PDXK|VPS4B|SNX6|ALG2|CAPRIN1|RAB6A|PICK1|ST13|SERPINE2|XPO6|APOO|DDX55|PAICS|PIK…
	mitochondrion	GO:0005739	Cellular component	114	617	2.04855e-33	1.89013e-30	PECR|GSR|GLRX5|HSPA9|GCLC|RARS2|PI4K2A|FDXR|ZFYVE1|SLC25A13|SYNE2|DEGS1|NDUFAB1|OGDH|DCK|NAPG|NDUFA10|GOT2|NADK2|MRPL37|ATPAF1|DNAJA3|SLC25A1|BCAT1|SLC25A4|SLC25A20|ACOT9|HSDL1|HSDL2|PTRH2|KYAT3|AKAP1|ACSL1|NFS1|ALDH5A1|UQCRFS1|FDX1|UQCRC2|RHOT1|MRPL24|FBXO7|MGST1|FEN1|PGS1|ACADL|PDHX|HCCS|TRAP1|RTN4IP1|CCDC90B|PTS|DLD|DHRS11|MRPL3|EXOG|HADH|PISD|MRPS27|MRPS23|ECI2|MAOA|GPX4|UQCRC1|APOOL|STOM|NDU…
	endoplasmic reticulum membrane	GO:0005789	Cellular component	62	257	1.16435e-23	8.05731e-21	MSMO1|EPHX1|ALG8|SOAT1|LMF2|LCLAT1|EGFR|VAPB|VAPA|ALG5|RAB2A|RPN2|UBQLN4|ZFYVE1|ALG12|GNAI3|SEC31A|TMED10|SLC9A6|LPIN2|SRPRA|APOO|BCAP29|POR|ABHD12|PNPLA7|CANX|AGPAT3|SDF2L1|LMAN2L|SURF4|CISD2|NUS1|UFL1|DEGS1|ARL6IP5|SCD5|ERP44|TMX1|TMX3|LMAN2|SLC27A4|PTPN1|LRRC59|CDS2|PCYT1A|SEC22B|KDSR|ERLIN2|VAMP7|RPN1|MOGS|NCLN|SSR1|AGPAT5|GDPD1|VTI1A|SCD|GOSR2|LMAN1|SEC61A1|SEC61A2
	endoplasmic reticulum	GO:0005783	Cellular component	79	524	1.24067e-18	4.90598e-16	BCL2L1|STIM1|EHD4|CYB5R3|CLCC1|ALG2|LCLAT1|RPL27A|PRDX4|ERGIC3|SEC62|SEC63|P4HA2|STOM|CTTN|ADPGK|CYP51A1|NCSTN|LEMD2|WLS|TMED7|SGPL1|TMED3|TMED2|PXDN|PLOD2|SLC27A1|PLOD1|UFSP2|TMEM33|CAST|NPC1|PNPLA7|SACM1L|MANF|LPCAT1|MAN1B1|TMED10|UGGT2|NUS1|UFL1|PSMG1|ENTPD5|RPLP0|PGRMC2|SEC22B|SEC61A1|TMF1|SPTLC1|KCNQ1|RCN2|RINT1|RER1|RPL13|ALG12|LRRC59|SMPD4|HSDL1|PCYT1A|EI24|KDSR|NCK2|MGST3|ERGIC1|ACSL1|DNA…
	mitochondrial respiratory chain complex I	GO:0005747	Cellular component	21	34	3.87625e-15	8.94121e-13	NDUFAB1|NDUFV2|NDUFA4|NDUFA5|NDUFA2|NDUFB9|NDUFB8|NDUFB6|NDUFB5|FOXRED1|NDUFA8|NDUFB10|NDUFS1|NDUFS2|NDUFS3|NDUFS4|NDUFS5|NDUFA12|NDUFS7|NDUFA10|NDUFA9
	Golgi membrane	GO:0000139	Cellular component	40	190	4.94455e-14	9.77608e-12	SCFD1|MYO5A|WLS|EGFR|VAPB|VAPA|GLG1|LMAN2|GLIPR2|GNAI3|SEC31A|TMED10|VPS45|APOO|ICA1|GOLGA5|COPG1|FNDC3A|LMAN2L|SURF4|SCAMP2|SCAMP3|RAB1A|SH3GLB1|MAN2A1|RAB6A|CUX1|SEC24A|SEC24B|GALNT1|SEC22B|CHST12|GALNT10|RAB2A|RAB33B|RAB14|LMAN1|TMEM167A|GOSR1|OSBP
	membrane	GO:0016020	Cellular component	57	438	1.88357e-11	3.25858e-09	MSMO1|HEXB|ITCH|ALG2|MACF1|MGLL|SEC62|MAN1B1|AUP1|NDUFAF2|PBXIP1|PIK3AP1|RPL7A|AVEN|COPG1|SRPRA|TSC2|CAST|ABHD12|TM9SF4|PFKL|BCR|TM9SF3|TM9SF2|CNP|LMBRD2|ARL6IP5|GNA11|PGRMC2|PGRMC1|LSM4|GLTP|DST|GPR107|COMT|OSBPL8|EDEM2|EDEM3|LAMP1|OPA1|MYO5A|TMEM87A|PIK3C2A|BACE2|DNAJA1|HEXA|YRDC|ACSL1|MYO6|ELMO2|PIK3CA|DNM1L|VPS51|VPS50|OSBP|NBEAL1|TMEM43
	perinuclear region of cytoplasm	GO:0048471	Cellular component	46	307	2.72022e-11	4.34172e-09	ITGB1|ANKRD13D|EHD4|CYFIP1|LRPPRC|RAB4A|ALG2|PRDX6|TPD52L1|EGFR|VAPA|MYO6|STOM|MOSPD1|ZFYVE1|EHD3|TSC2|P2RX4|SEC31A|TPPP|ARHGAP1|RAB11A|NPC1|MVP|ANXA6|LNPEP|MCM3|VPS4A|LAMP1|SLK|PAFAH1B1|GALNT1|TWF1|LGMN|VAMP3|SHTN1|VAMP7|ACTN4|EIF2AK2|SYAP1|STX7|GDPD1|ATP6V0A1|VPS53|DNM1L|PPIB
	endomembrane system	GO:0012505	Cellular component	22	71	5.12247e-11	7.08949e-09	LCLAT1|WLS|RAB6A|POGLUT1|RABL3|RAB5C|RAB31|SLC9A3R2|RAB19|RAB14|RAB5A|PGRMC2|PGRMC1|RAB5B|RAB21|RAB23|STX2|STX7|AGPAT5|STX12|AGPAT3|RAB43
	integral component of membrane	GO:0016021	Cellular component	189	2565	5.44515e-11	7.17723e-09	BCL2L1|RPN1|RPN2|UBE2J1|NDUFB8|NDUFB5|OPA1|CPD|MAN1B1|GLG1|APLP2|PBXIP1|TOMM70|CANX|SLC25A10|NCEH1|YIPF3|FKBP11|SLC12A4|GOLGA5|GPR107|LMBRD2|ABCD3|NNT|NUP210|TMEM53|MLEC|SCAMP2|SCAMP3|DEGS1|SLC25A1|SLC25A6|SLC25A4|SLC25A22|SLC25A20|SLC25A21|SLC25A24|FNDC3A|ATP2B4|PTRH2|AKAP1|LMAN2L|LDAH|UQCRFS1|YIPF4|HSD17B12|ALG8|STX2|VLDLR|ATP2A2|YME1L1|HACL1|ANO1|ALG5|MGST3|MGST1|STX7|ARHGAP1|SLC9A6|SLC25A13|A…
	Golgi apparatus	GO:0005794	Cellular component	63	534	6.79839e-11	8.55361e-09	PTGS1|CTTN|GLA|SEC14L1|MACF1|AP3M1|MYO6|EI24|RAB2A|TSC2|TMEM115|TMED10|TMED7|TMED3|TMED2|NAA25|TM9SF4|RAF1|ICA1|SLC38A10|NPC1|FASN|MYO5A|GLT8D1|GPR107|YIPF3|FNDC3A|AP1B1|RAB12|B4GALT7|RAB43|SNX17|RAB7A|FAM3C|SCAMP2|SCAMP3|IFT57|GNPTG|TMF1|LPCAT1|RAB6A|MGAT5|PSMG1|NCSTN|GALNT1|TMEM87A|ACSF3|BACE2|GALNT10|RAB33B|FAM20B|SYAP1|GLB1|VTI1A|ATP6V0A1|TMEM214|GOSR2|DNM1L|VPS51|GPSM1|YIPF4|SELENOM|COPG1
	cytoplasm	GO:0005737	Cellular component	172	2299	1.63551e-10	1.9683e-08	PARG|ADD1|DYNLL2|HSPA9|TPD52L1|LZTFL1|FKBP4|OAT|IMPDH2|CLIC2|DAB2|DCK|PIK3CA|CLIP1|NSMF|CAPN5|MAGI3|PTP4A2|EIF4ENIF1|HEBP1|IRAK4|PCYT1A|CHTOP|APRT|PIK3C2A|PALM|IFRD1|OPA1|SETD3|SDCBP|UBR7|KRAS|TWF1|NPL|MYD88|TPM2|ANP32E|KPNA1|MYO5A|ELP3|PKP2|PLS1|CTNND1|MACF1|PICK1|HABP4|DTD1|ST13|GNAI2|UFSP2|NMD3|RAF1|ANXA6|BASP1|DNAJB11|KYAT3|FAM98B|CLUH|FRZB|BRCC3|DST|ABRAXAS2|CHUK|PTPN9|EPS15L1|EEF1AKMT1|FSD1…
	mitochondrial large ribosomal subunit	GO:0005762	Cellular component	17	45	6.71052e-10	7.14412e-08	NDUFAB1|MRPL24|MRPL21|MRPL15|MRPL37|MRPL19|MRPL22|MRPS30|MRPL39|MRPL42|MRPL41|MRPL40|MRPL3|MRPL44|MRPL48|MRPL10|MRPL46
	mitochondrial inner membrane	GO:0005743	Cellular component	22	86	1.10951e-09	1.09683e-07	EFHD1|YME1L1|PHB2|LETM1|AFG3L2|HCCS|TRAP1|TIMM13|SLC25A6|SLC25A4|SLC25A22|SLC25A24|OPA1|LGALS3|SLC27A1|EXOG|COQ9|SDHA|COQ7|SDHB|UQCC1|TIMM44
	mitochondrial matrix	GO:0005759	Cellular component	21	78	1.21146e-09	1.1099e-07	BCL2L1|CLPX|LONP1|COQ5|GOT2|PCCB|GLRX5|TRAP1|TBRG4|PDK3|AK4|NFS1|AK3|NDUFA9|OAT|LYRM7|HSPE1|CS|NDUFA10|FDX1|TIMM44
	cytosolic large ribosomal subunit	GO:0022625	Cellular component	16	43	2.54709e-09	2.13647e-07	RPL7A|RPL8|RPL9|RPL6|RPL7|RPL27A|RPLP0|RPL18A|RPL35A|RPL23|RPL3|RPL14|RPL15|RPL11|RPL12|RPL13
	phagocytic vesicle	GO:0045335	Cellular component	16	45	4.33994e-09	3.33693e-07	RAB9A|RAB8B|VAMP3|RAB23|RAB31|VAMP7|STX12|MYO1C|RAB7A|RAB11A|STXBP3|RAB8A|RAB43|RAB12|RAB14|STXBP1
	plasma membrane	GO:0005886	Cellular component	124	1580	6.77783e-09	4.93711e-07	SYTL4|SCFD2|WLS|NSF|PI4K2A|DAB2|PIK3CA|MAGI3|GOT2|LMBRD2|IRAK4|RAB5A|SHC1|RAB5C|RAB5B|ENPP6|RAP1B|PIK3C2A|PALM|KRAS|LIMA1|CD2AP|MRPL42|DGKD|MRPL44|YIPF3|OSBP|YIPF4|PKP2|STX2|RRAD|RRAS2|NMRK2|EPB41|SLC9A6|XPO6|GNAI2|BCR|MYD88|EPS15L1|PHLDB2|GJA1|CARMIL1|ERLIN2|MRPS27|UBE2C|VAV2|DNAJC1|ATP5F1B|TBC1D30|ATP6V0A1|GPD1L|FGD5|RALA|ANKRD13D|EHD4|EHD3|MYO1C|VAPB|VAPA|SDCBP|STXBP1|STOM|STXBP3|MAGT1|CTNND1|…
	lysosome	GO:0005764	Cellular component	26	142	1.6537e-08	1.11645e-06	SNX2|SNX6|ACP2|GLA|NCSTN|TSC2|WDR45B|PCYOX1|PRDX6|RAB12|GUSB|RAB7A|CTSO|KCNQ1|LAMP2|GALC|CHID1|RAB9A|LGMN|VPS18|HEXA|HYAL1|GLB1|LAMTOR5|MYO5A|FUCA2
	early endosome	GO:0005769	Cellular component	26	146	2.71718e-08	1.79075e-06	EHD4|EHD3|STX7|WLS|PRDX3|VPS11|IGF2R|SNX17|RAB31|DERL1|CCDC93|TM9SF4|GPR107|ATP6V0D1|RAB14|RAB5A|RAB5C|RAB5B|KCNQ1|TPD52L1|PTPN1|RAB21|VPS18|RIN3|WDFY1|MYO5A
	endoplasmic reticulum lumen	GO:0005788	Cellular component	14	38	2.79527e-08	1.79937e-06	SERPINH1|EOGT|SELENOM|ERLEC1|TXNDC16|TOR3A|P4HA2|POGLUT1|ERP44|EDEM3|DNAJC10|ALG12|PPIB|TMEM43
	peroxisome	GO:0005777	Cellular component	16	56	5.63025e-08	3.24678e-06	CRAT|PECR|MFF|HACL1|EHHADH|ACOX1|EPHX2|CAT|NUDT12|ECI2|ACAA1|DNM1L|MYO5A|ACAD11|HSD17B4|HSDL2
	endoplasmic reticulum-Golgi intermediate compartment	GO:0005793	Cellular component	14	42	7.80362e-08	4.32009e-06	TMED7|SEC22B|TMED3|TMED2|LMAN2|ERGIC1|IST1|ERP44|RER1|COPG1|LMAN1|SERPINH1|LMAN2L|TMED10
	protein-containing complex	GO:0032991	Cellular component	33	240	1.06576e-07	5.78437e-06	STIM1|PHB2|PRDX3|CAT|FEN1|USP28|BCR|SNX17|MFF|XPO6|CISD2|RAB11A|DNM1L|NAE1|UGGT2|ZMPSTE24|UFL1|NR3C1|SPATS2L|SORD|DTNA|PTPN1|EPB41|EXOG|NASP|ERLIN2|NCLN|GPX4|PARD3B|COQ5|CDK5RAP3|UGGT1|PPIB
	mitochondrial nucleoid	GO:0042645	Cellular component	12	34	4.00958e-07	1.91354e-05	CLPX|LONP1|TFAM|LRPPRC|ELAC2|DNAJA3|HSPA9|HADHA|SLC25A6|ATP5F1B|SSBP1|LRRC59
	mitochondrial small ribosomal subunit	GO:0005763	Cellular component	10	21	4.24276e-07	1.9905e-05	MRPS9|MRPS35|MRPS31|MRPS5|MRPS22|MRPS17|MRPL42|DAP3|MRPS11|MRPS27
	melanosome	GO:0042470	Cellular component	11	30	8.9954e-07	4.01601e-05	RAB9A|ITGB1|SEC22B|ANXA6|RAB1A|TMEM33|ATP6V0A1|LAMP1|MYO5A|BSG|PPIB
	endocytic vesicle	GO:0030139	Cellular component	12	38	1.06619e-06	4.68448e-05	EHD4|EHD3|RAB5C|RAB5B|EGFR|ARF6|STX7|MYO6|RAB5A|IGF2R|APOA1|RALA
	COPII-coated ER to Golgi transport vesicle	GO:0030134	Cellular component	10	24	1.11435e-06	4.74542e-05	TMED7|TMED3|TMED2|ERGIC3|ERGIC1|LMAN1|LMAN2|LMAN2L|SEC31A|TMED10
	oligosaccharyltransferase complex	GO:0008250	Cellular component	7	9	2.25153e-06	9.03221e-05	RPN1|RPN2|OSTC|DDOST|MAGT1|STT3B|DAD1
	nucleoplasm	GO:0005654	Cellular component	110	1526	2.50113e-06	9.8902e-05	PARG|WASHC4|NDUFB6|NDUFB5|UPRT|ERGIC1|P4HA2|OAT|RPL23|USP28|NDUFAB1|DCK|UBQLN4|SPR|DBR1|NSMF|GPR107|LARP7|APRT|PIK3C2A|PALM|RPL11|OPA1|SHMT1|FKBP4|SYAP1|MRPL46|KPNA1|MRPL44|UQCRC2|FAM20B|PKP2|MRPL10|PDXK|QSOX2|NMRK2|NFKBIE|FEN1|POLR1E|XPO6|NMD3|NEK1|DDX55|PSMG1|UBP1|FAM98B|DLD|BRCC3|CHUK|DAP3|GJA1|NASP|GSTO1|MRPS27|ALDH6A1|TOP1|RBM24|OSBP|GPX4|KDM3B|DSCC1|PHF2|ATXN1|GRPEL1|RAD23B|SEC14L1|SDCBP|ST…
	endosome	GO:0005768	Cellular component	23	161	4.98706e-06	0.000189098	SNX2|SNX6|WASHC4|RAB4A|PI4K2A|IGF2R|RAB8B|RAB8A|DGKQ|ARF6|RAB11A|NPC1|SYTL4|RAB12|PACSIN3|RAB5A|RAB5C|RAB5B|OCIAD1|BACE2|RAB33B|VPS18|VPS11
	integral component of endoplasmic reticulum membrane	GO:0030176	Cellular Component	14	66	7.70912e-06	0.000277128	STIM1|AUP1|LNPK|KTN1|ERGIC1|SCD|ERGIC3|SEC62|TMEM33|DERL1|SLC35B2|RRBP1|WFS1|ZMPSTE24
	endosome membrane	GO:0010008	Cellular component	13	57	8.24988e-06	0.000289059	SNX17|VPS45|RAB35|RAB23|LAMP1|SNX2|EGFR|ACAP2|DNAJC13|VPS4B|VPS53|VAC14|ARHGAP1
	SNARE complex	GO:0031201	Cellular component	11	41	1.11188e-05	0.000375329	SEC22B|VAMP3|VAMP7|STX2|STX7|NAPG|STX12|VTI1A|NAPB|GOSR2|GOSR1
	late endosome membrane	GO:0031902	Cellular component	11	42	1.34865e-05	0.000449768	RAB7A|VAMP7|ANXA6|VPS39|ARL8A|VPS11|VTI1A|LAMP2|LAMP1|GOSR2|CHMP6
	MICOS complex	GO:0061617	Cellular component	6	8	1.4364e-05	0.000462321	CHCHD3|CHCHD6|APOO|APOOL|DNAJC11|IMMT
	actin filament	GO:0005884	Cellular component	13	63	2.08822e-05	0.00065684	TWF1|PLS1|CTTN|DNAJA3|VPS18|VPS11|MYO6|TPM1|TPM2|WASL|WIPF3|MYO5A|GAS2
	heterotrimeric G-protein complex	GO:0005834	Cellular component	8	23	3.86495e-05	0.00115031	GNAS|GNB4|GNB1|GNA13|GNA11|GNAI2|GNAI3|GNAI1
	mitochondrial respiratory chain complex IV	GO:0005751	Cellular component	5	6	5.56615e-05	0.00148145	NDUFA4|COX6A1|UQCRFS1|UQCRC2|COX5A
	postsynaptic density	GO:0014069	Cellular component	17	115	5.66066e-05	0.00149226	CAMK2G|ADD3|RPL8|ADD1|RPL6|RPL7|RPLP0|RPL18A|PICK1|CAP2|RPL14|PALM|KPNA1|RPL12|ATP1A1|TSC2|BCR
	nuclear envelope	GO:0005635	Cellular component	14	85	9.06721e-05	0.00226108	PGRMC2|MAD1L1|AGPAT5|TMEM33|MGST3|TOR3A|SUN2|CLIP1|GPX4|NPC1|AGPAT3|LRRC59|PAFAH1B1|ZMPSTE24
	cell cortex	GO:0005938	Cellular component	12	65	0.000110249	0.00263076	PARD3|ADD3|ITCH|SPTAN1|ARF6|PARD6B|FRYL|PARD3B|MYO6|PAFAH1B1|PRKD1|CRIP2
	recycling endosome	GO:0055037	Cellular component	12	65	0.000110249	0.00263076	RAB11A|SLC9A6|RAB12|VAMP3|STX7|RAB14|TUBG1|FCHSD1|VPS53|VPS51|VPS50|MYO5A
	cell-cell junction	GO:0005911	Cellular component	15	100	0.000131491	0.00308446	TWF1|EPB41L3|ADD3|CTNND1|ACTN4|CASK|CD2AP|PLCG1|MAGI3|PKP2|PIK3R1|ADAM17|GAB1|DNMBP|PRKD1
	filamentous actin	GO:0031941	Cellular component	7	21	0.000147733	0.0034077	CARMIL1|MYO1C|MYO6|CD2AP|SPECC1L|SMTN|MYO5A
	nucleolus	GO:0005730	Cellular component	39	446	0.000164312	0.00369768	SSRP1|RPL3|HABP4|FEN1|TOP1|PHF2|RPL7A|NMD3|CASK|XPO6|MRPS31|RPL23|DDX55|ACAT2|ZC3H15|MTX2|UTP15|N4BP1|NIFK|SPATS2L|RCN2|MRPS9|LSM6|RSL1D1|RPL11|RPL12|RPL13|NPM3|ELP3|MAPKBP1|DNAJC2|PDK3|MYBBP1A|CDK5RAP3|VPS51|MRPS27|OSBP|RNF213|ATXN1
	actin cytoskeleton	GO:0015629	Cellular component	18	140	0.000172484	0.00379707	RAB5A|MPRIP|ALG2|LIMA1|BAIAP2L1|MACF1|MYO1C|MYO6|TPM1|TPM2|CDC42EP3|CTTNBP2NL|ADAM17|PAWR|PARVA|MYO5A|NPM3|AKAP13
	lipid droplet	GO:0005811	Cellular component	10	48	0.000172844	0.00379707	RAB7A|CYB5R3|FAF2|RDH10|LDAH|PNPLA7|LPCAT1|ZFYVE1|ZW10|CKAP4
	recycling endosome membrane	GO:0055038	Cellular component	9	39	0.000187253	0.00401795	SLC9A6|EHD4|EHD3|SCAMP3|ARF6|RAB11A|RAB8A|SCAMP2|RAB12
	apical junction complex	GO:0043296	Cellular component	6	15	0.000200005	0.00419699	PARD3|AFDN|SHROOM3|SHROOM2|PARD3B|CCDC85C
	focal adhesion	GO:0005925	Cellular component	16	118	0.000226614	0.0047163	ITGB1|CTTN|ITGB5|PGM5|ANXA6|PHLDB2|LIMA1|ITGA2|ITGAV|FOCAD|ADAM17|FBLIM1|SYNE2|PARVA|DST|RALA
	ruffle	GO:0001726	Cellular component	10	51	0.000265694	0.00535038	CTTN|RAB5A|LIMA1|MYO1C|ARF6|PLCG1|CD2AP|CLIP1|MYO5A|MYO6
	cell leading edge	GO:0031252	Cellular component	7	24	0.00029293	0.005689	SHTN1|SLK|TUBG1|DPP9|CAPRIN1|PHLDB2|PAFAH1B1
	platelet alpha granule	GO:0031091	Cellular component	5	10	0.000312973	0.00593363	STXBP1|STXBP3|SERPINE2|VAMP7|THBS1
	integral component of mitochondrial inner membrane	GO:0031305	Cellular Component	7	25	0.000361065	0.0067529	TMEM11|MPC2|SLC25A3|ETFDH|PISD|SFXN4|MCU
	trans-Golgi network	GO:0005802	Cellular component	16	125	0.000405416	0.00743173	RAB21|BACE2|RAB14|VAMP7|RAB30|WLS|GSAP|RAB6A|RAB11A|SMPD4|PI4K2A|VPS53|CHID1|IGF2R|OSBP|PRKD1
	mitochondrial respiratory chain complex III	GO:0005750	Cellular component	4	6	0.000592399	0.0100599	UQCRC2|UQCRFS1|UQCRB|UQCRQ
	mitochondrial outer membrane	GO:0005741	Cellular component	10	58	0.000652193	0.01081	BCL2L1|NIPSNAP2|CISD1|PGRMC1|PHB2|CISD2|SH3GLB1|RTN4IP1|OPA1|DNM1L
	proteasome core complex	GO:0005839	Cellular component	5	13	0.000801305	0.0128209	PSMA2|PSMA3|PSMB4|PSMA6|PSMA5
	early endosome membrane	GO:0031901	Cellular component	9	49	0.000807998	0.0128537	SNX3|SLC9A6|SNX12|RAB5C|RAB5B|EGFR|DNAJC13|RAB14|SH3GL3
	proteasome core complex, alpha-subunit complex	GO:0019773	Cellular component	4	7	0.000899106	0.0139035	PSMA2|PSMA3|PSMA6|PSMA5
	late endosome	GO:0005770	Cellular component	11	73	0.000970468	0.0148412	RAB9A|SLC9A6|LGMN|VPS18|RAB7A|STX7|KCNQ1|DERL1|MYO5A|IGF2R|CHID1
	mitochondrial intermembrane space	GO:0005758	Cellular component	8	42	0.00127145	0.0182351	PNPT1|CYCS|NDUFS1|NDUFA8|OPA1|AIFM1|IMMT|HTRA2
	HOPS complex	GO:0030897	Cellular component	4	8	0.00130265	0.018581	VPS39|HOOK1|VPS11|VPS18
	cytoskeleton	GO:0005856	Cellular component	16	141	0.00130899	0.018581	EPB41L1|MVP|EPB41L3|DGKQ|ADD3|ADD1|CNN2|CDC42EP3|SPTAN1|ARL6IP5|FARP1|EPB41|STOM|GLG1|PACSIN3|HTRA2
	vacuolar membrane	GO:0005774	Cellular component	5	15	0.00134926	0.0189582	NAPG|ARL8B|ARL8A|VAC14|NAPB
	autophagosome	GO:0005776	Cellular component	8	43	0.00145173	0.0201929	TICAM1|RAB23|SQSTM1|UBQLN4|VTI1A|VPS11|ZFYVE1|RAB12
	P-body	GO:0000932	Cellular component	9	54	0.00148154	0.0202014	SQSTM1|PAN2|LSM4|LSM6|TOP1|PSMA2|CNOT8|PSMA6|EIF4ENIF1
	synaptic vesicle	GO:0008021	Cellular component	10	67	0.00173517	0.0227628	RAB8B|RAB8A|RAB5A|STX2|PICK1|STX7|NCSTN|STX12|LAMP1|RAB12
	filopodium membrane	GO:0031527	Cellular component	4	9	0.00181752	0.0231838	SYNE2|PALM|ARF6|ITGAV
	microtubule associated complex	GO:0005875	Cellular component	4	9	0.00181752	0.0231838	FSD1|MAP1A|PAFAH1B1|SHTN1
	cytoplasmic vesicle membrane	GO:0030659	Cellular component	8	45	0.00187284	0.0234881	RAB9A|WLS|MYO1C|AP3M1|RAB11A|CLIP1|ATP6V0A1|LNPEP
	mitochondrial membrane	GO:0031966	Cellular component	7	35	0.00198743	0.0246691	ACAD11|ACAD9|SORD|LYRM7|OPA1|DNM1L|SDHB
	ribosome	GO:0005840	Cellular component	5	17	0.00213294	0.0261238	RPL22L1|RPL15|MRPS23|RPL12|MRPL37
	condensed nuclear chromosome	GO:0000794	Cellular component	5	18	0.00262946	0.0307104	TUBG1|SUN2|NIFK|ADD3|LRPPRC
	microtubule	GO:0005874	Cellular component	14	129	0.00368664	0.0401468	MAP1A|HOOK1|LRPPRC|DYNLL2|TPPP|MACF1|NUDC|DCLK2|TUBG1|DPP9|DNM1L|CDK5RAP3|GAS2|SHTN1
	oxoglutarate dehydrogenase complex	GO:0045252	Cellular component	3	5	0.00383519	0.0401468	DLST|OGDH|DLD
	U6 snRNP	GO:0005688	Cellular component	3	5	0.00383519	0.0401468	LSM4|LSM6|LSM8
	Hrd1p ubiquitin ligase ERAD-L complex	GO:0000839	Cellular component	3	5	0.00383519	0.0401468	DERL1|SEL1L|AUP1
	Ragulator complex	GO:0071986	Cellular component	3	5	0.00383519	0.0401468	LAMTOR5|LAMTOR2|LAMTOR3
	sodium:potassium-exchanging ATPase complex	GO:0005890	Cellular component	3	5	0.00383519	0.0401468	ATP1B3|ATP1A1|ATP1B1
	ruffle membrane	GO:0032587	Cellular component	7	40	0.00384354	0.0401468	TWF1|ITGB1|MACF1|ARF6|ITGAV|MYO6|ADAM17
	intercalated disc	GO:0014704	Cellular component	5	20	0.00386507	0.04022	ITGB1|PGM5|GJA1|PKP2|ATP1B1
	cell junction	GO:0030054	Cellular component	10	76	0.00395545	0.040968	GJA1|RAB23|ACTN4|EGFR|RAP1B|EPB41|BASP1|CTTN|MRPL46|OSBP
	clathrin-coated vesicle	GO:0030136	Cellular component	6	30	0.0041294	0.0418305	SNX3|VAMP3|MYO6|VPS11|GPR107|DAB2
	cis-Golgi network	GO:0005801	Cellular component	6	30	0.0041294	0.0418305	SCFD1|RAB30|MAN2A1|GOLGA5|PIK3R1|GOSR1
	membrane raft	GO:0045121	Cellular component	11	90	0.00428119	0.042781	ITGB1|RAB5A|ERLIN2|EGFR|MYO1C|KCNQ1|STOM|NPC1|STX12|ADAM17|SERPINH1
	peroxisomal membrane	GO:0005778	Cellular component	5	22	0.00546829	0.0500466	RAB8B|ABCD3|ACOX1|PEX14|CAT
	endoplasmic reticulum quality control compartment	GO:0044322	Cellular component	3	6	0.00556876	0.0500466	MAN1B1|EDEM2|CANX
	large ribosomal subunit	GO:0015934	Cellular component	3	6	0.00556876	0.0500466	MRPL10|RPL12|MRPL22
	brush border	GO:0005903	Cellular component	6	33	0.00619849	0.0549917	PLS1|ADD3|ACTN4|MYO1C|DNM1L|SLC15A1
	Golgi cisterna membrane	GO:0032580	Cellular component	5	24	0.0074911	0.0621508	MOB4|RAB21|CSGALNACT2|TMEM115|TMEM87A
	pseudopodium	GO:0031143	Cellular component	3	7	0.00770149	0.0621508	RAF1|VAMP7|ACTN4
	peroxisomal matrix	GO:0005782	Cellular component	3	7	0.00770149	0.0621508	ABCD3|IDE|ACOT8
	insulin-responsive compartment	GO:0032593	Cellular component	3	7	0.00770149	0.0621508	MYO5A|RAB12|RAB4A
	very-low-density lipoprotein particle	GO:0034361	Cellular component	3	7	0.00770149	0.0621508	PCYOX1|APOA1|VLDLR
	ER membrane protein complex	GO:0072546	Cellular component	3	7	0.00770149	0.0621508	EMC2|EMC1|EMC8
	nucleus	GO:0005634	Cellular component	138	2478	0.00778163	0.0625407	PARG|CHTF18|UPRT|ANP32E|CDK14|USP28|CLIC2|APLP2|UBE2J1|DCK|PARD6B|MICAL2|ZC3H15|PTP4A2|EIF4ENIF1|IRAK4|EIF2B5|CHTOP|RPL15|IFRD1|TRMT1L|SHMT1|DNAJA3|MYD88|N4BP1|EIF4G1|ATXN1|NFS1|KPNA1|MRPL44|ELP3|YBX3|PKP2|CTNND1|ALG2|EPB41|HABP4|FEN1|TMEM115|UFSP2|NMD3|DDX51|DNAJB11|PIK3R1|TDRP|GNAI1|UBP1|ABRAXAS2|NUDT5|CHUK|CUX1|EXOG|NASP|RPS6KA5|SPDL1|PISD|ACAD9|UBE2C|DNAJC1|RBM24|GPX4|ASCC2|AIFM1|TOP3B|HDAC1|…
	cortical cytoskeleton	GO:0030863	Cellular component	4	15	0.0080124	0.0631861	BASP1|CTTN|EPB41|ACTN4
	integral component of nuclear inner membrane	GO:0005639	Cellular Component	4	15	0.0080124	0.0631861	SUN2|P2RX4|TMEM43|LEMD2
	intracellular membrane-bounded organelle	GO:0043231	Cellular component	20	237	0.00844632	0.0658575	AP3M1|VAMP3|EHD4|EHD3|RAB5B|SPTAN1|PPIC|COMT|ANO10|CCDC93|AP2M1|OSBPL8|RPIA|DNAJC13|AP1S2|BSG|MVK|OSBP|PPIB|ATP2B4
	phagophore assembly site	GO:0000407	Cellular component	4	16	0.00967818	0.0740034	SQSTM1|STX12|WDR45B|ZFYVE1
	endoplasmic reticulum chaperone complex	GO:0034663	Cellular component	3	8	0.0102524	0.0740956	SDF2L1|PPIB|DNAJC10
	catalytic complex	GO:1902494	Cellular component	3	8	0.0102524	0.0740956	DECR1|PLOD1|UXS1
	ER to Golgi transport vesicle membrane	GO:0012507	Cellular component	3	8	0.0102524	0.0740956	GOSR2|SEC22B|VTI1A
	autolysosome	GO:0044754	Cellular component	3	8	0.0102524	0.0740956	SQSTM1|LAMP2|LAMP1
	lamellipodium	GO:0030027	Cellular component	11	104	0.0111488	0.0801556	ITGB1|CARMIL1|CTTN|CYFIP1|VAMP7|PIK3CA|FAP|STX2|PLCG1|WASL|PARVA
	lysosomal membrane	GO:0005765	Cellular component	10	90	0.0112932	0.0809836	VAMP7|ANXA6|VPS39|ARL8A|VPS11|ARL8B|CLN5|LAMP2|LAMP1|ATP6V0D1
	clathrin-coated pit	GO:0005905	Cellular component	5	27	0.01142	0.0811672	DAB2|RAB35|CTTN|VLDLR|MYO6
	vesicle membrane	GO:0012506	Cellular component	4	17	0.0115534	0.0811672	FNDC3A|DGKQ|NCK2|RAB21
	AP-3 adaptor complex	GO:0030123	Cellular component	3	9	0.0132356	0.0891392	VPS39|VPS11|VPS18
	exocyst	GO:0000145	Cellular component	4	18	0.0136469	0.0903697	EXOC2|EXOC3|EXOC1|EXOC4
	adherens junction	GO:0005912	Cellular component	9	80	0.0147631	0.0966059	PARD3|CTNND1|ADD1|PGM5|AFDN|SHROOM3|SHROOM2|PKP2|PARD3B
	cytoplasmic vesicle	GO:0031410	Cellular component	12	125	0.0158819	0.10254	ITGB1|TICAM1|ITCH|HYAL1|MYO1C|SMAD1|AP3M1|AP2M1|ANP32E|PIGT|MYO6|UQCC1
	trans-Golgi network transport vesicle	GO:0030140	Cellular component	3	10	0.0166611	0.104103	RAB8B|RAB8A|IGF2R
	endoplasmic reticulum-Golgi intermediate compartment membrane	GO:0033116	Cellular component	3	10	0.0166611	0.104103	RAB2A|SURF4|SEC22B
	integral component of Golgi membrane	GO:0030173	Cellular Component	6	42	0.0168121	0.104575	QSOX2|ERGIC3|ERGIC1|CUX1|SLC35B2|RER1
	basolateral plasma membrane	GO:0016323	Cellular component	9	82	0.0168784	0.104752	IDE|STX2|EGFR|CASK|EPB41|PALM|ATP1A1|ATP1B1|KCNQ1
	extracellular exosome	GO:0070062	Cellular component	7	55	0.0172396	0.106754	RAB11A|RAB4A|RAB5B|SORD|LAMP2|PLAA|ALDOB
	Schaffer collateral - CA1 synapse	GO:0098685	Cellular component	6	45	0.022141	0.130119	ITGB1|CASK|PLCG1|PTPRA|FBXL20|BCR
	extrinsic component of cytoplasmic side of plasma membrane	GO:0031234	Cellular component	6	45	0.022141	0.130119	FARP1|SYAP1|ESYT2|ESYT3|BASP1|KRAS
	fibrillar center	GO:0001650	Cellular component	9	87	0.0231231	0.133622	TOP1|NFKBIE|POLR1E|UTP15|DAB2|FBLIM1|CD2AP|PEX14|TIMM13
	trans-Golgi network membrane	GO:0032588	Cellular component	4	22	0.0243448	0.138655	SCAMP2|SCAMP3|RAB31|PICK1
	synapse	GO:0045202	Cellular component	18	232	0.0244712	0.139089	MAP1A|ARL8A|CYFIP1|EXOC4|VAMP7|SLC12A4|ARL8B|CAPRIN1|PICK1|SDCBP|PSMA3|CAPN5|MAGI3|GNA11|KPNA1|DTNA|PLAA|PAFAH1B1
	secretory granule	GO:0030141	Cellular component	5	34	0.0255111	0.142369	STXBP1|SYTL4|VAMP3|SCFD2|STXBP3
	apical part of cell	GO:0045177	Cellular component	6	47	0.0262637	0.145396	VAMP7|LGMN|FAP|AFDN|TUBG1|PATJ
	nuclear membrane	GO:0031965	Cellular component	11	120	0.02689	0.14827	BCL2L1|WTAP|MRPL19|EGFR|MRPS23|DNAJC2|SDCBP|OSBPL8|ANKRD17|SYNE2|MYO6
	nuclear speck	GO:0016607	Cellular component	18	235	0.0271445	0.148784	NR3C1|WTAP|DGKQ|POMP|AFDN|BMP2K|ESYT2|AK6|HABP4|BASP1|ATP6V0A1|GCAT|TRIP12|CARMIL1|RAF1|PPP4R3A|CKAP4|WBP4
	midbody	GO:0030496	Cellular component	9	91	0.0291891	0.155939	RAB8A|ARL8B|ARL8A|ABRAXAS2|RALB|CTNND1|GNAI2|GNAI3|GNAI1
	mitochondria-associated endoplasmic reticulum membrane	GO:0044233	Cellular component	3	13	0.0296329	0.155939	ZFYVE1|CANX|CLCC1
	COPII vesicle coat	GO:0030127	Cellular component	3	13	0.0296329	0.155939	SEC24A|SEC31A|SEC24B
	integral component of mitochondrial outer membrane	GO:0031307	Cellular Component	3	13	0.0296329	0.155939	MFN1|RHOT1|MFF
	cleavage furrow	GO:0032154	Cellular component	4	24	0.0311616	0.163054	RAB11A|LIMA1|ARF6|RALA
	multivesicular body	GO:0005771	Cellular component	4	24	0.0311616	0.163054	RAB11A|CHMP3|CHMP6|LAMP1
	neuromuscular junction	GO:0031594	Cellular component	6	50	0.0333526	0.164271	ITGB1|DNAJA3|ACSF3|SYNGR2|FCHSD1|SERPINE2
	vesicle	GO:0031982	Cellular component	7	64	0.0335174	0.164271	ANXA6|MYO1C|MYO6|VAPA|PIK3C2A|CASK|MYO5A
	axon cytoplasm	GO:1904115	Cellular component	5	37	0.0339342	0.164271	ARL8B|RAB21|ARL8A|PAFAH1B1|AP3M1
	filopodium	GO:0030175	Cellular component	5	37	0.0339342	0.164271	TWF1|ITGB1|PALM|MYO6|FARP1
	site of polarized growth	GO:0030427	Cellular component	2	5	0.0339462	0.164271	FRYL|CTTN
	basal cortex	GO:0045180	Cellular component	2	5	0.0339462	0.164271	PHLDB1|PHLDB2
	kinetochore microtubule	GO:0005828	Cellular component	2	5	0.0339462	0.164271	RAB11A|ZW10
	Derlin-1 retrotranslocation complex	GO:0036513	Cellular component	2	5	0.0339462	0.164271	DERL1|SEL1L
	gamma-secretase complex	GO:0070765	Cellular component	2	5	0.0339462	0.164271	NCSTN|TMED10
	Gemini of coiled bodies	GO:0097504	Cellular component	2	5	0.0339462	0.164271	HABP4|GEMIN6
	Flemming body	GO:0090543	Cellular component	3	14	0.0348536	0.165648	IST1|ARF6|VPS4B
	plasma membrane raft	GO:0044853	Cellular component	3	14	0.0348536	0.165648	PRKAR2A|ADD3|ADD1
	calcium channel complex	GO:0034704	Cellular component	3	14	0.0348536	0.165648	PTPRA|MICU1|ANXA6
	apical plasma membrane	GO:0016324	Cellular component	12	144	0.0386186	0.18118	GJA1|PARD3|ATP1A1|SLC9A3R2|PARD6B|SHROOM3|ATP1B1|ANO1|SHROOM2|STXBP3|PARD3B|ADAM17
	clathrin adaptor complex	GO:0030131	Cellular component	2	6	0.0439832	0.188169	AP1B1|AP3M1
	phagocytic vesicle membrane	GO:0030670	Cellular component	2	6	0.0439832	0.188169	LAMP2|VAMP7
	endoplasmic reticulum-plasma membrane contact site	GO:0140268	Cellular component	2	6	0.0439832	0.188169	ESYT2|ESYT3
	BRCA1-A complex	GO:0070531	Cellular component	2	6	0.0439832	0.188169	BRCC3|BABAM2
	Golgi medial cisterna	GO:0005797	Cellular component	2	6	0.0439832	0.188169	GOSR1|MAN2A1
	mitochondrial ribosome	GO:0005761	Cellular component	2	6	0.0439832	0.188169	MRPL40|MRPL48
	macropinosome	GO:0044354	Cellular component	2	6	0.0439832	0.188169	CLIP1|CARMIL1
	retromer complex	GO:0030904	Cellular component	3	16	0.0466093	0.196071	SNX3|RAB7A|SNX12
	chromatin	GO:0000785	Cellular component	7	71	0.0516165	0.20954	IST1|BASP1|KDM3B|ANKRD17|LEMD2|HTRA2|DSCC1
	polysome	GO:0005844	Cellular Component	4	29	0.0526479	0.20954	RPL7|EIF4G1|UNK|PSMA6
	lateral plasma membrane	GO:0016328	Cellular component	4	29	0.0526479	0.20954	ANK3|MYO1C|ATP1A1|ATP1B1
	cell cortex region	GO:0099738	Cellular component	2	7	0.0549588	0.20954	EPB41|GNAI1
	Golgi cisterna	GO:0031985	Cellular component	2	7	0.0549588	0.20954	GOLGA5|RAB30
	CORVET complex	GO:0033263	Cellular component	2	7	0.0549588	0.20954	VPS11|VPS18
	intrinsic component of endoplasmic reticulum membrane	GO:0031227	Cellular Component	2	7	0.0549588	0.20954	ESYT2|ESYT3
	post-mRNA release spliceosomal complex	GO:0071014	Cellular component	2	7	0.0549588	0.20954	CHUK|ISY1
	centrosome	GO:0005813	Cellular component	22	333	0.0588094	0.22208	BCL2L1|DYNLL2|ERC1|PRKAR2A|IST1|GNAI2|GNAI3|GNAI1|RAB8A|CETN3|CLIP1|ATP6V0D1|IFT57|HOOK1|MCM3|VPS4B|PAFAH1B1|RAB23|CEP170|AK6|TUBG1|CDK5RAP3
	stress fiber	GO:0001725	Cellular component	5	44	0.0596403	0.223132	FBLIM1|LIMA1|PGM5|TPM2|ACTN4
	ribonucleoprotein complex	GO:1990904	Cellular component	7	75	0.0642719	0.233664	LRPPRC|LARP7|ACTN4|RBMS1|SECISBP2|G3BP2|SSB
	early phagosome	GO:0032009	Cellular component	2	8	0.0667731	0.233664	SNX3|RAB5A
	presynaptic active zone membrane	GO:0048787	Cellular component	2	8	0.0667731	0.233664	STXBP1|STX2
	Ctf18 RFC-like complex	GO:0031390	Cellular component	2	8	0.0667731	0.233664	CHTF18|DSCC1
	axon initial segment	GO:0043194	Cellular component	2	8	0.0667731	0.233664	NAV1|ANK3
	T-tubule	GO:0030315	Cellular component	3	19	0.067383	0.234317	ATP2B4|ATP1A1|ATP1B1
	cortical actin cytoskeleton	GO:0030864	Cellular component	4	33	0.0743743	0.25154	SHROOM3|SHROOM2|CTTN|CAP2
	presynaptic membrane	GO:0042734	Cellular component	4	33	0.0743743	0.25154	PI4K2A|STX2|SYAP1|PICK1
	microtubule organizing center	GO:0005815	Cellular component	4	33	0.0743743	0.25154	SPECC1L|SMTN|ALDOB|CETN3
	endoplasmic reticulum exit site	GO:0070971	Cellular component	3	20	0.0750955	0.25154	SEC24A|SEC31A|SEC24B
	sarcolemma	GO:0042383	Cellular component	5	48	0.0781933	0.25154	ITGB1|PGM5|ANK3|ATP1A1|LAMP1
	WASH complex	GO:0071203	Cellular component	2	9	0.0793333	0.25154	DNAJC13|WASHC4
	extrinsic component of mitochondrial inner membrane	GO:0031314	Cellular component	2	9	0.0793333	0.25154	COQ5|COQ7
	clathrin-coated endocytic vesicle	GO:0045334	Cellular component	2	9	0.0793333	0.25154	RAB35|MYO6
	phagophore assembly site membrane	GO:0034045	Cellular component	2	9	0.0793333	0.25154	RAB7A|WDR45B
	ESCRT III complex	GO:0000815	Cellular component	2	9	0.0793333	0.25154	CHMP3|CHMP6
	SCAR complex	GO:0031209	Cellular component	2	9	0.0793333	0.25154	CYFIP1|NCKAP1
	MCM complex	GO:0042555	Cellular component	2	9	0.0793333	0.25154	MCM5|MCM3
	U4/U6 x U5 tri-snRNP complex	GO:0046540	Cellular component	3	21	0.0831779	0.260744	LSM4|LSM6|LSM8
	COP9 signalosome	GO:0008180	Cellular component	3	21	0.0831779	0.260744	PLCG1|NCKIPSD|BASP1
	phosphatidylinositol 3-kinase complex	GO:0005942	Cellular component	3	22	0.0916145	0.274289	PIK3CA|PIK3C2A|PIK3R1
	brush border membrane	GO:0031526	Cellular component	3	22	0.0916145	0.274289	LIMA1|GNA13|SLC27A4
	AP-2 adaptor complex	GO:0030122	Cellular component	2	10	0.0925528	0.274289	AP2M1|AP2A2
	basal part of cell	GO:0045178	Cellular component	2	10	0.0925528	0.274289	ITGA2|FAP
	COPI vesicle coat	GO:0030126	Cellular component	2	10	0.0925528	0.274289	TMED3|COPG1
	costamere	GO:0043034	Cellular component	2	10	0.0925528	0.274289	SPTAN1|PGM5
	vacuolar proton-transporting V-type ATPase complex	GO:0016471	Cellular component	2	10	0.0925528	0.274289	ATP6V0D1|ATP6V0A1
	spindle pole centrosome	GO:0031616	Cellular component	2	10	0.0925528	0.274289	ABRAXAS2|BNIP2
	U2-type precatalytic spliceosome	GO:0071005	Cellular component	4	36	0.093193	0.275302	LSM4|LSM6|LSM8|WBP4
	cell surface	GO:0009986	Cellular component	17	264	0.103661	0.299776	ITGB1|VAMP3|ITGB5|VAMP7|PHB2|FAP|LMAN2|EGFR|CAPN5|ATP5F1B|APMAP|ERP44|RER1|TMX3|ADAM17|IGF2R|RALA
	dendritic spine	GO:0043197	Cellular component	6	69	0.105535	0.299776	ITGB1|RAB8A|FARP1|CTTN|PALM|LZTS1
	myosin complex	GO:0016459	Cellular component	4	38	0.106867	0.300313	MYO1C|MYO5A|CGNL1|MYO6
	nuclear matrix	GO:0016363	Cellular component	5	54	0.111108	0.309716	PHB2|BASP1|PSMA6|CASK|ATXN1
	sperm flagellum	GO:0036126	Cellular component	3	25	0.118883	0.323301	ATP2B4|ATP1A1|ATP1B1
	intermediate filament cytoskeleton	GO:0045111	Cellular component	3	25	0.118883	0.323301	SYNE2|PHLDB2|HSDL1
	perinuclear endoplasmic reticulum	GO:0097038	Cellular component	2	12	0.120654	0.323301	CISD2|OSBP
	neuron projection terminus	GO:0044306	Cellular component	2	12	0.120654	0.323301	PTPN9|PALM
	meiotic nuclear membrane microtubule tethering complex	GO:0034993	Cellular component	2	12	0.120654	0.323301	SUN2|SYNE2
	microvillus	GO:0005902	Cellular component	4	40	0.121387	0.323698	SLC27A4|MYO1C|MYO6|EXOC4
	cytoplasmic stress granule	GO:0010494	Cellular component	4	40	0.121387	0.323698	HABP4|LARP1|G3BP2|CAPRIN1
	bicellular tight junction	GO:0005923	Cellular component	5	56	0.123358	0.328321	PARD3|MAGI3|PARD6B|VAPA|ANK3
	postsynapse	GO:0098794	Cellular component	5	56	0.123358	0.328321	MYO5A|DGKQ|CYFIP1|P2RX4|DYNLL2
	cytoplasmic side of plasma membrane	GO:0009898	Cellular component	3	26	0.128567	0.340224	PGM5|HTRA2|RAB21
	photoreceptor outer segment	GO:0001750	Cellular component	4	41	0.128947	0.340576	PTGS1|GNB1|MYO5A|GNA11
	cytoplasmic ribonucleoprotein granule	GO:0036464	Cellular component	4	41	0.128947	0.340576	RPLP0|RPL6|PARD3|CKAP4
	glutamatergic synapse	GO:0098978	Cellular component	13	199	0.131028	0.344759	ITGB1|STXBP1|DGKQ|VPS18|DYNLL2|ATAD1|RAB11A|PLCG1|NAPB|KPNA1|MYO5A|FBXL20|BCR
	cytoplasmic microtubule	GO:0005881	Cellular component	4	43	0.14463	0.371714	TUBG1|CLIP1|PAFAH1B1|TMEM214
	mitotic spindle	GO:0072686	Cellular component	5	60	0.14961	0.377341	TPPP|MAD1L1|CEP170|EML4|EPB41
	pericentriolar material	GO:0000242	Cellular component	2	14	0.1505	0.377341	TUBG1|NEK1
	extrinsic component of plasma membrane	GO:0019897	Cellular component	2	14	0.1505	0.377341	DNAJA3|MFGE8
	integrin complex	GO:0008305	Cellular component	2	14	0.1505	0.377341	ITGB1|ITGB5
	precatalytic spliceosome	GO:0071011	Cellular component	2	14	0.1505	0.377341	LSM8|WBP4
	dendrite	GO:0030425	Cellular component	11	168	0.153836	0.384659	MAP1A|SLC9A6|RAB5A|GNAS|ACAD9|RPLP0|SYAP1|FARP1|COMT|KPNA1|PI4K2A
	presynapse	GO:0098793	Cellular component	5	62	0.163549	0.404923	STXBP1|STXBP3|DGKQ|FBXL20|CANX
	non-motile cilium	GO:0097730	Cellular component	2	15	0.16592	0.405712	TUBG1|RAB8A
	podosome	GO:0002102	Cellular component	2	16	0.181595	0.4352	SH3PXD2B|CTTN
	microtubule plus-end	GO:0035371	Cellular component	2	16	0.181595	0.4352	CLIP1|MYO5A
	nuclear body	GO:0016604	Cellular component	11	178	0.196731	0.460888	RAB8B|ADD1|YME1L1|TPP2|ACTN4|MYO1C|EPB41|EAF1|ARNT|USP28|NDUFS3
	rough endoplasmic reticulum	GO:0005791	Cellular component	2	17	0.197476	0.460888	RPN1|CKAP4
	AMPA glutamate receptor complex	GO:0032281	Cellular component	2	18	0.213515	0.461683	SACM1L|ABHD12
	presynaptic active zone	GO:0048786	Cellular component	2	18	0.213515	0.461683	PPFIBP1|VPS11
	Golgi stack	GO:0005795	Cellular component	2	18	0.213515	0.461683	ZFYVE1|NSF
	extrinsic component of membrane	GO:0019898	Cellular component	3	35	0.225689	0.461683	SYTL4|WDR45B|VPS13D
	mitotic spindle pole	GO:0097431	Cellular component	2	19	0.229668	0.461683	MAD1L1|MAPKBP1
	spindle midzone	GO:0051233	Cellular component	2	19	0.229668	0.461683	ARL8B|ARL8A
	eukaryotic translation initiation factor 4F complex	GO:0016281	Cellular component	1	5	0.23301	0.461683	EIF4G1
	polar microtubule	GO:0005827	Cellular component	1	5	0.23301	0.461683	TUBG1
	mitochondrial respirasome	GO:0005746	Cellular component	1	5	0.23301	0.461683	COX7A2L
	mitochondrial pyruvate dehydrogenase complex	GO:0005967	Cellular component	1	5	0.23301	0.461683	DLAT
	extrinsic component of endoplasmic reticulum membrane	GO:0042406	Cellular component	1	5	0.23301	0.461683	GBA2
	eukaryotic translation initiation factor 2B complex	GO:0005851	Cellular component	1	5	0.23301	0.461683	EIF2B5
	CCR4-NOT core complex	GO:0030015	Cellular component	1	5	0.23301	0.461683	CNOT8
	terminal web	GO:1990357	Cellular component	1	5	0.23301	0.461683	PLS1
	hemidesmosome	GO:0030056	Cellular component	1	5	0.23301	0.461683	DST
	Elongator holoenzyme complex	GO:0033588	Cellular component	1	5	0.23301	0.461683	ELP3
	dendrite terminus	GO:0044292	Cellular component	1	5	0.23301	0.461683	IFT57
	stereocilium	GO:0032420	Cellular component	2	20	0.245897	0.46722	PAFAH1B1|MYO1C
	perikaryon	GO:0043204	Cellular component	3	37	0.248954	0.46722	SYAP1|TOP1|SHTN1
	synaptic vesicle membrane	GO:0030672	Cellular component	3	37	0.248954	0.46722	BCL2L1|SYNGR2|ICA1
	membrane coat	GO:0030117	Cellular component	1	6	0.266187	0.46722	AP1S2
	cell projection membrane	GO:0031253	Cellular component	1	6	0.266187	0.46722	RAB35
	fibrinogen complex	GO:0005577	Cellular component	1	6	0.266187	0.46722	THBS1
	BORC complex	GO:0099078	Cellular component	1	6	0.266187	0.46722	BORCS7
	clathrin coat of coated pit	GO:0030132	Cellular component	1	6	0.266187	0.46722	EPS15L1
	centriolar subdistal appendage	GO:0120103	Cellular component	1	6	0.266187	0.46722	CEP170
	microtubule minus-end	GO:0036449	Cellular component	1	6	0.266187	0.46722	ABRAXAS2
	cAMP-dependent protein kinase complex	GO:0005952	Cellular component	1	6	0.266187	0.46722	PRKAR2A
	pore complex	GO:0046930	Cellular component	1	6	0.266187	0.46722	AFDN
	Pwp2p-containing subcomplex of 90S preribosome	GO:0034388	Cellular component	1	6	0.266187	0.46722	WDR36
	proton-transporting V-type ATPase, V0 domain	GO:0033179	Cellular component	1	6	0.266187	0.46722	ATP6V0D1
	VCP-NPL4-UFD1 AAA ATPase complex	GO:0034098	Cellular component	1	6	0.266187	0.46722	FAF2
	spanning component of plasma membrane	GO:0044214	Cellular Component	1	6	0.266187	0.46722	BMPR1B
	microfibril	GO:0001527	Cellular component	1	6	0.266187	0.46722	FBN1
	signal recognition particle, endoplasmic reticulum targeting	GO:0005786	Cellular component	1	6	0.266187	0.46722	SRP54
	super elongation complex	GO:0032783	Cellular component	1	6	0.266187	0.46722	EAF1
	RNA polymerase II, holoenzyme	GO:0016591	Cellular component	1	6	0.266187	0.46722	MYO6
	CD40 receptor complex	GO:0035631	Cellular component	1	6	0.266187	0.46722	HTRA2
	microvillus membrane	GO:0031528	Cellular component	1	6	0.266187	0.46722	ITGAV
	condensed chromosome outer kinetochore	GO:0000940	Cellular component	1	6	0.266187	0.46722	SPDL1
	spindle pole	GO:0000922	Cellular component	4	57	0.27037	0.474261	RAB11A|ZW10|VPS4B|SPDL1
	extracellular space	GO:0005615	Cellular component	37	731	0.271264	0.475527	HEXB|CREG1|MFGE8|CKB|QSOX2|PRDX6|CPD|IDE|APOA1|SERPINE2|PODN|FAP|PLA2G6|DNAJB11|MANF|GUSB|GLIPR2|CNP|CTSO|FRZB|CD109|MAN2A1|FBN1|LMAN2|LGALS3|PM20D1|CHID1|INHA|SMPDL3A|HYAL1|STX2|DKK3|GLB1|SOGA1|SERPINH1|PXDN|FUCA2
	transport vesicle	GO:0030133	Cellular component	2	22	0.278435	0.475864	RAB11A|YIPF3
	basal plasma membrane	GO:0009925	Cellular component	2	22	0.278435	0.475864	ANK3|MYO1C
	immunological synapse	GO:0001772	Cellular component	2	22	0.278435	0.475864	LGALS3|STX7
	Cajal body	GO:0015030	Cellular component	2	23	0.294681	0.475864	HABP4|AK6
	intercellular bridge	GO:0045171	Cellular component	3	41	0.296376	0.475864	EAF1|RAB35|EPB41
	F-actin capping protein complex	GO:0008290	Cellular component	1	7	0.297931	0.475864	ADD1
	replication fork protection complex	GO:0031298	Cellular component	1	7	0.297931	0.475864	TOP1
	mRNA cap binding complex	GO:0005845	Cellular Component	1	7	0.297931	0.475864	CYFIP1
	actomyosin	GO:0042641	Cellular component	1	7	0.297931	0.475864	MYO5A
	TORC1 complex	GO:0031931	Cellular component	1	7	0.297931	0.475864	LARP1
	high-density lipoprotein particle	GO:0034364	Cellular component	1	7	0.297931	0.475864	APOA1
	nuclear envelope lumen	GO:0005641	Cellular component	1	7	0.297931	0.475864	IGF2R
	small ribosomal subunit	GO:0015935	Cellular component	1	7	0.297931	0.475864	MRPS9
	smooth endoplasmic reticulum	GO:0005790	Cellular component	1	7	0.297931	0.475864	MYO5A
	integral component of organelle membrane	GO:0031301	Cellular Component	1	7	0.297931	0.475864	WLS
	nucleotide-activated protein kinase complex	GO:0031588	Cellular component	1	7	0.297931	0.475864	PRKAR2A
	tRNA-splicing ligase complex	GO:0072669	Cellular component	1	7	0.297931	0.475864	FAM98B
	apicolateral plasma membrane	GO:0016327	Cellular component	1	7	0.297931	0.475864	PALM
	ciliary basal body	GO:0036064	Cellular component	6	99	0.302084	0.482219	TBC1D30|RAB8A|IFT57|ERC1|CETN3|TUBG1
	microtubule cytoskeleton	GO:0015630	Cellular component	4	61	0.309461	0.48492	NAV1|SPTAN1|DNAJA1|VAPA
	catenin complex	GO:0016342	Cellular component	2	24	0.310872	0.48492	ACSF3|CTNND1
	photoreceptor connecting cilium	GO:0032391	Cellular component	2	24	0.310872	0.48492	CETN3|IFT57
	aggresome	GO:0016235	Cellular component	2	25	0.326983	0.48492	SQSTM1|PICK1
	nuclear inclusion body	GO:0042405	Cellular component	1	8	0.328302	0.48492	ATXN1
	growth cone membrane	GO:0032584	Cellular component	1	8	0.328302	0.48492	EXOC4
	actin filament bundle	GO:0032432	Cellular component	1	8	0.328302	0.48492	PLS1
	RNA N6-methyladenosine methyltransferase complex	GO:0036396	Cellular component	1	8	0.328302	0.48492	WTAP
	nuclear pore nuclear basket	GO:0044615	Cellular component	1	8	0.328302	0.48492	MAD1L1
	synaptic membrane	GO:0097060	Cellular component	1	8	0.328302	0.48492	PALM
	90S preribosome	GO:0030686	Cellular component	1	8	0.328302	0.48492	RSL1D1
	specific granule	GO:0042581	Cellular component	1	8	0.328302	0.48492	STXBP3
	vacuole	GO:0005773	Cellular component	1	8	0.328302	0.48492	GLB1
	chaperone complex	GO:0101031	Cellular component	1	9	0.357361	0.501315	PSMG1
	SMN complex	GO:0032797	Cellular component	1	9	0.357361	0.501315	GEMIN6
	gap junction	GO:0005921	Cellular component	1	9	0.357361	0.501315	SPECC1L
	preribosome, small subunit precursor	GO:0030688	Cellular component	1	9	0.357361	0.501315	RIOK3
	heteromeric SMAD protein complex	GO:0071144	Cellular component	1	9	0.357361	0.501315	SMAD1
	nuclear outer membrane	GO:0005640	Cellular component	1	9	0.357361	0.501315	SMPD4
	Sin3 complex	GO:0016580	Cellular Component	1	9	0.357361	0.501315	HDAC1
	Swr1 complex	GO:0000812	Cellular component	1	9	0.357361	0.501315	ANP32E
	NuRD complex	GO:0016581	Cellular component	1	9	0.357361	0.501315	HDAC1
	acrosomal vesicle	GO:0001669	Cellular component	2	27	0.358873	0.501315	FNDC3A|HEXB
	histone deacetylase complex	GO:0000118	Cellular component	2	27	0.358873	0.501315	KDM3B|HDAC1
	Z disc	GO:0030018	Cellular component	4	66	0.358962	0.501315	PGM5|SYNE2|ATP2B4|ACTN4
	centriolar satellite	GO:0034451	Cellular component	4	66	0.358962	0.501315	RAB11A|PLA2G6|ALDOB|NEK1
	SCF ubiquitin ligase complex	GO:0019005	Cellular component	3	47	0.36813	0.512309	CKS2|FBXL20|FBXO7
	growth cone	GO:0030426	Cellular component	3	47	0.36813	0.512309	BASP1|CTTN|SYAP1
	npBAF complex	GO:0071564	Cellular component	1	10	0.385164	0.516788	ACTL6A
	filopodium tip	GO:0032433	Cellular component	1	10	0.385164	0.516788	MYO5A
	dystrophin-associated glycoprotein complex	GO:0016010	Cellular component	1	10	0.385164	0.516788	PGM5
	Prp19 complex	GO:0000974	Cellular component	1	10	0.385164	0.516788	ISY1
	gamma-tubulin complex	GO:0000930	Cellular component	1	10	0.385164	0.516788	TUBG1
	integral component of synaptic vesicle membrane	GO:0030285	Cellular Component	1	10	0.385164	0.516788	STX12
	external side of plasma membrane	GO:0009897	Cellular component	9	174	0.395094	0.527301	ITGB1|GSR|MFGE8|ITGA2|ITGAV|THBS1|LY75|LAMP1|IDE
	acrosomal membrane	GO:0002080	Cellular component	1	11	0.411765	0.533099	BSG
	mitotic spindle midzone	GO:1990023	Cellular component	1	11	0.411765	0.533099	CTTN
	desmosome	GO:0030057	Cellular component	1	11	0.411765	0.533099	PKP2
	RNA polymerase I complex	GO:0005736	Cellular component	1	11	0.411765	0.533099	POLR1E
	motile cilium	GO:0031514	Cellular component	2	31	0.420805	0.543786	SORD|PAFAH1B1
[truncated: 10,389 more rows]

## Sheet: KEGG
Group	KEGG Pathway	ID	Input number	Background number	P-Value	Corrected P-Value	Input gene
H2vsP2	Metabolic pathways	gga01100	199	1290	3.15412e-48	4.85734e-46	MSMO1|GSS|GSR|PHGDH|NDUFB9|NDUFB8|PCCB|NDUFB5|GALC|UPRT|UQCRQ|P4HA2|OAT|PI4K2A|UQCRB|NDUFAB1|OGDH|DCK|PIK3CA|SPR|CKB|ACSF3|NDUFB10|PLA2G6|NDUFA10|NDUFA12|SPTLC1|GOT2|ATP6V0D1|NADK2|PYGL|GUSB|NTPCR|ENTPD5|ADPGK|BCAT1|SCD5|APRT|PIK3C2A|ACOT8|PAFAH1B1|SHMT1|PCYT1A|NPL|NME3|HSD11B2|HYAL1|ACSL1|NFS1|ECHS1|PTGS1|ALDH5A1|UQCRFS1|UQCRC2|CDS2|UQCRC1|HSD17B12|HSD17B10|PDXK|ALG2|NMRK2|ALG5|MGST3|MGST1|PGS1|…
	Oxidative phosphorylation	gga00190	38	113	5.24081e-19	4.03542e-17	COX5A|NDUFB9|NDUFB8|NDUFB6|NDUFB5|ATP6V1H|UQCRQ|UQCRB|NDUFAB1|NDUFV2|NDUFB10|NDUFA10|NDUFA12|ATP6V0D1|NDUFS5|NDUFA4|NDUFA5|NDUFA2|NDUFA8|ATP5ME|NDUFA9|COX6A1|SDHC|COX7A2L|ATP5F1B|ATP5F1C|NDUFS1|NDUFS2|NDUFS3|NDUFS4|ATP6V0A1|NDUFS6|NDUFS7|SDHA|UQCRFS1|SDHB|UQCRC2|UQCRC1
	Protein processing in endoplasmic reticulum	gga04141	41	153	1.94081e-17	9.96284e-16	RPN1|RPN2|RAD23B|UBE2J1|LMAN1|LMAN2|SEC62|SEC63|MAN1B1|DDOST|DAD1|PLAA|SEC31A|SEC23A|UBQLN4|DERL1|DNAJB11|CANX|DNAJC10|RRBP1|UGGT2|UGGT1|SEL1L|ERLEC1|SEC24A|EDEM3|SEC24B|STT3B|STT3A|MAPK8|DNAJA1|MOGS|EIF2AK2|DNAJC1|PREB|SSR1|CKAP4|EDEM2|WFS1|SEC61A1|SEC61A2
	Endocytosis	gga04144	39	228	2.82337e-11	1.087e-09	SNX3|SNX2|EHD4|EHD3|SNX6|WASHC4|RAB4A|EGFR|PARD6B|IST1|WASL|CHMP3|DAB2|IGF2R|CHMP6|SH3GL3|AP2M1|EPS15L1|VPS45|SMAP2|RAB8A|SNX12|RAB31|ARF6|RAB11A|RAB7A|RAB5A|RAB5C|RAB5B|RAB35|ACAP2|SH3GLB1|VPS4A|VPS4B|AP2A2|PARD3|PSD|WIPF3|ITCH
	Ribosome	gga03010	28	120	3.92217e-11	1.20803e-09	MRPL24|MRPL21|RPL8|RPL9|RPL6|RPL7|RPL27A|RPLP0|RPL18A|RPL35A|MRPS17|MRPS11|RPL22L1|RPL7A|MRPL22|RPL23|MRPL10|MRPL15|MRPS9|MRPL19|MRPS5|RPL3|RPL14|RPL15|MRPL3|RPL12|RPL13|RPL11
	Carbon metabolism	gga01200	25	102	1.78495e-10	4.58136e-09	PCCB|CAT|ADPGK|OGDH|PRPS2|HADHA|ACAT2|PFKL|RPIA|GOT2|DLD|ALDH6A1|DLAT|PHGDH|ALDOB|EHHADH|SHMT1|DLST|SUCLA2|ACOX1|PSAT1|ECHS1|SDHA|SDHC|SDHB
	Fatty acid metabolism	gga01212	18	53	8.61185e-10	1.89461e-08	CPT1A|HADH|HADHA|ACAA2|SCD|HSD17B12|ACSL1|ACAA1|ACADL|SCD5|EHHADH|ECHS1|ACAT2|FASN|ACSF3|MECR|ACOX1|HSD17B4
	Lysosome	gga04142	24	110	3.04756e-09	5.86656e-08	NAGPA|ACP2|GLA|ATP6V1H|AP1S2|IGF2R|CTSO|NPC1|NPC2|CLN5|ATP6V0D1|GUSB|GNPTG|AP3M1|LAMP2|LAMP1|GALC|AP1B1|ARSA|LGMN|HEXA|HEXB|GLB1|ATP6V0A1
	Fatty acid degradation	gga00071	13	33	4.63435e-08	7.92989e-07	CPT1A|HADH|HADHA|ACAA2|EHHADH|ACSL1|ACAT2|ACAA1|ECHS1|ECI1|ACOX1|ECI2|ACADL
	N-Glycan biosynthesis	gga00510	15	49	6.8467e-08	1.05439e-06	RPN1|ALG8|ALG2|MOGS|RPN2|MAN2A1|ALG5|MAN1B1|DDOST|MGAT5|B4GALT1|STT3B|STT3A|DAD1|ALG12
	Valine, leucine and isoleucine degradation	gga00280	14	44	1.25778e-07	1.76089e-06	HADH|HSD17B10|ACSF3|ACAA2|PCCB|HADHA|ACAT2|BCAT1|ACAA1|ECHS1|ALDH6A1|ABAT|DLD|EHHADH
	Cardiac muscle contraction	gga04260	16	66	3.8029e-07	4.88039e-06	TPM2|COX5A|ATP2A2|TPM3|COX7A2L|UQCRC2|ASPH|ATP1B3|TPM1|ATP1B1|COX6A1|ATP1A1|UQCRFS1|UQCRQ|UQCRB|UQCRC1
	Phagosome	gga04145	22	132	8.45391e-07	1.00146e-05	ITGA2|ATP6V1H|ITGAV|ITGB5|CANX|RAC1|THBS1|ATP6V0D1|ITGB1|RAB7A|RAB5A|RAB5C|RAB5B|LAMP2|LAMP1|SEC22B|VAMP3|STX7|STX12|ATP6V0A1|SEC61A1|SEC61A2
	Propanoate metabolism	gga00640	11	32	1.51265e-06	1.66392e-05	ACOX1|DLD|PCCB|SUCLA2|HADHA|ACAT2|ECHS1|ALDH6A1|ABAT|EHHADH|ECHDC1
	Peroxisome	gga04146	16	79	2.96812e-06	3.04727e-05	CRAT|PECR|ACOX1|HACL1|EHHADH|ACSL1|EPHX2|CAT|NUDT12|ECI2|ACAA1|ACOT8|ABCD3|MVK|HSD17B4|PEX14
	Protein export	gga03060	8	23	3.86495e-05	0.000350727	SEC11A|SRP54|SPCS2|SRPRA|SEC62|SEC63|SEC61A1|SEC61A2
	Tryptophan metabolism	gga00380	10	39	3.87166e-05	0.000350727	HADH|DLD|DLST|HADHA|MAOA|CAT|ECHS1|ACAT2|KYAT3|EHHADH
	Butanoate metabolism	gga00650	8	24	4.95882e-05	0.000424255	HADH|EHHADH|HADHA|ECHS1|ACAT2|ABAT|ALDH5A1|BDH2
	Glycerophospholipid metabolism	gga00564	15	94	7.08801e-05	0.000574502	PCYT1A|DGKQ|LPIN2|PISD|LCLAT1|CDS2|PGS1|GPD2|PLA2G6|AGPAT5|PNPLA7|LPCAT1|GPD1L|DGKD|AGPAT3
	Sphingolipid metabolism	gga00600	10	45	0.000108941	0.000838847	DEGS1|SGPL1|ARSA|GLA|SPTLC1|KDSR|GLB1|SMPD4|GALC|GBA2
	Citrate cycle (TCA cycle)	gga00020	8	28	0.000122345	0.000897196	OGDH|DLD|DLST|SUCLA2|DLAT|SDHA|SDHC|SDHB
	SNARE interactions in vesicular transport	gga04130	8	29	0.000150222	0.00105155	SEC22B|VAMP3|VAMP7|STX2|STX7|VTI1A|GOSR2|GOSR1
	Mitophagy - animal	gga04137	11	58	0.00017164	0.00114924	BCL2L1|SQSTM1|RAB7A|RRAS2|BCL2L13|TBK1|TAX1BP1|MFN1|RHOT1|MAPK8|KRAS
	PPAR signaling pathway	gga03320	11	64	0.000364143	0.00233659	CPT1A|ACSL1|SCD|ACOX1|SCD5|EHHADH|ACAA1|ACADL|SLC27A4|SLC27A1|APOA1
	Lysine degradation	gga00310	10	54	0.000397027	0.00244568	HADH|PLOD1|DLD|PLOD2|DLST|HADHA|ECHS1|ACAT2|SETD3|EHHADH
	ErbB signaling pathway	gga04012	12	78	0.000491468	0.002911	SHC1|NCK2|PIK3CA|CAMK2G|EGFR|GAB1|PLCG1|PIK3R1|PAK4|MAPK8|RAF1|KRAS
	Adrenergic signaling in cardiomyocytes	gga04261	16	128	0.000513133	0.00292676	RPS6KA5|TPM2|ATP2A2|GNAS|CAMK2G|TPM3|ATP1B3|TPM1|ATP1B1|MAPK11|ATP1A1|KCNQ1|GNAI2|GNAI3|ATP2B4|GNAI1
	Terpenoid backbone biosynthesis	gga00900	6	19	0.000562825	0.00309554	PCYOX1|ACAT2|MVD|ZMPSTE24|MVK|NUS1
	Necroptosis	gga04217	16	131	0.000644505	0.00342254	TICAM1|EIF2AK2|SQSTM1|STAT6|CAMK2G|SLC25A6|SLC25A5|SLC25A4|VPS4A|VPS4B|CHMP3|DNM1L|MAPK8|AIFM1|PYGL|CHMP6
	beta-Alanine metabolism	gga00410	7	29	0.000770237	0.00395388	HADHA|DPYD|ACOX1|ECHS1|ALDH6A1|ABAT|EHHADH
	Biosynthesis of amino acids	gga01230	10	60	0.000823286	0.00398839	PRPS2|BCAT1|PSAT1|PFKL|RPIA|PHGDH|GOT2|ALDH18A1|ALDOB|SHMT1
	Regulation of actin cytoskeleton	gga04810	20	190	0.000828757	0.00398839	SPATA13|ITGB1|RRAS2|CYFIP1|ACTN4|WASL|PIK3CA|ITGA2|VAV2|EGFR|ITGAV|RAC1|SSH2|GNA13|PIK3R1|PAK4|ITGB5|RAF1|NCKAP1|KRAS
	Influenza A	gga05164	16	135	0.000863548	0.00402989	TICAM1|KPNA1|TBK1|PIK3CA|EIF2AK2|SLC25A6|CYCS|SLC25A4|RAB11A|CHUK|IKBKB|SLC25A5|PIK3R1|MYD88|RAF1|IRAK4
	DNA replication	gga03030	7	31	0.00108015	0.00485597	POLA1|MCM5|FEN1|PRIM2|SSBP1|MCM3|PRIM1
	Purine metabolism	gga00230	15	125	0.00110363	0.00485597	NTPCR|ENTPD5|PAPSS2|PRPS2|DCK|APRT|NME3|AK3|NUDT5|IMPDH2|AK4|PAICS|NT5C1B|CANT1|AK6
	Progesterone-mediated oocyte maturation	gga04914	11	78	0.00156946	0.0067138	RPS6KA3|GNAI2|MAD1L1|PIK3CA|MAPK11|PIK3R1|MAPK8|GNAI1|RAF1|GNAI3|KRAS
	Autophagy - animal	gga04140	14	117	0.00163252	0.00679483	BCL2L1|RAB7A|PIK3R1|RAB33B|PIK3CA|RRAS2|SH3GLB1|LAMP2|LAMP1|ZFYVE1|MAPK8|TSC2|RAF1|KRAS
	Fatty acid elongation	gga00062	6	25	0.00187532	0.00759997	HSD17B12|HADH|ACAA2|HADHA|ECHS1|MECR
	Proteasome	gga03050	7	35	0.00198743	0.0078478	POMP|PSMA2|PSMA3|PSMA6|PSMA5|PSMB7|PSMB4
	Other glycan degradation	gga00511	5	17	0.00213294	0.00821183	HEXA|GBA2|HEXB|GLB1|FUCA2
	Glycosaminoglycan degradation	gga00531	5	18	0.00262946	0.00937558	HEXA|HYAL1|HEXB|GLB1|GUSB
	Toll-like receptor signaling pathway	gga04620	11	84	0.00265585	0.00937558	TICAM1|TBK1|RAC1|PIK3CA|CHUK|IKBKB|MAPK11|PIK3R1|MAPK8|MYD88|IRAK4
	NOD-like receptor signaling pathway	gga04621	14	124	0.00266299	0.00937558	BCL2L1|TICAM1|TBK1|BRCC3|CHUK|IKBKB|MFN1|MAPK11|TXNIP|DNM1L|MAPK8|MYD88|MCU|IRAK4
	Amino sugar and nucleotide sugar metabolism	gga00520	8	48	0.00267874	0.00937558	NPL|CYB5R3|CYB5R2|UXS1|HEXA|HEXB|NANP|CHIA
	C-type lectin receptor signaling pathway	gga04625	11	87	0.00339113	0.0116052	PIK3CA|LSP1|RRAS2|CHUK|IKBKB|MAPK11|PIK3R1|NFKB2|RAF1|MAPK8|KRAS
	Focal adhesion	gga04510	18	189	0.00396656	0.0132794	ITGB1|FLNC|ITGB5|SHC1|ACTN4|PIK3CA|ITGA2|VAV2|EGFR|RAP1B|ITGAV|THBS1|PIK3R1|RAC1|PAK4|MAPK8|PARVA|RAF1
	Biosynthesis of unsaturated fatty acids	gga01040	6	30	0.0041294	0.0135304	HSD17B12|SCD|ACOX1|SCD5|ACAA1|HSD17B4
	Nicotinate and nicotinamide metabolism	gga00760	6	31	0.00475155	0.0149335	NADK|NNT|NMRK2|NUDT12|NT5C1B|NADK2
	Glyoxylate and dicarboxylate metabolism	gga00630	6	31	0.00475155	0.0149335	DLD|PCCB|HYI|CAT|ACAT2|SHMT1
	Cysteine and methionine metabolism	gga00270	7	43	0.00545898	0.0168136	GSS|GCLC|BCAT1|PSAT1|PHGDH|GOT2|KYAT3
	Drug metabolism - other enzymes	gga00983	8	57	0.00677493	0.0204576	GSTO1|DPYD|NME3|UCK2|IMPDH2|MGST3|MGST1|GUSB
	mTOR signaling pathway	gga04150	14	140	0.0070778	0.0209612	RPS6KA3|PIK3CA|RAF1|CAB39|ATP6V1H|CHUK|IKBKB|CLIP1|PIK3R1|LAMTOR5|LAMTOR3|TSC2|LAMTOR2|KRAS
	Gap junction	gga04540	10	84	0.0074238	0.0213622	GJA1|GNAS|GNAI2|EGFR|PRKG1|GNA11|GNAI1|RAF1|GNAI3|KRAS
	Tight junction	gga04530	15	156	0.00749064	0.0213622	ITGB1|RAB8B|PARD3|ACTN4|AFDN|PARD6B|CTTN|CGNL1|WASL|RAC1|RAB8A|MAPK8|PATJ|MICALL2|YBX3
	Apoptosis	gga04210	13	127	0.00779499	0.021826	BCL2L1|CTSO|SPTAN1|CHUK|CYCS|IKBKB|PIK3R1|PIK3CA|MAPK8|AIFM1|RAF1|HTRA2|KRAS
	Pyrimidine metabolism	gga00240	8	59	0.00812005	0.0223301	ENTPD5|DCK|NME3|DPYD|UCK2|UPRT|NT5C1B|CANT1
	Glutathione metabolism	gga00480	7	47	0.00834296	0.0225406	GSS|GSR|GSTO1|GCLC|MGST3|MGST1|GPX4
	Glycerolipid metabolism	gga00561	8	60	0.00886321	0.0235334	LPIN2|LCLAT1|DGKQ|MGLL|AGPAT5|AGPAT3|GLA|DGKD
	Glycine, serine and threonine metabolism	gga00260	6	37	0.010012	0.0261331	DLD|PSAT1|MAOA|PHGDH|GCAT|SHMT1
	Fatty acid biosynthesis	gga00061	4	17	0.0115534	0.0296538	MECR|ACSL1|FASN|ACSF3
	Phosphatidylinositol signaling system	gga04070	10	91	0.0120638	0.0304561	DGKQ|PIK3CA|CDS2|PI4K2A|PIK3C2A|PLCG1|SACM1L|PIK3R1|PLCD1|DGKD
	Insulin signaling pathway	gga04910	12	121	0.0127966	0.0317852	IKBKB|SHC1|PYGL|PRKAR2A|FASN|PIK3R1|PIK3CA|PTPN1|TSC2|MAPK8|RAF1|KRAS
	Arginine and proline metabolism	gga00330	6	42	0.0168121	0.0410963	CKB|P4HA2|MAOA|OAT|GOT2|ALDH18A1
	Adherens junction	gga04520	8	70	0.0193345	0.045808	PARD3|ACTN4|AFDN|EGFR|RAC1|WASL|CTNND1|PTPN1
	RNA degradation	gga03018	8	70	0.0193345	0.045808	PAN2|LSM8|LSM4|LSM6|CNOT8|PNPT1|PFKL|HSPA9
	VEGF signaling pathway	gga04370	7	58	0.0218561	0.0509975	RAC1|PIK3CA|PLCG1|MAPK11|PIK3R1|RAF1|KRAS
	Calcium signaling pathway	gga04020	15	180	0.0226325	0.0520211	STIM1|CAMK2G|ATP2A2|GNAS|ASPH|GNA11|EGFR|SLC25A6|SLC25A5|SLC25A4|PLCG1|PLCD1|MCU|P2RX4|ATP2B4
	Other types of O-glycan biosynthesis	gga00514	4	22	0.0243448	0.0551338	B4GALT1|OGT|EOGT|POGLUT1
	Herpes simplex virus 1 infection	gga05168	13	150	0.0249846	0.0555105	BCL2L1|TICAM1|EIF2AK2|TBK1|PIK3CA|EIF2B5|CHUK|CYCS|IKBKB|PIK3R1|MYD88|TSC2|IRAK4
	Drug metabolism - cytochrome P450	gga00982	5	34	0.0255111	0.0555105	PRRC2C|MGST3|MAOA|MGST1|GSTO1
	Apelin signaling pathway	gga04371	11	119	0.0255925	0.0555105	TFAM|GNAI2|GNB4|RRAS2|GNB1|GNG7|GNA13|GNAI1|RAF1|GNAI3|KRAS
	Glycosphingolipid biosynthesis - globo and isoglobo series	gga00603	3	13	0.0296329	0.0625133	HEXA|GLA|HEXB
	Thiamine metabolism	gga00730	3	13	0.0296329	0.0625133	NFS1|NTPCR|AK4
	Glycosphingolipid biosynthesis - ganglio series	gga00604	3	14	0.0348536	0.0717617	HEXA|HEXB|GLB1
	Pentose phosphate pathway	gga00030	4	25	0.0349489	0.0717617	RPIA|ALDOB|PRPS2|PFKL
	MAPK signaling pathway	gga04010	19	261	0.0359731	0.0728929	FLNC|MYD88|RAC1|DUSP3|EGFR|RAP1B|LAMTOR3|IKBKB|CHUK|RPS6KA3|RRAS2|MAPK11|RPS6KA5|NFKB2|TAOK3|RAF1|MAPK8|IRAK4|KRAS
	Cellular senescence	gga04218	12	143	0.0370413	0.0740827	SQSTM1|PIK3CA|RRAS2|SLC25A6|SLC25A5|SLC25A4|MAPK11|PIK3R1|MCU|TSC2|RAF1|KRAS
	Selenocompound metabolism	gga00450	3	15	0.040515	0.0799912	PAPSS2|SEPSECS|KYAT3
	GnRH signaling pathway	gga04912	8	84	0.0456728	0.089033	GNAS|CAMK2G|EGFR|MAPK11|GNA11|MAPK8|RAF1|KRAS
	RNA transport	gga03013	11	132	0.0463283	0.0891819	AAAS|CYFIP1|ELAC2|EIF4G1|EIF2B5|GEMIN6|GEMIN4|NUP188|TGS1|NMD3|NUP210
	Salmonella infection	gga05132	7	70	0.0487194	0.092627	RAB7A|MYD88|RAC1|WASL|MAPK8|FLNC|MAPK11
	Inositol phosphate metabolism	gga00562	7	71	0.0516165	0.0969383	PIK3CA|PI4K2A|PIK3C2A|PLCG1|ALDH6A1|SACM1L|PLCD1
	Steroid biosynthesis	gga00100	3	17	0.0531265	0.0985721	MSMO1|SOAT1|CYP51A1
	Vitamin B6 metabolism	gga00750	2	7	0.0549588	0.100444	PSAT1|PDXK
	Aminoacyl-tRNA biosynthesis	gga00970	5	43	0.05544	0.100444	FARSB|FARSA|LARS2|RARS2|SEPSECS
	Ether lipid metabolism	gga00565	5	44	0.0596403	0.106798	ENPP6|PLA2G6|GDPD1|PAFAH1B1|LPCAT1
	AGE-RAGE signaling pathway in diabetic complications	gga04933	8	90	0.0619315	0.109626	RAC1|PIK3CA|PLCG1|MAPK11|PIK3R1|PLCD1|MAPK8|KRAS
	FoxO signaling pathway	gga04068	10	123	0.0630641	0.110362	PIK3CA|EGFR|CHUK|CAT|IKBKB|MAPK11|PIK3R1|MAPK8|RAF1|KRAS
	Glycosaminoglycan biosynthesis - chondroitin sulfate / dermatan sulfate	gga00532	3	19	0.067383	0.116595	CHST12|CSGALNACT2|B4GALT7
	Pentose and glucuronate interconversions	gga00040	3	20	0.0750955	0.128497	SORD|XYLB|GUSB
	Ubiquinone and other terpenoid-quinone biosynthesis	gga00130	2	9	0.0793333	0.134256	COQ5|COQ7
	Ferroptosis	gga04216	4	34	0.0804142	0.134606	GSS|ACSL1|GPX4|GCLC
	Adipocytokine signaling pathway	gga04920	6	64	0.0819037	0.135626	CPT1A|ACSL1|CHUK|NFKBIE|IKBKB|MAPK8
	Galactose metabolism	gga00052	4	35	0.0866888	0.142022	B4GALT1|GLA|PFKL|GLB1
	p53 signaling pathway	gga04115	6	66	0.0909677	0.147463	BCL2L1|TP53I3|THBS1|EI24|CYCS|TSC2
	Synthesis and degradation of ketone bodies	gga00072	2	10	0.0925528	0.147956	ACAT2|BDH2
	Metabolism of xenobiotics by cytochrome P450	gga00980	4	36	0.093193	0.147956	MGST3|MGST1|EPHX1|GSTO1
	Steroid hormone biosynthesis	gga00140	4	37	0.0999211	0.15616	HSD17B12|DHRS11|HSD11B2|COMT
	Porphyrin and chlorophyll metabolism	gga00860	3	23	0.100389	0.15616	HCCS|GUSB|HMOX2
	Glycolysis / Gluconeogenesis	gga00010	5	53	0.105216	0.162032	DLAT|ALDOB|PFKL|ADPGK|DLD
	Homologous recombination	gga03440	4	38	0.106867	0.162946	SSBP1|BABAM2|BRCC3|TOP3B
	alpha-Linolenic acid metabolism	gga00592	3	25	0.118883	0.179489	PLA2G6|ACAA1|ACOX1
	RIG-I-like receptor signaling pathway	gga04622	5	57	0.129707	0.193931	IKBKB|MAPK8|MAPK11|TBK1|CHUK
	Melanogenesis	gga04916	7	91	0.131946	0.195381	GNAS|GNAI2|CAMK2G|GNAI1|RAF1|GNAI3|KRAS
	2-Oxocarboxylic acid metabolism	gga01210	2	13	0.135392	0.198575	GOT2|BCAT1
	Folate biosynthesis	gga00790	3	28	0.148724	0.21607	PCBD2|SPR|PTS
	Phenylalanine metabolism	gga00360	2	14	0.1505	0.216608	GOT2|MAOA
	Pantothenate and CoA biosynthesis	gga00770	2	15	0.16592	0.234419	BCAT1|DPYD
	Primary bile acid biosynthesis	gga00120	2	15	0.16592	0.234419	HSD17B4|ACOT8
	ECM-receptor interaction	gga04512	6	83	0.18752	0.262527	ITGB1|ITGB5|ITGA2|HSPG2|ITGAV|THBS1
	Pyruvate metabolism	gga00620	3	32	0.191689	0.265947	ACAT2|DLAT|DLD
	One carbon pool by folate	gga00670	2	17	0.197476	0.27153	MTHFD1|SHMT1
	Ribosome biogenesis in eukaryotes	gga03008	5	67	0.200478	0.273218	UTP15|WDR36|NMD3|AK6|SPATA5
	Tyrosine metabolism	gga00350	3	34	0.21422	0.286868	GOT2|MAOA|COMT
	Alanine, aspartate and glutamate metabolism	gga00250	3	34	0.21422	0.286868	GOT2|ALDH5A1|ABAT
	Fructose and mannose metabolism	gga00051	3	35	0.225689	0.299621	SORD|ALDOB|PFKL
	Phenylalanine, tyrosine and tryptophan biosynthesis	gga00400	1	5	0.23301	0.306697	GOT2
	Histidine metabolism	gga00340	2	21	0.262164	0.342146	MAOA|CARNMT1
	Glycosylphosphatidylinositol (GPI)-anchor biosynthesis	gga00563	2	22	0.278435	0.360328	PIGS|PIGT
	Phosphonate and phosphinate metabolism	gga00440	1	7	0.297931	0.382344	PCYT1A
	Riboflavin metabolism	gga00740	1	8	0.328302	0.41268	ACP2
	Sulfur relay system	gga04122	1	8	0.328302	0.41268	NFS1
	Cytosolic DNA-sensing pathway	gga04623	3	44	0.332288	0.41268	IKBKB|CHUK|TBK1
	Notch signaling pathway	gga04330	3	44	0.332288	0.41268	HDAC1|NCSTN|ADAM17
	Sulfur metabolism	gga00920	1	9	0.357361	0.440269	PAPSS2
	Mucin type O-glycan biosynthesis	gga00512	2	28	0.374613	0.45786	GALNT1|GALNT10
	Arachidonic acid metabolism	gga00590	3	49	0.391842	0.475147	PLA2G6|PTGS1|EPHX2
	Non-homologous end-joining	gga03450	1	12	0.437216	0.526025	FEN1
	Vascular smooth muscle contraction	gga04270	6	117	0.44121	0.526716	GNAS|PLA2G6|PRKG1|GNA13|GNA11|RAF1
	Starch and sucrose metabolism	gga00500	2	33	0.45061	0.5338	PYGL|GBE1
	Oocyte meiosis	gga04114	5	99	0.469706	0.552173	MAD1L1|CAMK2G|RPS6KA3|MAPK11|SLK
	Glycosaminoglycan biosynthesis - keratan sulfate	gga00533	1	16	0.528483	0.616564	B4GALT1
	Arginine biosynthesis	gga00220	1	17	0.548888	0.635555	GOT2
	TGF-beta signaling pathway	gga04350	4	90	0.584061	0.671235	BMPR1B|FBN1|SMAD1|THBS1
	Mismatch repair	gga03430	1	20	0.604961	0.690104	SSBP1
	Cell adhesion molecules (CAMs)	gga04514	5	122	0.647024	0.724653	ITGB1|GLG1|CD99|ITGAV|MPZL1
	Phototransduction	gga04744	1	23	0.65407	0.724653	GNB1
	Glycosphingolipid biosynthesis - lacto and neolacto series	gga00601	1	23	0.65407	0.724653	B4GALT1
	Mannose type O-glycan biosynthesis	gga00515	1	23	0.65407	0.724653	B4GALT1
	Glycosaminoglycan biosynthesis - heparan sulfate / heparin	gga00534	1	24	0.669044	0.730729	B4GALT7
	RNA polymerase	gga03020	1	24	0.669044	0.730729	POLR1E
	Spliceosome	gga03040	4	107	0.712455	0.772663	LSM4|LSM6|LSM8|ISY1
	Linoleic acid metabolism	gga00591	1	28	0.72274	0.778335	PLA2G6
	Base excision repair	gga03410	1	29	0.734744	0.785768	FEN1
	Cell cycle	gga04110	4	114	0.756051	0.802979	HDAC1|MAD1L1|MCM5|MCM3
	Basal transcription factors	gga03022	1	38	0.821916	0.856581	TAF15
	Nucleotide excision repair	gga03420	1	38	0.821916	0.856581	RAD23B
	Ubiquitin mediated proteolysis	gga04120	4	127	0.823208	0.856581	TRIP12|UBE2C|ITCH|UBE2J1
	Retinol metabolism	gga00830	1	39	0.829629	0.857469	RDH10
	ABC transporters	gga02010	1	40	0.837009	0.859329	ABCD3
	Fanconi anemia pathway	gga03460	1	50	0.895334	0.913122	TOP3B
	Wnt signaling pathway	gga04310	3	141	0.951387	0.963905	MAPK8|CAMK2G|RAC1
	Cytokine-cytokine receptor interaction	gga04060	2	202	0.998799	0.999957	INHA|BMPR1B
	Neuroactive ligand-receptor interaction	gga04080	3	333	0.999957	0.999957	NR3C1|PARD3|P2RX4
H3vsP3	Metabolic pathways	gga01100	164	1290	1.08563e-43	1.44389e-41	MSMO1|GSS|DGKQ|NDUFB9|NDUFB8|GNPDA1|PTGS1|UQCRQ|DMGDH|GGPS1|UQCRB|OGDH|DCK|EHHADH|CKB|NDUFB10|SPTLC2|NDUFA12|SPTLC1|ATP6V0D1|NADK2|ENTPD6|ENTPD5|NDUFB4|BCAT1|AMACR|PIK3C2A|NDUFA10|HMGCR|COX6A1|GMPR|PAFAH1B1|L2HGDH|PLD1|INPP5F|SC5D|PTGES2|ACSL1|ACSL4|UQCRFS1|UQCRC2|CDS2|UQCRC1|HSD17B10|PLCB1|ALG2|ALG5|PDHX|SCD|GLDC|B4GALT1|NUDT9|ACSF3|MAN2A2|MAN2A1|DLAT|PGM2|STT3B|STT3A|GALNT1|GALNT2|GPHN|HADH|HAC…
	Oxidative phosphorylation	gga00190	36	113	7.91925e-21	5.2663e-19	COX5A|NDUFB9|NDUFB8|NDUFB6|NDUFB4|NDUFA4|UQCRQ|UQCRB|NDUFB10|NDUFA10|NDUFA12|ND1|ATP6V0D1|NDUFA6|NDUFC2|NDUFA5|NDUFA2|NDUFA8|ATP5ME|NDUFA9|COX6A1|UQCRFS1|ATP5F1B|ATP5F1C|NDUFS1|NDUFS2|NDUFS3|NDUFS4|ATP6V0A1|NDUFS6|NDUFS7|SDHA|SDHC|SDHB|UQCRC2|UQCRC1
	Protein processing in endoplasmic reticulum	gga04141	33	153	5.95772e-15	2.64126e-13	RPN1|RPN2|RAD23B|LMAN2|SEC62|DDOST|DAD1|PLAA|CANX|UBQLN4|HSP90AB1|DERL1|DNAJB11|DERL3|DNAJC10|RRBP1|UGGT2|SEL1L|ERLEC1|LMAN1|EDEM3|SEC24B|STT3B|STT3A|DNAJC5|MOGS|EIF2AK2|DNAJC1|SSR1|CKAP4|WFS1|SEC61A1|SEC61A2
	Peroxisome	gga04146	20	79	1.16996e-10	3.8901e-09	CRAT|PECR|AGPS|ECI2|CAT|EHHADH|ACSL1|PRDX1|PEX14|AMACR|ACAA1|PEX11B|FAR1|ACSL4|ACOX1|PEX13|MVK|HSD17B4|ABCD3|GSTK1
	N-Glycan biosynthesis	gga00510	15	49	2.8118e-09	7.47939e-08	RPN1|RPN2|ALG2|MOGS|MAN2A2|MAN2A1|ALG5|MGAT2|DDOST|MGAT5|B4GALT1|STT3B|STT3A|DAD1|DPM1
	Fatty acid metabolism	gga01212	15	53	6.88941e-09	1.52715e-07	HADH|HACD3|HADHA|ACADSB|SCD|ACSL1|ACAT2|ACSL4|EHHADH|ACAA1|FASN|ACSF3|MECR|ACOX1|HSD17B4
	Endocytosis	gga04144	29	228	1.7575e-08	3.33926e-07	SNX2|SNX1|EHD4|VPS4B|ITCH|RAB4A|EGFR|IST1|CLTA|WASL|ARFGAP1|IGF2R|CHMP6|SH3GL3|RAB35|RAB8A|PARD6B|RAB22A|RAB10|RAB7A|VPS4A|EPS15L1|CYTH1|PARD3|VPS26A|PLD1|ARPC1A|PSD|WIPF3
	Fatty acid degradation	gga00071	10	33	1.36009e-06	2.26115e-05	HADH|ACSL1|ACOX1|HADHA|ACSL4|ECI2|ACAA1|ACADSB|ACAT2|EHHADH
	Carbon metabolism	gga01200	16	102	2.54355e-06	3.7588e-05	OGDH|ACOX1|DLST|SUCLA2|HADHA|CAT|FH|ACAT2|DLAT|RPIA|ADPGK|SDHA|SDHC|SDHB|EHHADH|GLDC
	Ribosome	gga03010	17	120	4.2992e-06	5.71793e-05	MRPS17|MRPL13|MRPL15|RPL9|RPLP0|MRPL19|RPL27A|MRPL17|RPL6|RPL3|RPL14|RPL15|RPL12|RPL13|MRPL22|MRPS5|MRPL20
	Lysosome	gga04142	16	110	6.05568e-06	7.32187e-05	LIPA|ARSA|LGMN|GNPTG|CTSC|NPC1|AP3S2|NPC2|CLN5|CLTA|ATP6V0A1|LAMP1|GALC|ATP6V0D1|IGF2R|LAMP2
	Valine, leucine and isoleucine degradation	gga00280	10	44	1.21047e-05	0.000125321	HADH|HSD17B10|ACSF3|HADHA|ACAT2|BCAT1|ACAA1|ACADSB|AACS|EHHADH
	Cardiac muscle contraction	gga04260	12	66	1.22494e-05	0.000125321	COX5A|ATP2A2|TPM3|UQCRC2|ASPH|ATP1B1|COX6A1|ATP1A1|UQCRFS1|UQCRQ|UQCRB|UQCRC1
	Terpenoid backbone biosynthesis	gga00900	7	19	1.91855e-05	0.000182263	PCYOX1|ACAT2|MVD|HMGCR|GGPS1|MVK|ZMPSTE24
	Citrate cycle (TCA cycle)	gga00020	8	28	2.24984e-05	0.000199486	OGDH|DLST|SUCLA2|FH|DLAT|SDHA|SDHC|SDHB
	Butanoate metabolism	gga00650	7	24	6.61226e-05	0.000549644	HADH|L2HGDH|EHHADH|HADHA|ACAT2|AACS|BDH2
	Glycerophospholipid metabolism	gga00564	13	94	7.06706e-05	0.000552893	DGKQ|LPIN2|PLD1|PISD|CDS2|GPD2|MBOAT2|AGPAT5|PNPLA7|LPCAT3|ETNK1|LPCAT1|GPD1L
	Necroptosis	gga04217	15	131	0.000141128	0.00104278	SQSTM1|PPID|SPATA2L|CAMK2D|EIF2AK2|CAMK2G|SLC25A6|SLC25A5|SLC25A4|HSP90AB1|TLR3|VPS4A|VPS4B|AIFM1|CHMP6
	Phagosome	gga04145	15	132	0.000152321	0.00106624	ITGB1|SEC22B|RAB7A|ITGB5|RAC1|CANX|STX7|STX12|ATP6V0A1|LAMP1|C3|ATP6V0D1|SEC61A1|SEC61A2|LAMP2
	PPAR signaling pathway	gga03320	10	64	0.000197038	0.0013103	ACSL1|EHHADH|SCD|ACOX1|ACSL4|CYP27A1|ACAA1|SLC27A1|PLIN2|APOA1
	Steroid biosynthesis	gga00100	5	17	0.000731424	0.00442179	MSMO1|SC5D|SOAT1|LIPA|CYP51A1
	Fatty acid biosynthesis	gga00061	5	17	0.000731424	0.00442179	ACSF3|MECR|ACSL1|FASN|ACSL4
	Tight junction	gga04530	15	156	0.000773974	0.00447559	ITGB1|RAB8B|PARD3|ACTN4|PPP2R2D|AFDN|PARD6B|EZR|CTTN|WASL|RAC1|RAB8A|PATJ|MICALL2|MPDZ
	Tryptophan metabolism	gga00380	7	39	0.000864575	0.00468251	HADH|DLST|HADHA|ACAT2|CAT|MAOA|EHHADH
	Purine metabolism	gga00230	13	125	0.000880171	0.00468251	ENTPD6|ENTPD5|DCK|NUDT9|AK3|IMPDH2|AK4|APRT|PPAT|PGM2|CANT1|ADA|GMPR
	SNARE interactions in vesicular transport	gga04130	6	29	0.00106178	0.00543139	SEC22B|VAMP7|STX7|VTI1B|GOSR2|GOSR1
	Ferroptosis	gga04216	6	34	0.00217424	0.0107101	GSS|ACSL1|GCLC|ACSL4|LPCAT3|GPX4
	Protein export	gga03060	5	23	0.00230603	0.0109537	SEC11A|SPCS2|SEC61A2|SEC62|SEC61A1
	Primary bile acid biosynthesis	gga00120	4	15	0.00342465	0.0157062	CYP27A1|AMACR|HSD17B4|AKR1D1
	Biosynthesis of unsaturated fatty acids	gga01040	5	30	0.00626401	0.0277705	SCD|HACD3|ACOX1|HSD17B4|ACAA1
	Calcium signaling pathway	gga04020	14	180	0.00675934	0.0289998	STIM1|ATP2A2|PLCB1|CAMK2D|ASPH|CAMK2G|EGFR|SLC25A6|SLC25A5|SLC25A4|ATP2B1|MCU|P2RX4|GNAS
	Propanoate metabolism	gga00640	5	32	0.00795578	0.0323232	ACOX1|HADHA|EHHADH|SUCLA2|ACAT2
	Adrenergic signaling in cardiomyocytes	gga04261	11	128	0.00802005	0.0323232	PLCB1|ATP2A2|GNAS|CAMK2D|PPP2R2D|CAMK2G|TPM3|KCNQ1|ATP1A1|ATP2B1|ATP1B1
	Porphyrin and chlorophyll metabolism	gga00860	4	23	0.0125093	0.0489336	HCCS|BLVRA|FECH|HMOX2
	Glycine, serine and threonine metabolism	gga00260	5	37	0.0135165	0.0513629	GCAT|MAOA|GLDC|BPGM|DMGDH
	Adherens junction	gga04520	7	70	0.0157575	0.0576931	PARD3|ACTN4|AFDN|EGFR|WASL|RAC1|PTPN1
	Fatty acid elongation	gga00062	4	25	0.01605	0.0576931	HADH|HACD3|HADHA|MECR
	Mitophagy - animal	gga04137	6	58	0.0214457	0.0745233	TAX1BP1|SQSTM1|RAB7A|MFN2|MFN1|RHOT1
	Pantothenate and CoA biosynthesis	gga00770	3	15	0.0218527	0.0745233	AASDHPPT|BCAT1|DPYD
	Pyrimidine metabolism	gga00240	6	59	0.0229701	0.0763757	ENTPD6|ENTPD5|DCK|DPYD|CANT1|CAD
	beta-Alanine metabolism	gga00410	4	29	0.0248649	0.0772796	ACOX1|HADHA|EHHADH|DPYD
	Notch signaling pathway	gga04330	5	44	0.0249851	0.0772796	CTBP2|PSEN1|NCSTN|NCOR2|ADAM17
	Ether lipid metabolism	gga00565	5	44	0.0249851	0.0772796	AGPS|GDPD1|PAFAH1B1|PLD1|LPCAT1
	Sphingolipid metabolism	gga00600	5	45	0.0270101	0.0816442	GALC|SMPD2|SPTLC2|ARSA|SPTLC1
	Nicotinate and nicotinamide metabolism	gga00760	4	31	0.030177	0.0891898	NADK|NNT|NADK2|NADSYN1
	Glutathione metabolism	gga00480	5	47	0.0313659	0.0906882	GCLC|GSS|GSTO1|GPX4|GSTK1
	Amino sugar and nucleotide sugar metabolism	gga00520	5	48	0.0336991	0.0953612	CHIA|GNPDA1|CYB5R3|PGM2|UXS1
	Regulation of actin cytoskeleton	gga04810	12	190	0.0440784	0.121238	ITGB1|ITGB5|ACTN4|ARPC1A|CYFIP2|EGFR|EZR|ITGA6|WASL|RAC1|FGF2|GNA13
	Salmonella infection	gga05132	6	70	0.0446666	0.121238	RAB7A|RAC1|ARPC1A|PLEKHM2|WASL|FLNC
	Lysine degradation	gga00310	5	54	0.0499281	0.132809	DLST|ACAT2|HADHA|EHHADH|HADH
	Ubiquinone and other terpenoid-quinone biosynthesis	gga00130	2	9	0.051855	0.13523	COQ5|COQ7
	Synthesis and degradation of ketone bodies	gga00072	2	10	0.0608552	0.155649	ACAT2|BDH2
	Cysteine and methionine metabolism	gga00270	4	43	0.0750815	0.188412	GSS|ENOPH1|GCLC|BCAT1
	GnRH signaling pathway	gga04912	6	84	0.0863159	0.212593	PLCB1|PLD1|GNAS|CAMK2D|CAMK2G|EGFR
	RNA transport	gga03013	8	132	0.105457	0.255015	NUP88|NMD3|ELAC2|CYFIP2|GEMIN6|PAIP1|STRAP|EIF4E
	Glyoxylate and dicarboxylate metabolism	gga00630	3	31	0.107967	0.256422	ACAT2|GLDC|CAT
	Selenocompound metabolism	gga00450	2	15	0.112298	0.259298	TXNRD3|MARS2
	Phosphatidylinositol signaling system	gga04070	6	91	0.113078	0.259298	PLCB1|INPP5F|CDS2|DGKQ|PIK3C2A|SACM1L
	Pyruvate metabolism	gga00620	3	32	0.11526	0.259823	FH|ACAT2|DLAT
	Glycolysis / Gluconeogenesis	gga00010	4	53	0.128536	0.27544	BPGM|DLAT|ADPGK|PGM2
	Drug metabolism - cytochrome P450	gga00982	3	34	0.130375	0.27544	MAOA|GSTO1|GSTK1
	Alanine, aspartate and glutamate metabolism	gga00250	3	34	0.130375	0.27544	ASRGL1|PPAT|CAD
	Autophagy - animal	gga04140	7	117	0.130471	0.27544	RAB7A|RAB33B|VMP1|LAMP2|LAMP1|ZFYVE1|TSC2
	Metabolism of xenobiotics by cytochrome P450	gga00980	3	36	0.146141	0.303699	EPHX1|GSTO1|GSTK1
	Pentose and glucuronate interconversions	gga00040	2	20	0.171114	0.348798	SORD|XYLB
	Glycerolipid metabolism	gga00561	4	60	0.173088	0.348798	MBOAT2|AGPAT5|DGKQ|LPIN2
	Other types of O-glycan biosynthesis	gga00514	2	22	0.195855	0.384641	B4GALT1|POGLUT1
	Arginine and proline metabolism	gga00330	3	42	0.196658	0.384641	MAOA|ALDH18A1|CKB
	Aminoacyl-tRNA biosynthesis	gga00970	3	43	0.20546	0.395936	IARS2|LARS2|MARS2
	Mannose type O-glycan biosynthesis	gga00515	2	23	0.208387	0.395936	B4GALT1|POMGNT1
	Focal adhesion	gga04510	9	189	0.233624	0.425723	ITGB1|ITGB5|ACTN4|RAC1|EGFR|RAP1B|ITGA6|RAPGEF1|FLNC
	alpha-Linolenic acid metabolism	gga00592	2	25	0.233667	0.425723	ACAA1|ACOX1
	Pentose phosphate pathway	gga00030	2	25	0.233667	0.425723	RPIA|PGM2
	Wnt signaling pathway	gga04310	7	141	0.23988	0.431135	PLCB1|TBL1XR1|RAC1|CAMK2D|PSEN1|CAMK2G|CTBP2
	Cellular senescence	gga04218	7	143	0.250122	0.44016	SQSTM1|SLC25A6|SLC25A5|SLC25A4|MCU|PPID|TSC2
	Inositol phosphate metabolism	gga00562	4	71	0.25152	0.44016	PLCB1|PIK3C2A|SACM1L|INPP5F
	Arachidonic acid metabolism	gga00590	3	49	0.259843	0.44882	PTGES2|PTGES|PTGS1
	Mucin type O-glycan biosynthesis	gga00512	2	28	0.27185	0.463538	GALNT1|GALNT2
	Oocyte meiosis	gga04114	5	99	0.279899	0.46846	MAD1L1|CAMK2D|CAMK2G|RPS6KA3|SLK
	NOD-like receptor signaling pathway	gga04621	6	124	0.281781	0.46846	PLCB1|NEK7|HSP90AB1|MFN2|MFN1|MCU
	ErbB signaling pathway	gga04012	4	78	0.304723	0.500347	CAMK2D|CAMK2G|EGFR|GAB1
	Drug metabolism - other enzymes	gga00983	3	57	0.334552	0.53705	GSTO1|IMPDH2|DPYD
	Starch and sucrose metabolism	gga00500	2	33	0.335152	0.53705	GBE1|PGM2
	ECM-receptor interaction	gga04512	4	83	0.343428	0.543127	ITGB1|HSPG2|ITGB5|ITGA6
	Influenza A	gga05164	6	135	0.347539	0.543127	CASP3|EIF2AK2|SLC25A6|SLC25A5|SLC25A4|TLR3
	Gap junction	gga04540	4	84	0.351195	0.543127	PRKG1|GNAS|EGFR|PLCB1
	Galactose metabolism	gga00052	2	35	0.360063	0.54806	B4GALT1|PGM2
	Biosynthesis of amino acids	gga01230	3	60	0.362626	0.54806	ALDH18A1|RPIA|BCAT1
	2-Oxocarboxylic acid metabolism	gga01210	1	13	0.384068	0.562135	BCAT1
	Thiamine metabolism	gga00730	1	13	0.384068	0.562135	AK4
	Steroid hormone biosynthesis	gga00140	2	37	0.384619	0.562135	DHRS11|AKR1D1
	Adipocytokine signaling pathway	gga04920	3	64	0.399737	0.573625	ACSL1|ACSL4|NFKBIE
	Phenylalanine metabolism	gga00360	1	14	0.405031	0.573625	MAOA
	Melanogenesis	gga04916	4	91	0.405419	0.573625	CAMK2D|PLCB1|CAMK2G|GNAS
	Apelin signaling pathway	gga04371	5	119	0.414441	0.580218	GNB4|PLCB1|TFAM|GNA13|GNG7
	ABC transporters	gga02010	2	40	0.420652	0.582778	ABCD3|ABCC1
	Insulin signaling pathway	gga04910	5	121	0.427893	0.586699	EIF4E|TSC2|PTPN1|FASN|RAPGEF1
	Herpes simplex virus 1 infection	gga05168	6	150	0.438679	0.595351	CASP3|EIF2AK2|TLR3|B2M|C3|TSC2
	Glycosaminoglycan biosynthesis - keratan sulfate	gga00533	1	16	0.444842	0.597616	B4GALT1
	One carbon pool by folate	gga00670	1	17	0.463739	0.616044	MTHFD1
	Apoptosis	gga04210	5	127	0.467823	0.616044	SPTAN1|CTSC|AIFM1|CASP3|HTRA2
	Glycosaminoglycan biosynthesis - chondroitin sulfate / dermatan sulfate	gga00532	1	19	0.499626	0.651473	CHST12
	Progesterone-mediated oocyte maturation	gga04914	3	78	0.523239	0.675639	MAD1L1|HSP90AB1|RPS6KA3
	Histidine metabolism	gga00340	1	21	0.533114	0.681771	MAOA
	Glycosylphosphatidylinositol (GPI)-anchor biosynthesis	gga00563	1	22	0.549009	0.695412	PIGT
	Glycosphingolipid biosynthesis - lacto and neolacto series	gga00601	1	23	0.564364	0.708117	B4GALT1
	RNA polymerase	gga03020	1	24	0.579196	0.719935	POLR1B
	Vascular smooth muscle contraction	gga04270	4	117	0.592988	0.730253	PLCB1|PRKG1|GNA13|GNAS
	AGE-RAGE signaling pathway in diabetic complications	gga04933	3	90	0.617114	0.752992	PLCB1|CASP3|RAC1
	Cell adhesion molecules (CAMs)	gga04514	4	122	0.624902	0.755563	ITGB1|GLG1|ITGA6|MPZL1
	Folate biosynthesis	gga00790	1	28	0.63365	0.759238	GPHN
	Ubiquitin mediated proteolysis	gga04120	4	127	0.655182	0.778028	TRIP12|UBA2|UBA3|ITCH
	p53 signaling pathway	gga04115	2	66	0.677732	0.797684	TSC2|CASP3
	Ribosome biogenesis in eukaryotes	gga03008	2	67	0.685483	0.79973	UTP4|NMD3
	MAPK signaling pathway	gga04010	8	261	0.698909	0.803136	RPS6KA3|CASP3|RAC1|EGFR|RAP1B|FLNC|FGF2|TAOK3
	Tyrosine metabolism	gga00350	1	34	0.70242	0.803136	MAOA
	RNA degradation	gga03018	2	70	0.70782	0.803136	PNPT1|LSM8
	Fructose and mannose metabolism	gga00051	1	35	0.712557	0.803136	SORD
	mTOR signaling pathway	gga04150	4	140	0.725976	0.811385	EIF4E|LAMTOR5|RPS6KA3|TSC2
	Nucleotide excision repair	gga03420	1	38	0.740943	0.814425	RAD23B
	Homologous recombination	gga03440	1	38	0.740943	0.814425	TOP3B
	Retinol metabolism	gga00830	1	39	0.749769	0.817371	RDH10
	Toll-like receptor signaling pathway	gga04620	2	84	0.795126	0.85977	TLR3|RAC1
	TGF-beta signaling pathway	gga04350	2	90	0.824901	0.882175	AMH|SMAD1
	Fanconi anemia pathway	gga03460	1	50	0.829112	0.882175	TOP3B
	VEGF signaling pathway	gga04370	1	58	0.870519	0.918881	RAC1
	mRNA surveillance pathway	gga03015	1	70	0.914617	0.957827	PPP2R2D
	FoxO signaling pathway	gga04068	2	123	0.929063	0.965355	EGFR|CAT
	C-type lectin receptor signaling pathway	gga04625	1	87	0.952681	0.982221	LSP1
	Cytokine-cytokine receptor interaction	gga04060	3	202	0.972118	0.98892	INHA|EDA2R|AMH
	Spliceosome	gga03040	1	107	0.976382	0.98892	LSM8
	Cell cycle	gga04110	1	114	0.981484	0.98892	MAD1L1
	Neuroactive ligand-receptor interaction	gga04080	4	333	0.997046	0.997046	C3|PARD3|P2RX4|FSHR
H4vsP4	Metabolic pathways	gga01100	169	1290	6.78887e-47	9.77597e-45	GSS|NDUFB9|NDUFB8|NDUFB5|NDUFB4|UQCRQ|P4HA2|OAT|DMGDH|UQCRB|NDUFAB1|DCK|EHHADH|PIK3CB|CKB|DHRS3|NDUFB10|PLA2G6|NDUFA10|NDUFA12|LCLAT1|ASRGL1|NADK2|PYGL|GUSB|NTPCR|ENTPD5|IDH2|IDH1|BCAT1|APRT|PIK3C2A|PHGDH|COX6A1|CNDP1|GMPR|HPSE|NPL|INPP5F|NME3|HYAL1|INPP5K|NFS1|ECHS1|ACLY|UQCRC2|UQCRC1|HSD17B10|PDXK|NMRK2|UROS|MGST3|GLUL|MGST1|ACADL|RGN|CHIA|NT5C1B|GLDC|GUCY1A2|RRM2B|B4GALT1|KYAT3|GATB|PLCB1|ACSF…
	Oxidative phosphorylation	gga00190	32	113	1.86541e-17	1.34309e-15	NDUFB9|NDUFB8|NDUFB6|NDUFB5|NDUFB4|NDUFA4|UQCRQ|UQCRB|NDUFAB1|NDUFB10|NDUFA10|NDUFA12|ND1|ATP5ME|NDUFC2|NDUFA5|NDUFA8|NDUFA9|COX6A1|ATP5F1B|ATP5F1C|NDUFS1|NDUFS2|NDUFS3|NDUFS5|ATP6V1G1|NDUFS7|SDHA|SDHC|SDHB|UQCRC2|UQCRC1
	Carbon metabolism	gga01200	26	102	1.55773e-13	7.4771e-12	CAT|MDH2|FH|RGN|GLDC|PFKP|ACAT2|PFKL|RPIA|IDH2|IDH1|SUCLG1|PHGDH|ALDOB|EHHADH|SDSL|ADH5|PSPH|DLST|SUCLA2|ACOX1|PSAT1|ECHS1|SDHA|SDHC|SDHB
	Fatty acid metabolism	gga01212	14	53	4.37861e-08	1.28777e-06	HADH|ACSF3|ACACA|ECHS1|ACADL|ACOX1|ACAA1|EHHADH|ACAA2|ACAT2|FASN|ACADSB|MECR|HSD17B4
	Citrate cycle (TCA cycle)	gga00020	11	28	4.47144e-08	1.28777e-06	IDH2|IDH1|FH|SUCLG1|MDH2|DLST|SDHA|ACLY|SDHC|SDHB|SUCLA2
	Purine metabolism	gga00230	19	125	4.36222e-07	1.04693e-05	NTPCR|PAPSS1|ENTPD5|PAPSS2|GUCY1A2|NME3|PDE1C|NUDT5|IMPDH2|APRT|PPAT|RRM2B|NT5C1B|RRM1|ADA|NT5DC4|PDE4D|GMPR|DCK
	Fatty acid degradation	gga00071	10	33	1.31832e-06	2.71197e-05	HADH|ADH5|ACAA2|EHHADH|ACOX1|ACAA1|ECHS1|ACAT2|ACADSB|ACADL
	Valine, leucine and isoleucine degradation	gga00280	11	44	1.94605e-06	3.5029e-05	HADH|HSD17B10|ACAA2|ACSF3|ACAA1|BCAT1|ECHS1|ACAT2|ACADSB|AACS|EHHADH
	Peroxisome	gga04146	14	79	2.93661e-06	4.69858e-05	EPHX2|PAOX|IDH2|CROT|ACOX1|PRDX1|CAT|EHHADH|ACAA1|DECR2|ABCD3|HSD17B4|IDH1|PHYH
	Biosynthesis of amino acids	gga01230	12	60	5.04143e-06	7.25966e-05	SDSL|PSPH|IDH2|IDH1|BCAT1|PFKP|PSAT1|GLUL|PFKL|RPIA|PHGDH|ALDOB
	Focal adhesion	gga04510	21	189	1.03228e-05	0.000135135	COL4A1|ITGB3|COL6A2|PPP1CC|FN1|VAV3|VAV2|ITGA6|THBS1|COL4A6|FLNC|PPP1R12B|COL4A2|PIK3R1|COL1A1|PARVB|CRK|TLN1|BCAR1|PIK3CB|BRAF
	Glycine, serine and threonine metabolism	gga00260	9	37	2.02049e-05	0.000242459	GNMT|BPGM|PSPH|GLDC|PSAT1|DMGDH|PHGDH|GCAT|SDSL
	AGE-RAGE signaling pathway in diabetic complications	gga04933	13	90	4.56565e-05	0.000505733	PLCB1|FN1|PIK3R1|STAT1|PIK3CB|FOXO1|SMAD3|COL4A6|PLCG1|COL4A2|COL4A1|COL1A1|CASP3
	Insulin signaling pathway	gga04910	15	121	6.05309e-05	0.000621089	ACACA|PPP1CC|PRKAB2|PIK3CB|PTPRF|FOXO1|PRKAR2B|FASN|PRKAR1A|PIK3R1|CRK|SH2B2|PTPN1|PYGL|BRAF
	Butanoate metabolism	gga00650	7	24	6.46968e-05	0.000621089	HADH|EHHADH|ECHS1|ACAT2|AACS|ALDH5A1|BDH2
	Lysosome	gga04142	14	110	8.18371e-05	0.000693358	DNASE2B|LIPA|ARSA|ACP2|CTSO|GLA|CTSC|GLB1|AP3S2|NPC2|CLN5|AGA|GALC|GUSB
	Drug metabolism - other enzymes	gga00983	10	57	8.18547e-05	0.000693358	GSTO1|DPYD|UCK2|IMPDH2|MGST3|MGST1|RRM2B|RRM1|NME3|GUSB
	Glutathione metabolism	gga00480	9	47	0.000102668	0.000800338	GSS|GSTO1|IDH2|IDH1|MGST3|MGST1|RRM2B|RRM1|HPGDS
	Pyrimidine metabolism	gga00240	10	59	0.0001056	0.000800338	ENTPD5|DPYD|CTPS1|NME3|UCK2|RRM2B|NT5C1B|RRM1|NT5DC4|DCK
	Endocytosis	gga04144	21	228	0.000126674	0.000912051	RAB11FIP3|SMAP2|EHD4|SNX5|IST1|SH3GL1|DNAJC6|PARD6B|ACAP2|SMAD3|PSD|PARD3|DNM1|ARFGAP3|EPS15L1|WIPF3|SNF8|BIN1|SNX1|SH3GL3|WASL
	Tryptophan metabolism	gga00380	8	39	0.000164108	0.00112531	HADH|AADAT|DLST|CAT|ECHS1|ACAT2|KYAT3|EHHADH
	Nicotinate and nicotinamide metabolism	gga00760	7	31	0.000252628	0.00165356	NNT|NADSYN1|NMRK2|NAMPT|NT5C1B|NT5DC4|NADK2
	Propanoate metabolism	gga00640	7	32	0.000298968	0.0018718	ACACA|SUCLA2|ACOX1|ECHS1|ACAT2|SUCLG1|EHHADH
	Necroptosis	gga04217	14	131	0.000426976	0.00256185	SQSTM1|EIF2AK2|STAT1|CAMK2D|CAMK2G|SLC25A6|SLC25A5|TLR3|GLUL|VDAC3|VDAC1|TRPM7|PYGL|PLA2G4A
	Selenocompound metabolism	gga00450	5	15	0.000448454	0.00258309	PAPSS1|PAPSS2|TXNRD3|KYAT3|TXNRD1
	Lysine degradation	gga00310	8	54	0.0011294	0.00625516	HADH|AADAT|DLST|PLOD1|ECHS1|ACAT2|EHHADH|SETD7
	ECM-receptor interaction	gga04512	10	83	0.00121168	0.00646231	ITGB3|FN1|HSPG2|ITGA6|THBS1|COL4A6|COL4A2|COL4A1|COL1A1|COL6A2
	Cysteine and methionine metabolism	gga00270	7	43	0.00140649	0.00700342	GSS|SDSL|BCAT1|PSAT1|MDH2|PHGDH|KYAT3
	Glyoxylate and dicarboxylate metabolism	gga00630	6	31	0.00141041	0.00700342	HYI|GLDC|GLUL|CAT|ACAT2|MDH2
	Tight junction	gga04530	14	156	0.00201566	0.00967518	MYH10|PARD3|PRKAB2|AFDN|PARD6B|EZR|MAP3K5|CTTN|CGNL1|WASL|MAGI1|PATJ|MICALL2|YBX3
	2-Oxocarboxylic acid metabolism	gga01210	4	13	0.00219177	0.0101331	IDH2|IDH1|AADAT|BCAT1
	Phosphatidylinositol signaling system	gga04070	10	91	0.00226362	0.0101331	PLCB1|DGKQ|PI4KB|INPP5F|PIK3CB|INPP5K|PIK3C2A|PPIP5K2|PLCG1|PIK3R1
	NOD-like receptor signaling pathway	gga04621	12	124	0.00232217	0.0101331	TXN|SUGT1|STAT1|PLCB1|NAMPT|MFN2|MFN1|RIPK2|VDAC3|VDAC1|TRPM7|IRAK4
	Galactose metabolism	gga00052	6	35	0.00243244	0.0101609	GALK1|GLA|GLB1|PFKP|PFKL|B4GALT1
	Amino sugar and nucleotide sugar metabolism	gga00520	7	48	0.00246967	0.0101609	NPL|CYB5R4|GNPNAT1|CYB5R2|GNE|CHIA|GALK1
	Metabolism of xenobiotics by cytochrome P450	gga00980	6	36	0.00275782	0.0110313	EPHX1|GSTO1|ADH5|MGST3|MGST1|HPGDS
	Pentose phosphate pathway	gga00030	5	25	0.00311491	0.0121229	PFKL|RPIA|RGN|ALDOB|PFKP
	Cardiac muscle contraction	gga04260	8	66	0.00353129	0.0133817	UQCRB|TPM3|ATP1B3|TPM1|UQCRQ|COX6A1|UQCRC2|UQCRC1
	Herpes simplex virus 1 infection	gga05168	13	150	0.00377947	0.013955	SRSF5|ITGB3|PPP1CC|STAT1|PIK3CB|EIF2AK2|TLR3|B2M|PIK3R1|C3|HCFC2|IRAK4|CASP3
	Regulation of actin cytoskeleton	gga04810	15	190	0.00441068	0.0158785	ITGB3|PPP1CC|FN1|ITGA6|PIK3CB|VAV2|EZR|PPP1R12B|WASL|PIK3R1|CRK|GNG12|BCAR1|VAV3|BRAF
	RNA degradation	gga03018	8	70	0.00488354	0.0165752	PAN2|PARN|PABPC4|LSM1|PFKP|PFKL|XRN1|CNOT4
	Fatty acid biosynthesis	gga00061	4	17	0.00494953	0.0165752	ACACA|ACSF3|FASN|MECR
	Other glycan degradation	gga00511	4	17	0.00494953	0.0165752	AGA|MAN2B2|GLB1|FUCA2
	Inositol phosphate metabolism	gga00562	8	71	0.00527641	0.0172683	PLCB1|PI4KB|INPP5F|PIK3CB|INPP5K|PIK3C2A|PLCG1|MINPP1
	beta-Alanine metabolism	gga00410	5	29	0.00544138	0.0174124	ECHS1|ACOX1|EHHADH|CNDP1|DPYD
	Glycosaminoglycan degradation	gga00531	4	18	0.00588942	0.0184364	HPSE|HYAL1|GLB1|GUSB
	Cellular senescence	gga04218	12	143	0.00666247	0.0203666	SQSTM1|PPP1CC|PIK3CB|SLC25A6|SLC25A5|PIK3R1|SMAD3|FOXO1|CDK6|VDAC3|VDAC1|TRPM7
	Sulfur metabolism	gga00920	3	9	0.00678887	0.0203666	PAPSS1|PAPSS2|SUOX
	ErbB signaling pathway	gga04012	8	78	0.00873965	0.0256839	CAMK2D|PIK3CB|CAMK2G|GAB1|PLCG1|BRAF|PIK3R1|CRK
	Drug metabolism - cytochrome P450	gga00982	5	34	0.00980245	0.0276775	MGST3|MGST1|HPGDS|ADH5|GSTO1
	Alanine, aspartate and glutamate metabolism	gga00250	5	34	0.00980245	0.0276775	PPAT|ALDH5A1|ASRGL1|GLS|GLUL
	PPAR signaling pathway	gga03320	7	64	0.0101796	0.0281898	EHHADH|ACOX1|ACAA1|FABP7|FABP4|ACADL|APOA1
	Influenza A	gga05164	11	135	0.0111037	0.0301685	CDK6|STAT1|PIK3CB|EIF2AK2|SLC25A6|SLC25A5|TLR3|PIK3R1|VDAC1|IRAK4|CASP3
	Ribosome	gga03010	10	120	0.0131712	0.0351233	RPS12|RPL8|RPS14|RPL27|RPL30|FAU|RPL10A|MRPL3|RPL34|RPS8
	Glycolysis / Gluconeogenesis	gga00010	6	53	0.0146147	0.038264	MINPP1|BPGM|ADH5|PFKP|PFKL|ALDOB
	FoxO signaling pathway	gga04068	10	123	0.0152589	0.0392371	PRKAB2|PIK3CB|SMAD3|FOXO1|BRAF|PIK3R1|HOMER1|HOMER3|CAT|SETD7
	Fatty acid elongation	gga00062	4	25	0.0158661	0.0393916	ECHS1|HADH|MECR|ACAA2
	alpha-Linolenic acid metabolism	gga00592	4	25	0.0158661	0.0393916	PLA2G6|ACAA1|ACOX1|PLA2G4A
	Mitophagy - animal	gga04137	6	58	0.0211251	0.0515596	TAX1BP1|SQSTM1|OPTN|MFN2|MFN1|RHOT1
	Pantothenate and CoA biosynthesis	gga00770	3	15	0.0216553	0.0519728	AASDHPPT|BCAT1|DPYD
	Glycerophospholipid metabolism	gga00564	8	94	0.0226615	0.0528579	LPIN2|LCLAT1|DGKQ|PLA2G6|AGPAT5|GPD1L|PLA2G4A|GPCPD1
	Aminoacyl-tRNA biosynthesis	gga00970	5	43	0.0227583	0.0528579	QRSL1|FARS2|IARS2|DARS2|GATB
	Glycerolipid metabolism	gga00561	6	60	0.0242031	0.0553214	LPIN2|LCLAT1|DGKQ|MGLL|AGPAT5|GLA
	Vascular smooth muscle contraction	gga04270	9	117	0.027793	0.0625342	PLCB1|PPP1CC|PLA2G6|GUCY1A2|PRKG1|BRAF|PPP1R12B|GNA11|PLA2G4A
	Steroid biosynthesis	gga00100	3	17	0.0287814	0.0637618	MSMO1|LIPA|DHCR24
	Pyruvate metabolism	gga00620	4	32	0.0327064	0.0713595	FH|ACAT2|ACACA|MDH2
	Vitamin B6 metabolism	gga00750	2	7	0.0352696	0.0758034	PSAT1|PDXK
	Pentose and glucuronate interconversions	gga00040	3	20	0.0415031	0.0868383	SORD|XYLB|GUSB
	Apoptosis	gga04210	9	127	0.0421964	0.0868383	LMNB2|LMNB1|CASP3|CTSO|SPTAN1|PIK3CB|CTSC|MAP3K5|PIK3R1
	Fructose and mannose metabolism	gga00051	4	35	0.0422131	0.0868383	SORD|PFKL|ALDOB|PFKP
	Adherens junction	gga04520	6	70	0.0440481	0.089337	PARD3|AFDN|SMAD3|PTPRF|WASL|PTPN1
	Other types of O-glycan biosynthesis	gga00514	3	22	0.051302	0.102604	B4GALT1|EOGT|B3GLCT
	Synthesis and degradation of ketone bodies	gga00072	2	10	0.0604824	0.119308	ACAT2|BDH2
	Calcium signaling pathway	gga04020	11	180	0.0613452	0.119375	PLCB1|PDE1C|CAMK2G|SLC25A6|SLC25A5|CAMK2D|PLCG1|GNA11|VDAC3|PPIF|VDAC1
	Autophagy - animal	gga04140	8	117	0.062692	0.120369	ULK2|RRAGD|WIPI2|PIK3CB|ATG4C|PIK3R1|DAPK1|NRBF2
	mTOR signaling pathway	gga04150	9	140	0.0674413	0.127784	ULK2|RRAGD|RPS6KA3|ATP6V1G1|GRB10|PIK3CB|CASTOR2|BRAF|PIK3R1
	Arginine and proline metabolism	gga00330	4	42	0.0697953	0.130526	P4HA2|OAT|CNDP1|CKB
	Sphingolipid metabolism	gga00600	4	45	0.0838605	0.154819	GLA|ARSA|GLB1|GALC
	Autophagy - other	gga04136	3	28	0.0865542	0.15777	ULK2|ATG4C|WIPI2
	Thiamine metabolism	gga00730	2	13	0.0900591	0.162106	NTPCR|NFS1
	Adrenergic signaling in cardiomyocytes	gga04261	8	128	0.0917322	0.163079	PLCB1|PPP1CC|CAMK2D|CAMK2G|TPM3|ATP1B3|TPM1|RPS6KA5
	C-type lectin receptor signaling pathway	gga04625	6	87	0.0961142	0.168786	STAT1|LSP1|PIK3R1|KSR1|NFKB2|PIK3CB
	Biosynthesis of unsaturated fatty acids	gga01040	3	30	0.100075	0.173625	ACAA1|ACOX1|HSD17B4
	Arachidonic acid metabolism	gga00590	4	49	0.104577	0.179274	PLA2G6|PLA2G4A|EPHX2|HPGDS
	mRNA surveillance pathway	gga03015	5	70	0.110758	0.186951	DAZAP1|PABPC4|PPP1CC|UPF1|MSI2
	Primary bile acid biosynthesis	gga00120	2	15	0.111651	0.186951	AKR1D1|HSD17B4
	One carbon pool by folate	gga00670	2	17	0.134409	0.21747	ALDH1L2|MTHFD1L
	Arginine biosynthesis	gga00220	2	17	0.134409	0.21747	GLUL|GLS
	Nitrogen metabolism	gga00910	2	17	0.134409	0.21747	GLUL|CA8
	MAPK signaling pathway	gga04010	13	261	0.141194	0.22591	MAPK8IP3|RPS6KA3|CASP3|GNG12|MAP3K5|BRAF|RPS6KA5|CRK|NFKB2|FLNC|PLA2G4A|IRAK4|TAOK3
	Oocyte meiosis	gga04114	6	99	0.146479	0.231791	RPS6KA3|PPP1CC|CAMK2D|SMC3|CAMK2G|SLK
	Terpenoid backbone biosynthesis	gga00900	2	19	0.158081	0.245362	ACAT2|MVD
	VEGF signaling pathway	gga04370	4	58	0.158463	0.245362	PLA2G4A|PIK3CB|PLCG1|PIK3R1
	Histidine metabolism	gga00340	2	21	0.182446	0.27653	CNDP1|CARNMT1
	GnRH signaling pathway	gga04912	5	84	0.184353	0.27653	CAMK2D|PLCB1|PLA2G4A|CAMK2G|GNA11
	Toll-like receptor signaling pathway	gga04620	5	84	0.184353	0.27653	TLR3|PIK3CB|IRAK4|STAT1|PIK3R1
	Porphyrin and chlorophyll metabolism	gga00860	2	23	0.207305	0.301535	UROS|GUSB
	Protein export	gga03060	2	23	0.207305	0.301535	SEC11C|SRPRA
	Mannose type O-glycan biosynthesis	gga00515	2	23	0.207305	0.301535	B4GALT1|POMGNT1
	Ether lipid metabolism	gga00565	3	44	0.212907	0.303858	ENPP6|PLA2G6|PLA2G4A
	p53 signaling pathway	gga04115	4	66	0.213123	0.303858	RRM2B|CASP3|CDK6|THBS1
	TGF-beta signaling pathway	gga04350	5	90	0.220264	0.310961	SMAD3|BMPR2|SMAD1|FBN1|THBS1
	Riboflavin metabolism	gga00740	1	8	0.266857	0.367512	ACP2
	Sulfur relay system	gga04122	1	8	0.266857	0.367512	NFS1
	Linoleic acid metabolism	gga00591	2	28	0.270529	0.367512	PLA2G6|PLA2G4A
	Folate biosynthesis	gga00790	2	28	0.270529	0.367512	QDPR|SPR
	Progesterone-mediated oocyte maturation	gga04914	4	78	0.302544	0.407163	PIK3CB|RPS6KA3|BRAF|PIK3R1
	DNA replication	gga03030	2	31	0.308517	0.411356	SSBP1|RNASEH2B
	Ascorbate and aldarate metabolism	gga00053	1	10	0.315735	0.417118	RGN
	Spliceosome	gga03040	5	107	0.330652	0.43282	SRSF5|DDX42|CRNKL1|U2SURP|CHERP
	Starch and sucrose metabolism	gga00500	2	33	0.333632	0.43282	PYGL|GBE1
	Ferroptosis	gga04216	2	34	0.346093	0.444532	VDAC3|GSS
	Gap junction	gga04540	4	84	0.348834	0.444532	PLCB1|GUCY1A2|PRKG1|GNA11
	Wnt signaling pathway	gga04310	6	141	0.380932	0.479606	PLCB1|TBL1XR1|CAMK2D|CAMK2G|CACYBP|CTBP2
	Glycosphingolipid biosynthesis - globo and isoglobo series	gga00603	1	13	0.383018	0.479606	GLA
	Glycosphingolipid biosynthesis - ganglio series	gga00604	1	14	0.403944	0.500991	GLB1
	Retinol metabolism	gga00830	2	39	0.407055	0.500991	DHRS3|ADH5
	Glycosaminoglycan biosynthesis - keratan sulfate	gga00533	1	16	0.443693	0.541455	B4GALT1
	RNA transport	gga03013	5	132	0.497362	0.593145	FMR1|UPF1|PABPC4|CLNS1A|PHAX
	Phagosome	gga04145	5	132	0.497362	0.593145	C3|MRC2|ITGB3|ATP6V1G1|THBS1
	Glycosaminoglycan biosynthesis - chondroitin sulfate / dermatan sulfate	gga00532	1	19	0.498407	0.593145	CHPF2
	Mismatch repair	gga03430	1	20	0.515423	0.608368	SSBP1
	Glycosphingolipid biosynthesis - lacto and neolacto series	gga00601	1	23	0.56309	0.659227	B4GALT1
	RNA polymerase	gga03020	1	24	0.577914	0.671126	POLR1B
	Apelin signaling pathway	gga04371	4	119	0.603202	0.694888	PLCB1|PRKAB2|GNG12|SMAD3
	Melanogenesis	gga04916	3	91	0.621995	0.702057	CAMK2D|PLCB1|CAMK2G
	Cell adhesion molecules (CAMs)	gga04514	4	122	0.622175	0.702057	PTPRF|VCAN|ITGA6|MPZL1
	Protein processing in endoplasmic reticulum	gga04141	5	153	0.624051	0.702057	PLAA|EIF2AK2|RAD23B|DNAJC1|MAP3K5
	Tyrosine metabolism	gga00350	1	34	0.70115	0.782033	ADH5
	Salmonella infection	gga05132	2	70	0.706002	0.782033	FLNC|WASL
	Steroid hormone biosynthesis	gga00140	1	37	0.730563	0.794913	AKR1D1
	Basal transcription factors	gga03022	1	38	0.73971	0.794913	GTF2E2
	Nucleotide excision repair	gga03420	1	38	0.73971	0.794913	RAD23B
	Homologous recombination	gga03440	1	38	0.73971	0.794913	SSBP1
	ABC transporters	gga02010	1	40	0.757085	0.804437	ABCD3
	Cell cycle	gga04110	3	114	0.762592	0.804437	SMC3|CDK6|SMAD3
	Hedgehog signaling pathway	gga04340	1	41	0.765333	0.804437	SUFU
	Notch signaling pathway	gga04330	1	44	0.788435	0.822715	CTBP2
	N-Glycan biosynthesis	gga00510	1	49	0.822002	0.85157	B4GALT1
	Adipocytokine signaling pathway	gga04920	1	64	0.894017	0.91956	PRKAB2
	Ribosome biogenesis in eukaryotes	gga03008	1	67	0.90446	0.923704	XRN1
	Ubiquitin mediated proteolysis	gga04120	2	127	0.935843	0.949024	TRIP12|FBXO4
	Cytokine-cytokine receptor interaction	gga04060	3	202	0.971588	0.978382	INHA|EDA2R|BMPR2
	Neuroactive ligand-receptor interaction	gga04080	2	333	0.999885	0.999885	C3|PARD3
H5vsP5	Metabolic pathways	gga01100	116	1290	1.60776e-30	2.10616e-28	RPN1|GSS|CKB|NDUFB5|PTGS1|DHCR7|DMGDH|PFKP|SGPL1|DCK|PIK3CB|DHRS3|NDUFB10|SPTLC2|GOT1|PYGL|GUSB|IDH2|IDH1|BCAT1|APRT|PIK3C2A|PHGDH|COX6A1|CNDP1|SHMT1|NTPCR|NPL|INPP5F|NME3|HYAL1|PLD3|ACSL4|ECHS1|ACLY|PDXK|GAPDH|MGST3|MGST1|UROD|NT5C1B|GLDC|GUCY1A2|GATB|PLCB1|PIKFYVE|STT3B|STT3A|KDSR|GSTO1|ALDH4A1|HLCS|HMOX1|TCIRG1|CBS|NAPRT|SPR|SEPSECS|MSMO1|ACP2|LCLAT1|ME1|SMPD2|GLS|ACAT2|FASN|NDUFA10|ACACA|COMT…
	Carbon metabolism	gga01200	20	102	2.86275e-11	1.8751e-09	SDHB|ADPGK|ENO1|CAT|IDH2|IDH1|ALDH6A1|SUCLG1|GAPDH|PFKP|ECHS1|ACAT2|PFKL|ME1|PHGDH|GLDC|GOT1|ACOX3|SUCLA2|SHMT1
	Protein processing in endoplasmic reticulum	gga04141	19	153	7.429e-08	3.244e-06	DNAJA2|RPN1|RPN2|DNAJA1|PLAA|ERLEC1|EIF2AK2|MOGS|SEC63|HSP90AB1|SSR1|DDOST|SEC24A|CANX|STT3B|STT3A|DAD1|SEC61A1|SEC61A2
	Biosynthesis of amino acids	gga01230	12	60	2.20618e-07	7.22523e-06	MAT2B|IDH2|IDH1|CBS|GAPDH|BCAT1|PFKP|ENO1|PFKL|PHGDH|GOT1|SHMT1
	Endocytosis	gga04144	21	228	1.48747e-06	3.89717e-05	SNX1|PARD3|ARPC1A|SNX5|RAB4A|DNAJC6|VPS36|SH3GLB2|PARD6B|ACAP2|CYTH1|SMURF2|ARFGAP3|PSD|WIPF3|IGF2R|STAM|SH3GL1|LDLRAP1|SH3GL3|WASL
	Propanoate metabolism	gga00640	8	32	5.73301e-06	0.000125171	ACACA|ACOX3|SUCLA2|ALDH6A1|ECHS1|ACAT2|SUCLG1|BCKDHB
	AGE-RAGE signaling pathway in diabetic complications	gga04933	12	90	9.78764e-06	0.000183169	PLCB1|MAPK12|STAT1|PIK3CB|FN1|PIK3R1|COL4A6|PLCG1|COL4A1|COL1A1|NFKB1|CASP3
	Lysosome	gga04142	13	110	1.37243e-05	0.000224736	LIPA|GNS|ACP2|LGMN|PLA2G15|CTSO|TCIRG1|NPC2|GGA2|LAMP2|GALC|IGF2R|GUSB
	beta-Alanine metabolism	gga00410	7	29	2.70321e-05	0.000393468	DPYD|ACOX3|SRM|ECHS1|ALDH6A1|ALDH9A1|CNDP1
	Protein export	gga03060	6	23	7.11746e-05	0.000932387	SEC11A|SEC11C|SPCS2|SEC63|SEC61A1|SEC61A2
	RNA degradation	gga03018	9	70	0.000161764	0.00183216	EXOSC10|PARN|LSM1|PFKP|ENO1|PFKL|EXOSC2|CNOT7|EXOSC7
	Citrate cycle (TCA cycle)	gga00020	6	28	0.00018114	0.00183216	IDH2|IDH1|SUCLG1|ACLY|SDHB|SUCLA2
	Steroid biosynthesis	gga00100	5	17	0.000181817	0.00183216	MSMO1|LIPA|SOAT1|DHCR24|DHCR7
	Regulation of actin cytoskeleton	gga04810	15	190	0.000225744	0.00208455	SPATA13|ARPC1A|FN1|ACTN4|PIK3CB|VAV2|ROCK1|PIKFYVE|ITGA2|ITGAV|WASL|PIK3R1|FGF2|IQGAP2|MYL9
	Cysteine and methionine metabolism	gga00270	7	43	0.000238688	0.00208455	GSS|MAT2B|BCAT1|SRM|CBS|PHGDH|GOT1
	Valine, leucine and isoleucine degradation	gga00280	7	44	0.000270738	0.00221666	ALDH6A1|BCAT1|ECHS1|ACAT2|BCKDHB|ALDH9A1|ACADSB
	Oxidative phosphorylation	gga00190	11	113	0.000299709	0.00230952	COX5A|NDUFB6|NDUFB5|NDUFB10|TCIRG1|NDUFA9|NDUFS3|NDUFA10|ATP6V1C1|SDHB|COX6A1
	Peroxisome	gga04146	9	79	0.000367885	0.00258793	PAOX|IDH2|CROT|PRDX1|CAT|ACSL4|ACOX3|IDH1|PHYH
	Glutathione metabolism	gga00480	7	47	0.000388128	0.00258793	GSS|GSTO1|IDH2|IDH1|SRM|MGST3|MGST1
	Fatty acid degradation	gga00071	6	33	0.000395103	0.00258793	ACOX3|ACSL4|ECHS1|ACAT2|ALDH9A1|ACADSB
	N-Glycan biosynthesis	gga00510	7	49	0.000486768	0.0030365	RPN1|RPN2|MOGS|DDOST|STT3B|STT3A|DAD1
	Focal adhesion	gga04510	14	189	0.000653235	0.00374643	COL4A1|FN1|ACTN4|ITGA2|VAV2|ROCK1|ITGAV|TLN1|COL4A6|PIK3R1|COL1A1|FLNC|PIK3CB|MYL9
	Glycine, serine and threonine metabolism	gga00260	6	37	0.000678203	0.00374643	BPGM|GLDC|CBS|DMGDH|PHGDH|SHMT1
	2-Oxocarboxylic acid metabolism	gga01210	4	13	0.000723294	0.00374643	IDH2|IDH1|GOT1|BCAT1
	Glycolysis / Gluconeogenesis	gga00010	7	53	0.000743567	0.00374643	BPGM|GAPDH|PFKP|ENO1|PFKL|ALDH9A1|ADPGK
	Fatty acid metabolism	gga01212	7	53	0.000743567	0.00374643	ACACA|ACOX3|ACSL4|ECHS1|ACAT2|FASN|ACADSB
	Phosphatidylinositol signaling system	gga04070	9	91	0.000939587	0.00455874	PLCB1|INPP5F|PIKFYVE|PIK3CB|DGKQ|PIK3C2A|PPIP5K2|PLCG1|PIK3R1
	Drug metabolism - other enzymes	gga00983	7	57	0.00109727	0.00501299	GSTO1|NME3|DPYD|IMPDH2|MGST3|MGST1|GUSB
	Selenocompound metabolism	gga00450	4	15	0.00113188	0.00501299	SEPSECS|SCLY|TXNRD3|TXNRD1
	Tight junction	gga04530	12	156	0.00114801	0.00501299	MYH10|PARD3|PARD6B|ACTN4|AFDN|ROCK1|ACTR2|CTTN|WASL|MICALL2|MPDZ|MYL9
	Arginine and proline metabolism	gga00330	6	42	0.00122803	0.00518942	ALDH4A1|CKB|SRM|ALDH9A1|GOT1|CNDP1
	Progesterone-mediated oocyte maturation	gga04914	8	78	0.00144095	0.0058989	RPS6KA3|PIK3R1|MAD1L1|PIK3CB|HSP90AB1|CDK1|MAPK12|ANAPC1
	ECM-receptor interaction	gga04512	8	83	0.00206997	0.00806869	FN1|ITGA2|HSPG2|ITGAV|COL4A6|DAG1|COL4A1|COL1A1
	NOD-like receptor signaling pathway	gga04621	10	124	0.00209416	0.00806869	TXN|SUGT1|STAT1|PLCB1|HSP90AB1|RIPK2|MAPK12|VDAC3|NFKB1|IRAK4
	Purine metabolism	gga00230	10	125	0.00221213	0.0082797	NTPCR|DCK|NME3|PDE1C|ENPP4|IMPDH2|APRT|GUCY1A2|NT5C1B|NT5DC4
	Terpenoid backbone biosynthesis	gga00900	4	19	0.00238813	0.00869013	PCYOX1|ACAT2|MVD|ZMPSTE24
	Ferroptosis	gga04216	5	34	0.00279754	0.00990482	VDAC3|GSS|HMOX1|LPCAT3|ACSL4
	Phagosome	gga04145	10	132	0.00319556	0.0110163	MRC2|PIKFYVE|ITGA2|CANX|ITGAV|TCIRG1|LAMP2|ATP6V1C1|SEC61A1|SEC61A2
	Inositol phosphate metabolism	gga00562	7	71	0.00345536	0.0116065	ALDH6A1|PLCB1|INPP5F|PIKFYVE|PIK3CB|PIK3C2A|PLCG1
	Glycerophospholipid metabolism	gga00564	8	94	0.00420685	0.0137774	PLA2G15|LPIN2|PLD3|LCLAT1|DGKQ|LPCAT3|GPCPD1|AGPAT2
	Oocyte meiosis	gga04114	8	99	0.00561165	0.0179299	RPS6KA3|MAD1L1|CAMK2G|CDK1|CAMK2D|MAPK12|SLK|ANAPC1
	Glycerolipid metabolism	gga00561	6	60	0.00622567	0.0194182	LPIN2|LCLAT1|DGKQ|MGLL|AGPAT2|ALDH9A1
	Aminoacyl-tRNA biosynthesis	gga00970	5	43	0.00691908	0.021079	DARS2|IARS2|AARS|SEPSECS|GATB
	Adrenergic signaling in cardiomyocytes	gga04261	9	128	0.00786057	0.0230312	PLCB1|CAMK2G|CAMK2D|TPM4|ATP1B3|TPM1|ATP1B1|MAPK12|ATP2B4
	Toll-like receptor signaling pathway	gga04620	7	84	0.00802215	0.0230312	PIK3R1|STAT1|PIK3CB|TLR3|MAPK12|NFKB1|IRAK4
	Sphingolipid metabolism	gga00600	5	45	0.00821911	0.0230312	KDSR|GALC|SPTLC2|SGPL1|SMPD2
	PPAR signaling pathway	gga03320	6	64	0.0082631	0.0230312	ACOX3|ACSL4|FABP7|ME1|SLC27A4|APOA1
	Necroptosis	gga04217	9	131	0.0090009	0.0245649	EIF2AK2|STAT1|CAMK2D|CAMK2G|SLC25A5|HSP90AB1|TLR3|VDAC3|PYGL
	Cardiac muscle contraction	gga04260	6	66	0.00944369	0.024938	COX5A|TPM4|ATP1B3|TPM1|ATP1B1|COX6A1
	C-type lectin receptor signaling pathway	gga04625	7	87	0.00951833	0.024938	PIK3R1|STAT1|LSP1|MAPK12|NFKB1|KSR1|PIK3CB
	Influenza A	gga05164	9	135	0.0107109	0.0275123	CASP3|STAT1|PIK3CB|EIF2AK2|SLC25A5|TLR3|PIK3R1|NFKB1|IRAK4
	Nicotinate and nicotinamide metabolism	gga00760	4	31	0.0111426	0.027541	NT5C1B|NAPRT|NT5DC4|NADSYN1
	Glyoxylate and dicarboxylate metabolism	gga00630	4	31	0.0111426	0.027541	ACAT2|GLDC|SHMT1|CAT
	Salmonella infection	gga05132	6	70	0.0121572	0.0292769	ARPC1A|ROCK1|WASL|MAPK12|NFKB1|FLNC
	Pyruvate metabolism	gga00620	4	32	0.0122918	0.0292769	ACACA|ACAT2|ME1|ALDH9A1
	Fatty acid biosynthesis	gga00061	3	17	0.0130815	0.0306013	ACACA|FASN|ACSL4
	Glycosaminoglycan degradation	gga00531	3	18	0.0149818	0.0344319	GNS|HYAL1|GUSB
	Insulin signaling pathway	gga04910	8	121	0.0163437	0.0369141	ACACA|PIK3CB|PRKAR2B|FASN|PRKAR1A|PIK3R1|PTPN1|PYGL
	ErbB signaling pathway	gga04012	6	78	0.0191442	0.0422307	CAMK2D|PIK3CB|CAMK2G|GAB1|PLCG1|PIK3R1
	Herpes simplex virus 1 infection	gga05168	9	150	0.0193423	0.0422307	CASP3|STAT1|PIK3CB|EIF2AK2|TLR3|B2M|PIK3R1|NFKB1|IRAK4
	Pyrimidine metabolism	gga00240	5	59	0.0222647	0.0474551	NT5C1B|NT5DC4|NME3|DCK|DPYD
	Tryptophan metabolism	gga00380	4	39	0.0224597	0.0474551	ECHS1|ACAT2|ALDH9A1|CAT
	Porphyrin and chlorophyll metabolism	gga00860	3	23	0.0267088	0.0555374	UROD|HMOX1|GUSB
	Adherens junction	gga04520	5	70	0.040407	0.0827081	ACTN4|PTPN1|AFDN|WASL|PARD3
	Drug metabolism - cytochrome P450	gga00982	3	34	0.0653188	0.129648	MGST3|MGST1|GSTO1
	Alanine, aspartate and glutamate metabolism	gga00250	3	34	0.0653188	0.129648	GLS|GOT1|ALDH4A1
	Pantothenate and CoA biosynthesis	gga00770	2	15	0.0668217	0.130651	BCAT1|DPYD
	VEGF signaling pathway	gga04370	4	58	0.0703809	0.135587	PLCG1|PIK3CB|MAPK12|PIK3R1
	Metabolism of xenobiotics by cytochrome P450	gga00980	3	36	0.0741033	0.140689	MGST3|MGST1|GSTO1
	mTOR signaling pathway	gga04150	7	140	0.077998	0.145968	RPS6KA3|GRB10|PIK3CB|CLIP1|PIK3R1|ATP6V1C1|LAMTOR2
	Arginine biosynthesis	gga00220	2	17	0.0813282	0.150056	GLS|GOT1
	Cellular senescence	gga04218	7	143	0.0847071	0.15412	PIK3R1|PIK3CB|SLC25A5|CDK1|MAPK12|VDAC3|NFKB1
	Autophagy - animal	gga04140	6	117	0.0901382	0.159569	VMP1|PIK3CB|LAMP2|PIK3R1|RB1CC1|DAPK3
	Vascular smooth muscle contraction	gga04270	6	117	0.0901382	0.159569	PLCB1|ROCK1|GUCY1A2|PRKG1|CALD1|MYL9
	p53 signaling pathway	gga04115	4	66	0.0993691	0.173565	AIFM2|CDK1|CD82|CASP3
	Calcium signaling pathway	gga04020	8	180	0.10257	0.176799	PLCB1|PDE1C|CAMK2G|SLC25A5|CAMK2D|PLCG1|VDAC3|ATP2B4
	Pentose and glucuronate interconversions	gga00040	2	20	0.10466	0.178057	XYLB|GUSB
	Histidine metabolism	gga00340	2	21	0.112796	0.18944	CNDP1|ALDH9A1
	Other types of O-glycan biosynthesis	gga00514	2	22	0.121089	0.200794	EOGT|B3GLCT
	Butanoate metabolism	gga00650	2	24	0.138094	0.226129	ECHS1|ACAT2
	Phenylalanine, tyrosine and tryptophan biosynthesis	gga00400	1	5	0.141589	0.228989	GOT1
	MAPK signaling pathway	gga04010	10	261	0.146714	0.231668	RASGRP3|RPS6KA3|CASP3|MAPT|NGFR|MAPK12|NFKB1|FLNC|FGF2|IRAK4
	Pentose phosphate pathway	gga00030	2	25	0.146782	0.231668	PFKL|PFKP
	Wnt signaling pathway	gga04310	6	141	0.165933	0.258776	PLCB1|TBL1XR1|CAMK2D|CAMK2G|CACYBP|CTBP2
	Lysine degradation	gga00310	3	54	0.172303	0.26555	ECHS1|ACAT2|ALDH9A1
	Gap junction	gga04540	4	84	0.180459	0.271726	CDK1|GUCY1A2|PRKG1|PLCB1
	GnRH signaling pathway	gga04912	4	84	0.180459	0.271726	CAMK2D|PLCB1|CAMK2G|MAPK12
	Vitamin B6 metabolism	gga00750	1	7	0.184188	0.274188	PDXK
	Riboflavin metabolism	gga00740	1	8	0.204689	0.301284	ACP2
	Starch and sucrose metabolism	gga00500	2	33	0.219313	0.316671	PYGL|GBE1
	FoxO signaling pathway	gga04068	5	123	0.219978	0.316671	PIK3CB|HOMER2|MAPK12|PIK3R1|CAT
	Ubiquinone and other terpenoid-quinone biosynthesis	gga00130	1	9	0.224676	0.319919	VKORC1L1
	Tyrosine metabolism	gga00350	2	34	0.228618	0.322032	GOT1|COMT
	Fructose and mannose metabolism	gga00051	2	35	0.23795	0.325283	PFKL|PFKP
	Galactose metabolism	gga00052	2	35	0.23795	0.325283	PFKL|PFKP
	Apoptosis	gga04210	5	127	0.238376	0.325283	NFKB1|PIK3CB|CASP3|PIK3R1|CTSO
	Synthesis and degradation of ketone bodies	gga00072	1	10	0.244161	0.326379	ACAT2
	Ascorbate and aldarate metabolism	gga00053	1	10	0.244161	0.326379	ALDH9A1
	Retinol metabolism	gga00830	2	39	0.275396	0.364413	RDH10|DHRS3
	Thiamine metabolism	gga00730	1	13	0.299733	0.39265	NTPCR
	Phenylalanine metabolism	gga00360	1	14	0.317335	0.409562	GOT1
	Notch signaling pathway	gga04330	2	44	0.322022	0.409562	CTBP2|NCSTN
	Ether lipid metabolism	gga00565	2	44	0.322022	0.409562	ENPP6|PLD3
	Amino sugar and nucleotide sugar metabolism	gga00520	2	48	0.358785	0.451931	NPL|CYB5R4
	One carbon pool by folate	gga00670	1	17	0.367534	0.454217	SHMT1
	Nitrogen metabolism	gga00910	1	17	0.367534	0.454217	CA8
	TGF-beta signaling pathway	gga04350	3	90	0.414851	0.507902	SMURF2|ROCK1|SMAD1
	Melanogenesis	gga04916	3	91	0.421562	0.511339	CAMK2D|PLCB1|CAMK2G
	RIG-I-like receptor signaling pathway	gga04622	2	57	0.438445	0.522795	NFKB1|MAPK12
	Glycosylphosphatidylinositol (GPI)-anchor biosynthesis	gga00563	1	22	0.443144	0.522795	PIGU
	RNA transport	gga03013	4	132	0.446652	0.522795	EIF4G2|TACC3|EIF5|PHAX
	Mitophagy - animal	gga04137	2	58	0.446969	0.522795	TAX1BP1|BCL2L13
	Fatty acid elongation	gga00062	1	25	0.484105	0.556296	ECHS1
	alpha-Linolenic acid metabolism	gga00592	1	25	0.484105	0.556296	ACOX3
	Adipocytokine signaling pathway	gga04920	2	64	0.496528	0.56561	NFKB1|ACSL4
	Folate biosynthesis	gga00790	1	28	0.522058	0.589565	SPR
	SNARE interactions in vesicular transport	gga04130	1	29	0.534079	0.597986	SNAP23
	Biosynthesis of unsaturated fatty acids	gga01040	1	30	0.545798	0.605928	ACOX3
	Cell cycle	gga04110	3	114	0.566301	0.623407	ANAPC1|CDK1|MAD1L1
	Steroid hormone biosynthesis	gga00140	1	37	0.619992	0.676825	COMT
	Basal transcription factors	gga03022	1	38	0.629553	0.681583	GTF2B
	Ubiquitin mediated proteolysis	gga04120	3	127	0.637624	0.684661	ANAPC1|TRIP12|SMURF2
	Hedgehog signaling pathway	gga04340	1	41	0.65682	0.69954	SMURF2
	Cytosolic DNA-sensing pathway	gga04623	1	44	0.682083	0.720588	NFKB1
	Arachidonic acid metabolism	gga00590	1	49	0.720129	0.754695	PTGS1
	Fanconi anemia pathway	gga03460	1	50	0.727174	0.75603	WDR48
	Ribosome biogenesis in eukaryotes	gga03008	1	67	0.823159	0.849086	GNL2
	Apelin signaling pathway	gga04371	1	119	0.953144	0.971435	PLCB1
	Cell adhesion molecules (CAMs)	gga04514	1	122	0.956604	0.971435	ITGAV
	Cytokine-cytokine receptor interaction	gga04060	2	202	0.965658	0.973086	EDA2R|NGFR
	Neuroactive ligand-receptor interaction	gga04080	1	333	0.999808	0.999808	PARD3
H6vsP6	Metabolic pathways	gga01100	36	1290	3.06932e-09	2.94655e-07	BPGM|CKB|ALG2|GLA|PCBD1|P4HA2|CHKA|RGN|CAD|NSDHL|DPYD|GBE1|DGKQ|IMPDH2|RPIA|LSS|FASN|GBA2|LDHB|HSD17B7|UGDH|LPCAT2|APRT|PHGDH|ADA|NT5C1B|SHMT1|HACD3|GSTO1|INPP5F|ACSL3|HLCS|INPP5K|ASNS|XYLB|HYAL1
	Endocytosis	gga04144	12	228	2.04803e-06	9.83056e-05	SNX3|RAB11FIP3|SNX1|SNX5|RAB31|SNX4|DNAJC6|ARF6|PARD6B|WIPF3|CHMP7|SH3GL3
	Necroptosis	gga04217	7	131	0.000264089	0.00845085	SQSTM1|STAT1|CAMK2D|CAMK2G|HSP90AB1|CAPN1|CHMP7
	Steroid biosynthesis	gga00100	3	17	0.000737908	0.0177098	LSS|NSDHL|HSD17B7
	Biosynthesis of amino acids	gga01230	4	60	0.00268544	0.0515604	SHMT1|RPIA|ASNS|PHGDH
	Ascorbate and aldarate metabolism	gga00053	2	10	0.0050417	0.0768249	UGDH|RGN
	Glycine, serine and threonine metabolism	gga00260	3	37	0.00560182	0.0768249	SHMT1|BPGM|PHGDH
	C-type lectin receptor signaling pathway	gga04625	4	87	0.00935922	0.096087	KSR1|LSP1|PPP3R1|STAT1
	Phosphatidylinositol signaling system	gga04070	4	91	0.0108433	0.096087	PPIP5K2|INPP5K|DGKQ|INPP5F
	Glycerophospholipid metabolism	gga00564	4	94	0.0120506	0.096087	GPD1L|DGKQ|LPCAT2|CHKA
	Fatty acid biosynthesis	gga00061	2	17	0.0125321	0.096087	ACSL3|FASN
	Other glycan degradation	gga00511	2	17	0.0125321	0.096087	GBA2|MAN2B2
	Fatty acid metabolism	gga01212	3	53	0.0141487	0.096087	ACSL3|HACD3|FASN
	Oocyte meiosis	gga04114	4	99	0.0142481	0.096087	CAMK2D|CAMK2G|PPP3R1|SLK
	Carbon metabolism	gga01200	4	102	0.0156806	0.096087	SHMT1|RPIA|RGN|PHGDH
	Pentose and glucuronate interconversions	gga00040	2	20	0.0166322	0.096087	UGDH|XYLB
	Drug metabolism - other enzymes	gga00983	3	57	0.0170154	0.096087	GSTO1|IMPDH2|DPYD
	Pyrimidine metabolism	gga00240	3	59	0.0185615	0.0989944	DPYD|NT5C1B|CAD
	Other types of O-glycan biosynthesis	gga00514	2	22	0.0196395	0.0992314	EOGT|B3GLCT
	Pentose phosphate pathway	gga00030	2	25	0.0245397	0.117791	RPIA|RGN
	mRNA surveillance pathway	gga03015	3	70	0.0284154	0.118668	MSI2|UPF1|DAZAP1
	Salmonella infection	gga05132	3	70	0.0284154	0.118668	FLNC|DYNC1LI1|DYNC1H1
	NOD-like receptor signaling pathway	gga04621	4	124	0.0289447	0.118668	HSP90AB1|SUGT1|RIPK2|STAT1
	Purine metabolism	gga00230	4	125	0.0296669	0.118668	APRT|NT5C1B|IMPDH2|ADA
	Apoptosis	gga04210	4	127	0.0311433	0.11959	LMNB2|CTSC|CAPN1|LMNB1
	RNA transport	gga03013	4	132	0.0350208	0.129307	NUP58|TACC3|EIF2B5|UPF1
	ErbB signaling pathway	gga04012	3	78	0.0370107	0.131594	CAMK2D|CAMK2G|GAB1
	Alanine, aspartate and glutamate metabolism	gga00250	2	34	0.0417858	0.143266	ASNS|CAD
	Steroid hormone biosynthesis	gga00140	2	37	0.0482966	0.159878	DHRS11|HSD17B7
	Melanogenesis	gga04916	3	91	0.0534719	0.167951	CAMK2D|CAMK2G|GNAI1
	Protein processing in endoplasmic reticulum	gga04141	4	153	0.054234	0.167951	HSP90AB1|PLAA|WFS1|CAPN1
	Arginine and proline metabolism	gga00330	2	42	0.0598935	0.17968	P4HA2|CKB
	Cysteine and methionine metabolism	gga00270	2	43	0.0623171	0.181286	LDHB|PHGDH
	Sphingolipid metabolism	gga00600	2	45	0.0672623	0.189917	GLA|GBA2
	Calcium signaling pathway	gga04020	4	180	0.0857561	0.235217	CAMK2D|CAMK2G|P2RX4|PPP3R1
	Glycolysis / Gluconeogenesis	gga00010	2	53	0.0882361	0.235296	BPGM|LDHB
	Ribosome	gga03010	3	120	0.100333	0.258184	RPS8|RPL10A|FAU
	Mitophagy - animal	gga04137	2	58	0.102198	0.258184	TAX1BP1|SQSTM1
	Glycerolipid metabolism	gga00561	2	60	0.107943	0.265705	GLA|DGKQ
	Adrenergic signaling in cardiomyocytes	gga04261	3	128	0.115413	0.273554	CAMK2D|CAMK2G|GNAI1
	Glycosphingolipid biosynthesis - globo and isoglobo series	gga00603	1	13	0.119231	0.273554	GLA
	PPAR signaling pathway	gga03320	2	64	0.11968	0.273554	ACSL3|FABP7
	Pantothenate and CoA biosynthesis	gga00770	1	15	0.135067	0.294691	DPYD
	Selenocompound metabolism	gga00450	1	15	0.135067	0.294691	TXNRD1
	Inositol phosphate metabolism	gga00562	2	71	0.140915	0.295455	INPP5K|INPP5F
	Wnt signaling pathway	gga04310	3	141	0.141572	0.295455	CAMK2D|CAMK2G|PPP3R1
	Cellular senescence	gga04218	3	143	0.145761	0.297725	SQSTM1|PPP3R1|CAPN1
	One carbon pool by folate	gga00670	1	17	0.150619	0.301238	SHMT1
	Glycosaminoglycan degradation	gga00531	1	18	0.158291	0.306589	HYAL1
	Herpes simplex virus 1 infection	gga05168	3	150	0.160733	0.306589	B2M|EIF2B5|STAT1
	Progesterone-mediated oocyte maturation	gga04914	2	78	0.162876	0.306589	HSP90AB1|GNAI1
	ECM-receptor interaction	gga04512	2	83	0.178912	0.32382	HSPG2|FN1
	Gap junction	gga04540	2	84	0.182149	0.32382	PRKG1|GNAI1
	GnRH signaling pathway	gga04912	2	84	0.182149	0.32382	CAMK2D|CAMK2G
	Phototransduction	gga04744	1	23	0.195626	0.341456	GNB1
	AGE-RAGE signaling pathway in diabetic complications	gga04933	2	90	0.201735	0.345832	STAT1|FN1
	Fatty acid elongation	gga00062	1	25	0.210094	0.353843	HACD3
	Folate biosynthesis	gga00790	1	28	0.231312	0.362749	PCBD1
	Autophagy - other	gga04136	1	28	0.231312	0.362749	WIPI2
	SNARE interactions in vesicular transport	gga04130	1	29	0.238258	0.362749	VAMP7
	beta-Alanine metabolism	gga00410	1	29	0.238258	0.362749	DPYD
	Biosynthesis of unsaturated fatty acids	gga01040	1	30	0.245142	0.362749	HACD3
	Focal adhesion	gga04510	3	189	0.250844	0.362749	VAV2|FN1|FLNC
	Nicotinate and nicotinamide metabolism	gga00760	1	31	0.251963	0.362749	NT5C1B
	Glyoxylate and dicarboxylate metabolism	gga00630	1	31	0.251963	0.362749	SHMT1
	Propanoate metabolism	gga00640	1	32	0.258723	0.362749	LDHB
	Pyruvate metabolism	gga00620	1	32	0.258723	0.362749	LDHB
	Fatty acid degradation	gga00071	1	33	0.265423	0.362749	ACSL3
	Starch and sucrose metabolism	gga00500	1	33	0.265423	0.362749	GBE1
	Lysosome	gga04142	2	110	0.268236	0.362749	GLA|CTSC
	Drug metabolism - cytochrome P450	gga00982	1	34	0.272062	0.362749	GSTO1
	Ferroptosis	gga04216	1	34	0.272062	0.362749	ACSL3
	Galactose metabolism	gga00052	1	35	0.278641	0.366432	GLA
	Metabolism of xenobiotics by cytochrome P450	gga00980	1	36	0.285161	0.369939	GSTO1
	Autophagy - animal	gga04140	2	117	0.291616	0.373269	WIPI2|RRAGD
	Apelin signaling pathway	gga04371	2	119	0.298282	0.376778	GNB1|GNAI1
	Aminoacyl-tRNA biosynthesis	gga00970	1	43	0.329188	0.410417	FARSB
	Ether lipid metabolism	gga00565	1	44	0.335254	0.41262	LPCAT2
	Phagosome	gga04145	2	132	0.341299	0.414743	DYNC1LI1|DYNC1H1
	Glutathione metabolism	gga00480	1	47	0.353124	0.423749	GSTO1
	Amino sugar and nucleotide sugar metabolism	gga00520	1	48	0.358974	0.424914	UGDH
	N-Glycan biosynthesis	gga00510	1	49	0.364771	0.424914	ALG2
	mTOR signaling pathway	gga04150	2	140	0.367374	0.424914	GRB10|RRAGD
	VEGF signaling pathway	gga04370	1	58	0.414652	0.472358	PPP3R1
	Tight junction	gga04530	2	156	0.418233	0.472358	PARD6B|YBX3
	Adipocytokine signaling pathway	gga04920	1	64	0.44572	0.497548	ACSL3
	Adherens junction	gga04520	1	70	0.475146	0.524299	CTNNA1
	Peroxisome	gga04146	1	79	0.516395	0.559594	ACSL3
	Regulation of actin cytoskeleton	gga04810	2	190	0.51879	0.559594	VAV2|FN1
	Toll-like receptor signaling pathway	gga04620	1	84	0.5379	0.57376	STAT1
	Vascular smooth muscle contraction	gga04270	1	117	0.657821	0.693965	PRKG1
	Insulin signaling pathway	gga04910	1	121	0.670068	0.694772	FASN
	Cell adhesion molecules (CAMs)	gga04514	1	122	0.673061	0.694772	CDH2
	MAPK signaling pathway	gga04010	2	261	0.688808	0.703464	FLNC|PPP3R1
	Influenza A	gga05164	1	135	0.709595	0.717065	STAT1
	Neuroactive ligand-receptor interaction	gga04080	1	333	0.95261	0.95261	P2RX4
